# Supplementary material for: Transcriptome profiling of human col\onic cells exposed to the gut pathobiont Streptococcus gallolyticus subsp. gallolyticus
Source: PLoS One. 2023 Nov 30;18(11):e0294868. doi: 10.1371/journal.pone.0294868 (PMC10688619; doi:10.1371/journal.pone.0294868)
Supplement: S1 Table — (XLSX) [file pone.0294868.s004.xlsx]

## Sheet: primers
Supplementary Table S1: List of primers with sequences for quantitative real-time PCR.
For HT29 cells		PRIMERS
Gene	Organism	Forward 5’- 3’	Reverse 5’- 3’
TSLP	human	TATCTGGTGCCCAGGCTATTCG	TGAAGCGACGCCACAATCCTTG
SPX	human	TCGCCGCTTCATCTCCGACCA	GACGCCAGTAAGATGGTTGCTG
BHLHA15	human	GCGGACAAGAAGCTCTCCAAGA	TGGTAGTGCTGGTAGAGCTTGG
GPR1	human	CCTTTGGCATCTGGCTGTGCAA	GCCGATGAGATAAGACAGGATGG
NGFR	human	CCTCATCCCTGTCTATTGCTCC	GTTGGCTCCTTGCTTGTTCTGC
ZNF274	human	AGTACCGCGATGTGATGCTGGA	GGCTGGTTCTTCCTCAGGAATG
KLHDC7B	human	GCACAACTACCTGTTTCTGGCG	TGGCTCCAGATGTTGGTCAGAG
LAMP3	human	TGGGAGCCTATTTGACCGTCTC	GCTGACAACTGGAGGCTCTGTT
KRT17	human	GACTCAAGCTCACACAGCCCTT	ACACTCAGCCTGTGCTTGCCAA
ATF3	human	CGCTGGAATCAGTCACTGTCAG	CTTGTTTCGGCACTTTGCAGCTG
EPHA5	human	CAGCAGGCTATGGTGTCTTCAG	ACGCCGATAACCACTGCCAACA
GAPDH	human	GTCTCCTCTGACTTCAACAGCG	ACCACCCTGTTGCTGTAGCCAA
For FHC cells		PRIMERS
Gene	Organism	Forward 5’- 3’	Reverse 5’- 3’
IL20	human	AGATCAGCAGCCTCGCCAATTC	CAAAGTGACTCAGAATCTGGCTG
CLK1	human	CACACGATAGTAAGGAGCATTTAG	GGCAGAACTGTGTTCATCCCAG
SNORD3A	human	TAGAGCACCGAAAACCACGA	CCTCTCACTCCCCAATACGG
SORBS2	human	GGAGATACTGTCTACATCCTCAG	AGGCTGTGCTTTCTCAGGAGGT
EGR1	human	AGCAGCACCTTCAACCCTCAGG	GAGTGGTTTGGCTGGGGTAACT
PIM1	human	TCTACTCAGGCATCCGCGTCTC	CTTCAGCAGGACCACTTCCATG
TXNIP	human	CAGCAGTGCAAACAGACTTCGG	CTGAGGAAGCTCAAAGCCGAAC
KLHL38	human	ATGCAGAACCCTGTGCGCCTTA	CCTCCCACAATGACAATCCGCT
GAPDH	human	GTCTCCTCTGACTTCAACAGCG	ACCACCCTGTTGCTGTAGCCAA
