# Supplementary material for: Transcriptome profiling of human col\onic cells exposed to the gut pathobiont Streptococcus gallolyticus subsp. gallolyticus
Source: PLoS One. 2023 Nov 30;18(11):e0294868. doi: 10.1371/journal.pone.0294868 (PMC10688619; doi:10.1371/journal.pone.0294868)
Supplement: S2 Table — (XLSX) [file pone.0294868.s005.xlsx]

## Sheet: REGULATED GENES
Supplemental Table S2. Transcriptome: List of 128 genes differentially expressed in FHC cells infected with SGG UCN34 vs SGM during 24 h
EnsEMBL ID	Gene Symbol	Entrez Gene ID	Gene Name	Regulation	Fold-Change	Adjusted P-Value
ENSG00000162891	IL20	50604	interleukin 20	up	4.514	0.00386708
ENSG00000013441	CLK1	1195	CDC like kinase 1	up	2.581	0.0316508
ENSG00000263934	SNORD3A	780851	small nucleolar RNA, C/D box 3A	up	2.536	0.0102094
ENSG00000154556	SORBS2	8470	sorbin and SH3 domain containing 2	up	2.328	0.000161555
ENSG00000120738	EGR1	1958	early growth response 1	up	2.133	0.049827
ENSG00000137193	PIM1	5292	Pim-1 proto-oncogene, serine/threonine kinase	up	1.993	0.00297301
ENSG00000184635	ZNF93	81931	zinc finger protein 93	up	1.704	0.024339
ENSG00000105982	RNF32	140545	ring finger protein 32	up	1.627	0.0195236
ENSG00000235652	LOC100507557	100507557	uncharacterized LOC100507557	up	1.478	0.0396487
ENSG00000140876	NUDT7	283927	nudix hydrolase 7	up	1.451	0.00766547
ENSG00000205544	TMEM256	254863	transmembrane protein 256	up	1.425	0.0178487
ENSG00000234608	MAPKAPK5-AS1	51275	MAPKAPK5 antisense RNA 1	up	1.39	0.0358351
ENSG00000138175	ARL3	403	ADP ribosylation factor like GTPase 3	up	1.355	0.00252839
ENSG00000198270	TMEM116	89894	transmembrane protein 116	up	1.347	0.0398888
ENSG00000070501	POLB	5423	DNA polymerase beta	up	1.329	0.0368931
ENSG00000106804	C5	727	complement C5	up	1.323	0.0396487
ENSG00000124596	OARD1	221443	O-acyl-ADP-ribose deacylase 1	up	1.275	0.0370235
ENSG00000168803	ADAL	161823	adenosine deaminase like	up	1.259	0.00307451
ENSG00000103479	RBL2	5934	RB transcriptional corepressor like 2	up	1.236	0.00773085
ENSG00000265972	TXNIP	10628	thioredoxin interacting protein	down	3.48432	0.00565964
ENSG00000175946	KLHL38	340359	kelch like family member 38	down	2.7933	0.00727118
ENSG00000127528	KLF2	10365	Kruppel like factor 2	down	2.76243	0.00429292
ENSG00000164056	SPRY1	10252	sprouty RTK signaling antagonist 1	down	2.68097	0.00150862
ENSG00000140450	ARRDC4	91947	arrestin domain containing 4	down	2.57732	0.000616404
ENSG00000168906	MAT2A	4144	methionine adenosyltransferase 2A	down	2.29358	0.00664376
ENSG00000031003	FAM13B	51306	family with sequence similarity 13 member B	down	2.25225	0.00565964
ENSG00000101188	NTSR1	4923	neurotensin receptor 1	down	2.10084	0.0392466
ENSG00000282164	PEG13	359809	paternally expressed 13	down	2.06612	0.0268987
ENSG00000101670	LIPG	9388	lipase G, endothelial type	down	2.0202	2.61808e-05
ENSG00000043591	ADRB1	153	adrenoceptor beta 1	down	2.01613	0.0098988
ENSG00000162650	ATXN7L2	127002	ataxin 7 like 2	down	1.86916	0.00635644
ENSG00000258429	PDF	64146	peptide deformylase, mitochondrial	down	1.83486	0.0129941
ENSG00000196843	ARID5A	10865	AT-rich interaction domain 5A	down	1.81488	0.0358351
ENSG00000125347	IRF1	3659	interferon regulatory factor 1	down	1.75131	0.0358351
ENSG00000247626	MARS2	92935	methionyl-tRNA synthetase 2, mitochondrial	down	1.71233	1.24722e-06
ENSG00000140691	ARMC5	79798	armadillo repeat containing 5	down	1.66667	0.00113953
ENSG00000167173	C15orf39	56905	chromosome 15 open reading frame 39	down	1.66389	6.76501e-05
ENSG00000254470	AP5B1	91056	adaptor related protein complex 5 beta 1 subunit	down	1.66389	0.000823054
ENSG00000139438	FAM222A	84915	family with sequence similarity 222 member A	down	1.65289	0.0171483
ENSG00000034152	MAP2K3	5606	mitogen-activated protein kinase kinase 3	down	1.62075	0.011765
ENSG00000113645	WWC1	23286	WW and C2 domain containing 1	down	1.61031	9.51328e-05
ENSG00000145990	GFOD1	54438	glucose-fructose oxidoreductase domain containing 1	down	1.60772	0.0358351
ENSG00000135083	CCNJL	79616	cyclin J like	down	1.6	0.0294966
ENSG00000130810	PPAN	56342	peter pan homolog (Drosophila)	down	1.57978	0.00773085
ENSG00000140987	ZSCAN32	54925	zinc finger and SCAN domain containing 32	down	1.5625	0.0154889
ENSG00000167394	ZNF668	79759	zinc finger protein 668	down	1.56006	6.76501e-05
ENSG00000126391	FRMD8	83786	FERM domain containing 8	down	1.53374	0.0102094
ENSG00000165684	SNAPC4	6621	small nuclear RNA activating complex polypeptide 4	down	1.51057	0.00134093
ENSG00000108840	HDAC5	10014	histone deacetylase 5	down	1.5083	0.00766547
ENSG00000177427	MIEF2	125170	mitochondrial elongation factor 2	down	1.5015	0.00150862
ENSG00000068137	PLEKHH3	79990	pleckstrin homology, MyTH4 and FERM domain containing H3	down	1.49477	0.0251704
ENSG00000135763	URB2	9816	URB2 ribosome biogenesis 2 homolog (S. cerevisiae)	down	1.49477	0.0140506
ENSG00000105738	SIPA1L3	23094	signal induced proliferation associated 1 like 3	down	1.49254	0.00555126
ENSG00000167716	WDR81	124997	WD repeat domain 81	down	1.49254	0.00352046
ENSG00000007376	RPUSD1	113000	RNA pseudouridylate synthase domain containing 1	down	1.47493	0.00555126
ENSG00000131759	RARA	5914	retinoic acid receptor alpha	down	1.47275	0.000390226
ENSG00000185085	INTS5	80789	integrator complex subunit 5	down	1.47275	6.76501e-05
ENSG00000179041	RRS1	23212	ribosome biogenesis regulator homolog	down	1.47275	0.00555126
ENSG00000160193	WDR4	10785	WD repeat domain 4	down	1.46843	0.00773085
ENSG00000100038	TOP3B	8940	DNA topoisomerase III beta	down	1.46628	0.00412168
ENSG00000266962	LOC108783654	108783654	uncharacterized LOC108783654	down	1.46413	0.045825
ENSG00000149930	TAOK2	9344	TAO kinase 2	down	1.45349	0.0198953
ENSG00000099625	CBARP	255057	CACN beta subunit associated regulatory protein	down	1.443	0.0411135
ENSG00000150990	DHX37	57647	DEAH-box helicase 37	down	1.443	0.00436225
ENSG00000127334	DYRK2	8445	dual specificity tyrosine phosphorylation regulated kinase 2	down	1.44092	2.95878e-05
ENSG00000099364	FBXL19	54620	F-box and leucine rich repeat protein 19	down	1.44092	0.0264516
ENSG00000177548	RABEP2	79874	rabaptin, RAB GTPase binding effector protein 2	down	1.43266	0.0329491
ENSG00000165804	ZNF219	51222	zinc finger protein 219	down	1.42857	0.00481866
ENSG00000185989	RASA3	22821	RAS p21 protein activator 3	down	1.42857	0.0398888
ENSG00000047056	WDR37	22884	WD repeat domain 37	down	1.42857	0.0471272
ENSG00000129911	KLF16	83855	Kruppel like factor 16	down	1.42248	0.0368931
ENSG00000161847	RAVER1	125950	ribonucleoprotein, PTB binding 1	down	1.42248	0.0201491
ENSG00000134815	DHX34	9704	DExH-box helicase 34	down	1.41643	0.00950677
ENSG00000180921	FAM83H	286077	family with sequence similarity 83 member H	down	1.41443	0.0481506
ENSG00000119574	ZBTB45	84878	zinc finger and BTB domain containing 45	down	1.40449	0.00766547
ENSG00000183963	SMTN	6525	smoothelin	down	1.40449	3.74928e-05
ENSG00000148840	PPRC1	23082	peroxisome proliferator-activated receptor gamma, coactivator-related 1	down	1.39665	0.00556005
ENSG00000172534	HCFC1	3054	host cell factor C1	down	1.39665	3.39625e-05
ENSG00000197119	SLC25A29	123096	solute carrier family 25 member 29	down	1.3947	0.0473564
ENSG00000104142	VPS18	57617	VPS18, CORVET/HOPS core subunit	down	1.38122	0.0294267
ENSG00000177303	CASKIN2	57513	CASK interacting protein 2	down	1.37931	0.000321627
ENSG00000180035	ZNF48	197407	zinc finger protein 48	down	1.37363	0.0392466
ENSG00000099991	CABIN1	23523	calcineurin binding protein 1	down	1.37174	0.0316508
ENSG00000124160	NCOA5	57727	nuclear receptor coactivator 5	down	1.3587	0.0400106
ENSG00000105662	CRTC1	23373	CREB regulated transcription coactivator 1	down	1.35685	0.025847
ENSG00000126003	PLAGL2	5326	PLAG1 like zinc finger 2	down	1.35501	0.0481506
ENSG00000130254	SAFB2	9667	scaffold attachment factor B2	down	1.35318	0.00773085
ENSG00000173327	MAP3K11	4296	mitogen-activated protein kinase kinase kinase 11	down	1.34953	0.026171
ENSG00000181830	SLC35C1	55343	solute carrier family 35 member C1	down	1.34953	0.0168377
ENSG00000070047	PHRF1	57661	PHD and ring finger domains 1	down	1.34228	0.00021359
ENSG00000138756	BMP2K	55589	BMP2 inducible kinase	down	1.3369	0.045825
ENSG00000197312	DDI2	84301	DNA damage inducible 1 homolog 2	down	1.33511	0.0018916
ENSG00000105127	AKAP8	10270	A-kinase anchoring protein 8	down	1.33511	0.00645284
ENSG00000103653	CSK	1445	C-terminal Src kinase	down	1.33333	0.000643682
ENSG00000168040	FADD	8772	Fas associated via death domain	down	1.31926	0.0351925
ENSG00000085872	CHERP	10523	calcium homeostasis endoplasmic reticulum protein	down	1.31752	0.00113953
ENSG00000241878	PISD	23761	phosphatidylserine decarboxylase	down	1.31579	0.00187813
ENSG00000103042	SLC38A7	55238	solute carrier family 38 member 7	down	1.31406	0.0191693
ENSG00000110104	CCDC86	79080	coiled-coil domain containing 86	down	1.31234	0.00555126
ENSG00000173599	PC	5091	pyruvate carboxylase	down	1.31062	0.0471272
ENSG00000124217	MOCS3	27304	molybdenum cofactor synthesis 3	down	1.3089	0.00555126
ENSG00000185504	FAAP100	80233	Fanconi anemia core complex associated protein 100	down	1.3089	0.00555126
ENSG00000177302	TOP3A	7156	DNA topoisomerase III alpha	down	1.30719	0.0178169
ENSG00000238227	TMEM250	90120	transmembrane protein 250	down	1.30719	0.0268987
ENSG00000198911	SREBF2	6721	sterol regulatory element binding transcription factor 2	down	1.30039	0.0128556
ENSG00000197136	PCNX3	399909	pecanex homolog 3	down	1.30039	0.024339
ENSG00000108963	DPH1	1801	diphthamide biosynthesis 1	down	1.29702	0.0355431
ENSG00000140320	BAHD1	22893	bromo adjacent homology domain containing 1	down	1.29366	0.00501319
ENSG00000157933	SKI	6497	SKI proto-oncogene	down	1.287	0.0413912
ENSG00000125485	DDX31	64794	DEAD-box helicase 31	down	1.27877	0.0364578
ENSG00000132694	ARHGEF11	9826	Rho guanine nucleotide exchange factor 11	down	1.27551	0.024339
ENSG00000185024	BRF1	2972	BRF1, RNA polymerase III transcription initiation factor subunit	down	1.27551	0.0422042
ENSG00000164077	MON1A	84315	MON1 homolog A, secretory trafficking associated	down	1.27226	0.00113953
ENSG00000104228	TRIM35	23087	tripartite motif containing 35	down	1.27065	0.0358351
ENSG00000198863	RUNDC1	146923	RUN domain containing 1	down	1.26422	0.00555126
ENSG00000154832	CXXC1	30827	CXXC finger protein 1	down	1.25945	0.0396487
ENSG00000148296	SURF6	6838	surfeit 6	down	1.25945	0.00352046
ENSG00000169718	DUS1L	64118	dihydrouridine synthase 1 like	down	1.25628	0.0142297
ENSG00000106344	RBM28	55131	RNA binding motif protein 28	down	1.25	0.00555126
ENSG00000186575	NF2	4771	neurofibromin 2	down	1.24688	0.00231456
ENSG00000181523	SGSH	6448	N-sulfoglucosamine sulfohydrolase	down	1.23305	0.0422042
ENSG00000141564	RPTOR	57521	regulatory associated protein of MTOR complex 1	down	1.221	0.0244461
ENSG00000143157	POGK	57645	pogo transposable element derived with KRAB domain	down	1.21359	0.0396487
ENSG00000166170	BAG5	9529	BCL2 associated athanogene 5	down	1.20919	0.0315571
ENSG00000072518	MARK2	2011	microtubule affinity regulating kinase 2	down	1.20482	0.0324836
ENSG00000100029	PES1	23481	pescadillo ribosomal biogenesis factor 1	down	1.20482	0.027342
ENSG00000259956	RBM15B	29890	RNA binding motif protein 15B	down	1.19474	0.0481506
ENSG00000140521	POLG	5428	DNA polymerase gamma, catalytic subunit	down	1.17096	0.0415803
