# Supplementary material for: Transcriptome profiling of human col\onic cells exposed to the gut pathobiont Streptococcus gallolyticus subsp. gallolyticus
Source: PLoS One. 2023 Nov 30;18(11):e0294868. doi: 10.1371/journal.pone.0294868 (PMC10688619; doi:10.1371/journal.pone.0294868)
Supplement: S3 Table — (XLSX) [file pone.0294868.s006.xlsx]

## Sheet: REGULATED GENES
Supplemental Table S3. Transcriptome: List of 2090 genes differentially expressed in HT29 cells infected with SGG UCN34 vs SGM during 24 h.
EnsEMBL ID	Gene Symbol	Entrez Gene ID	Gene Name	Regulation	Fold-Change	Adjusted P-Value
ENSG00000145777	TSLP	85480	thymic stromal lymphopoietin	up	28.358	0.00017829
ENSG00000134548	SPX	80763	spexin hormone	up	21.752	0.000680392
ENSG00000180535	BHLHA15	168620	basic helix-loop-helix family member a15	up	12.57	0.0259208
ENSG00000183671	GPR1	2825	G protein-coupled receptor 1	up	12.359	0.0249895
ENSG00000064300	NGFR	4804	nerve growth factor receptor	up	12.345	0.00275388
ENSG00000171606	ZNF274	10782	zinc finger protein 274	up	11.88	0.00226493
ENSG00000130487	KLHDC7B	113730	kelch domain containing 7B	up	11.815	0.0101252
ENSG00000078081	LAMP3	27074	lysosomal associated membrane protein 3	up	10.09	0.0052716
ENSG00000128422	KRT17	3872	keratin 17	up	9.787	0.00814175
ENSG00000162772	ATF3	467	activating transcription factor 3	up	9.217	0.000475073
ENSG00000086619	ERO1B	56605	endoplasmic reticulum oxidoreductase 1 beta	up	8.937	0.01018
ENSG00000115008	IL1A	3552	interleukin 1 alpha	up	8.556	0.010552
ENSG00000128590	DNAJB9	4189	DnaJ heat shock protein family (Hsp40) member B9	up	7.763	0.000130768
ENSG00000187122	SLIT1	6585	slit guidance ligand 1	up	7.591	0.00213689
ENSG00000135406	PRPH	5630	peripherin	up	7.217	0.00891458
ENSG00000081181	ARG2	384	arginase 2	up	7.09	0.000392093
ENSG00000187800	PEAR1	375033	platelet endothelial aggregation receptor 1	up	6.005	0.00111703
ENSG00000153714	LURAP1L	286343	leucine rich adaptor protein 1 like	up	5.899	0.00131816
ENSG00000166750	SLFN5	162394	schlafen family member 5	up	5.781	0.0160312
ENSG00000175197	DDIT3	1649	DNA damage inducible transcript 3	up	5.653	0.00367063
ENSG00000073712	FERMT2	10979	fermitin family member 2	up	5.34	0.00264917
ENSG00000263006	ROCK1P1	727758	Rho associated coiled-coil containing protein kinase 1 pseudogene 1	up	5.31	0.00403722
ENSG00000235899	LINC01564	101927171	long intergenic non-protein coding RNA 1564	up	5.177	0.00443368
ENSG00000044574	HSPA5	3309	heat shock protein family A (Hsp70) member 5	up	5.02	0.000698875
ENSG00000172602	RND1	27289	Rho family GTPase 1	up	4.86	0.00318001
ENSG00000198855	FICD	11153	FIC domain containing	up	4.681	0.000955873
ENSG00000170909	OSCAR	126014	osteoclast associated, immunoglobulin-like receptor	up	4.596	0.0210652
ENSG00000115295	CLIP4	79745	CAP-Gly domain containing linker protein family member 4	up	4.592	0.00257304
ENSG00000051108	HERPUD1	9709	homocysteine inducible ER protein with ubiquitin like domain 1	up	4.55	0.00111677
ENSG00000150961	SEC24D	9871	SEC24 homolog D, COPII coat complex component	up	4.453	0.000680392
ENSG00000183696	UPP1	7378	uridine phosphorylase 1	up	4.41	0.00162611
ENSG00000107731	UNC5B	219699	unc-5 netrin receptor B	up	4.387	0.0052716
ENSG00000171658	NMRAL2P	344887	NmrA like redox sensor 2, pseudogene	up	4.375	0.0120213
ENSG00000092295	TGM1	7051	transglutaminase 1	up	4.366	0.00222491
ENSG00000087074	PPP1R15A	23645	protein phosphatase 1 regulatory subunit 15A	up	4.328	0.00106197
ENSG00000186594	MIR22HG	84981	MIR22 host gene	up	4.232	0.00169119
ENSG00000165125	TRPV6	55503	transient receptor potential cation channel subfamily V member 6	up	4.215	0.021656
ENSG00000163393	SLC22A15	55356	solute carrier family 22 member 15	up	4.053	0.000680392
ENSG00000178381	ZFAND2A	90637	zinc finger AN1-type containing 2A	up	3.952	0.000563802
ENSG00000132837	DMGDH	29958	dimethylglycine dehydrogenase	up	3.916	0.0101252
ENSG00000118985	ELL2	22936	elongation factor for RNA polymerase II 2	up	3.833	0.00126765
ENSG00000128165	ADM2	79924	adrenomedullin 2	up	3.788	0.00716519
ENSG00000133639	BTG1	694	BTG anti-proliferation factor 1	up	3.748	0.00142996
ENSG00000144452	ABCA12	26154	ATP binding cassette subfamily A member 12	up	3.729	0.0100124
ENSG00000174564	IL20RB	53833	interleukin 20 receptor subunit beta	up	3.697	0.00696188
ENSG00000155304	HSPA13	6782	heat shock protein family A (Hsp70) member 13	up	3.691	0.000784155
ENSG00000113070	HBEGF	1839	heparin binding EGF like growth factor	up	3.67	0.0056785
ENSG00000135842	FAM129A	116496	family with sequence similarity 129 member A	up	3.664	0.00270036
ENSG00000138166	DUSP5	1847	dual specificity phosphatase 5	up	3.629	0.00977299
ENSG00000124762	CDKN1A	1026	cyclin dependent kinase inhibitor 1A	up	3.623	0.00543467
ENSG00000197860	SGTB	54557	small glutamine rich tetratricopeptide repeat containing beta	up	3.561	0.00134776
ENSG00000140961	OSGIN1	29948	oxidative stress induced growth inhibitor 1	up	3.545	0.00835961
ENSG00000114248	LRRC31	79782	leucine rich repeat containing 31	up	3.49	0.0218014
ENSG00000148677	ANKRD1	27063	ankyrin repeat domain 1	up	3.476	0.0301488
ENSG00000146278	PNRC1	10957	proline rich nuclear receptor coactivator 1	up	3.453	0.001499
ENSG00000196352	CD55	1604	CD55 molecule (Cromer blood group)	up	3.433	0.00224477
ENSG00000204758	LOC100268168	100268168	uncharacterized LOC100268168	up	3.409	0.00403301
ENSG00000116761	CTH	1491	cystathionine gamma-lyase	up	3.406	0.00494732
ENSG00000107242	PIP5K1B	8395	phosphatidylinositol-4-phosphate 5-kinase type 1 beta	up	3.395	0.0184561
ENSG00000070540	WIPI1	55062	WD repeat domain, phosphoinositide interacting 1	up	3.379	0.00286963
ENSG00000172432	GTPBP2	54676	GTP binding protein 2	up	3.376	0.00211272
ENSG00000156510	HKDC1	80201	hexokinase domain containing 1	up	3.371	0.00473134
ENSG00000104419	NDRG1	10397	N-myc downstream regulated 1	up	3.337	0.0353649
ENSG00000159885	ZNF222	7673	zinc finger protein 222	up	3.334	0.00141198
ENSG00000109321	AREG	374	amphiregulin	up	3.332	0.0237317
ENSG00000164683	HEY1	23462	hes related family bHLH transcription factor with YRPW motif 1	up	3.278	0.0140315
ENSG00000178607	ERN1	2081	endoplasmic reticulum to nucleus signaling 1	up	3.27	0.00784757
ENSG00000106080	FKBP14	55033	FK506 binding protein 14	up	3.263	0.0013015
ENSG00000176438	SYNE3	161176	spectrin repeat containing nuclear envelope family member 3	up	3.238	0.00340594
ENSG00000146592	CREB5	9586	cAMP responsive element binding protein 5	up	3.235	0.00263766
ENSG00000154153	RETREG1	54463	reticulophagy regulator 1	up	3.229	0.0194761
ENSG00000099860	GADD45B	4616	growth arrest and DNA damage inducible beta	up	3.207	0.000392093
ENSG00000101255	TRIB3	57761	tribbles pseudokinase 3	up	3.168	0.00807228
ENSG00000080031	PTPRH	5794	protein tyrosine phosphatase, receptor type H	up	3.157	0.021677
ENSG00000125089	SH3TC1	54436	SH3 domain and tetratricopeptide repeats 1	up	3.14	0.00306493
ENSG00000102401	ARMCX3	51566	armadillo repeat containing, X-linked 3	up	3.125	0.00118618
ENSG00000078018	MAP2	4133	microtubule associated protein 2	up	3.048	0.0315525
ENSG00000116717	GADD45A	1647	growth arrest and DNA damage inducible alpha	up	3.048	0.000475073
ENSG00000131018	SYNE1	23345	spectrin repeat containing nuclear envelope protein 1	up	3.013	0.00111703
ENSG00000118292	C1orf54	79630	chromosome 1 open reading frame 54	up	2.991	0.0039836
ENSG00000260916	CCPG1	9236	cell cycle progression 1	up	2.963	0.00442435
ENSG00000149428	HYOU1	10525	hypoxia up-regulated 1	up	2.958	0.00594854
ENSG00000134278	SPIRE1	56907	spire type actin nucleation factor 1	up	2.93	0.00213689
ENSG00000198380	GFPT1	2673	glutamine--fructose-6-phosphate transaminase 1	up	2.92	0.00214364
ENSG00000140941	MAP1LC3B	81631	microtubule associated protein 1 light chain 3 beta	up	2.915	0.00224477
ENSG00000088826	SMOX	54498	spermine oxidase	up	2.904	0.00610125
ENSG00000130766	SESN2	83667	sestrin 2	up	2.899	0.0162032
ENSG00000139364	TMEM132B	114795	transmembrane protein 132B	up	2.896	0.0181405
ENSG00000163827	LRRC2	79442	leucine rich repeat containing 2	up	2.872	0.0243706
ENSG00000261040	WFDC21P	645638	WAP four-disulfide core domain 21, pseudogene	up	2.866	0.0250575
ENSG00000108176	DNAJC12	56521	DnaJ heat shock protein family (Hsp40) member C12	up	2.864	0.0284249
ENSG00000070081	NUCB2	4925	nucleobindin 2	up	2.862	0.00318001
ENSG00000204334	ERICH2	285141	glutamate rich 2	up	2.862	0.0306479
ENSG00000074935	TUBE1	51175	tubulin epsilon 1	up	2.859	0.00141198
ENSG00000166173	LARP6	55323	La ribonucleoprotein domain family member 6	up	2.84	0.00501477
ENSG00000163121	NEURL3	93082	neuralized E3 ubiquitin protein ligase 3	up	2.824	0.0457181
ENSG00000172071	EIF2AK3	9451	eukaryotic translation initiation factor 2 alpha kinase 3	up	2.82	0.00111703
ENSG00000176018	LYSMD3	116068	LysM domain containing 3	up	2.793	0.001499
ENSG00000185022	MAFF	23764	MAF bZIP transcription factor F	up	2.782	0.0103048
ENSG00000120889	TNFRSF10B	8795	TNF receptor superfamily member 10b	up	2.766	0.00199472
ENSG00000145390	USP53	54532	ubiquitin specific peptidase 53	up	2.764	0.00478433
ENSG00000071537	SEL1L	6400	SEL1L ERAD E3 ligase adaptor subunit	up	2.762	0.00403722
ENSG00000242247	ARFGAP3	26286	ADP ribosylation factor GTPase activating protein 3	up	2.756	0.00205259
ENSG00000102580	DNAJC3	5611	DnaJ heat shock protein family (Hsp40) member C3	up	2.753	0.00224477
ENSG00000137094	DNAJB5	25822	DnaJ heat shock protein family (Hsp40) member B5	up	2.753	0.0107497
ENSG00000258102	MAP1LC3B2	643246	microtubule associated protein 1 light chain 3 beta 2	up	2.751	0.00696188
ENSG00000125772	GPCPD1	56261	glycerophosphocholine phosphodiesterase 1	up	2.747	0.00224477
ENSG00000196878	LAMB3	3914	laminin subunit beta 3	up	2.744	0.0116413
ENSG00000166401	SERPINB8	5271	serpin family B member 8	up	2.736	0.010552
ENSG00000115977	AAK1	22848	AP2 associated kinase 1	up	2.718	0.00208839
ENSG00000116285	ERRFI1	54206	ERBB receptor feedback inhibitor 1	up	2.715	0.00534679
ENSG00000176142	TMEM39A	55254	transmembrane protein 39A	up	2.714	0.0013015
ENSG00000113742	CPEB4	80315	cytoplasmic polyadenylation element binding protein 4	up	2.704	0.00654887
ENSG00000141582	CBX4	8535	chromobox 4	up	2.699	0.00400771
ENSG00000059728	MXD1	4084	MAX dimerization protein 1	up	2.695	0.00275388
ENSG00000143333	RGS16	6004	regulator of G protein signaling 16	up	2.692	0.00457805
ENSG00000140465	CYP1A1	1543	cytochrome P450 family 1 subfamily A member 1	up	2.689	0.019508
ENSG00000048052	HDAC9	9734	histone deacetylase 9	up	2.669	0.0119084
ENSG00000183508	FAM46C	54855	family with sequence similarity 46 member C	up	2.666	0.0284584
ENSG00000042832	TG	7038	thyroglobulin	up	2.66	0.0132912
ENSG00000197978	GOLGA6L9	440295	golgin A6 family-like 9	up	2.651	0.0247633
ENSG00000143479	DYRK3	8444	dual specificity tyrosine phosphorylation regulated kinase 3	up	2.646	0.0181278
ENSG00000165891	E2F7	144455	E2F transcription factor 7	up	2.645	0.0121505
ENSG00000134668	SPOCD1	90853	SPOC domain containing 1	up	2.644	0.00224477
ENSG00000166046	TCP11L2	255394	t-complex 11 like 2	up	2.644	0.00602502
ENSG00000139112	GABARAPL1	23710	GABA type A receptor associated protein like 1	up	2.618	0.00412766
ENSG00000116514	RNF19B	127544	ring finger protein 19B	up	2.608	0.00456091
ENSG00000152689	RASGRP3	25780	RAS guanyl releasing protein 3	up	2.594	0.0178561
ENSG00000151694	ADAM17	6868	ADAM metallopeptidase domain 17	up	2.591	0.00160924
ENSG00000152527	PLEKHH2	130271	pleckstrin homology, MyTH4 and FERM domain containing H2	up	2.56	0.0024149
ENSG00000204983	PRSS1	5644	protease, serine 1	up	2.543	0.0499396
ENSG00000020181	ADGRA2	25960	adhesion G protein-coupled receptor A2	up	2.505	0.0186699
ENSG00000259429	UBE2Q2P2	100134869	ubiquitin conjugating enzyme E2 Q2 pseudogene 2	up	2.501	0.0158324
ENSG00000118523	CTGF	1490	connective tissue growth factor	up	2.493	0.0132044
ENSG00000144655	CSRNP1	64651	cysteine and serine rich nuclear protein 1	up	2.491	0.0223587
ENSG00000160712	IL6R	3570	interleukin 6 receptor	up	2.484	0.0334046
ENSG00000135241	PNPLA8	50640	patatin like phospholipase domain containing 8	up	2.482	0.00336641
ENSG00000267757	EML2-AS1	100287177	EML2 antisense RNA 1	up	2.474	0.0318876
ENSG00000070669	ASNS	440	asparagine synthetase (glutamine-hydrolyzing)	up	2.473	0.0291047
ENSG00000236830	CBR3-AS1	100506428	CBR3 antisense RNA 1	up	2.461	0.011307
ENSG00000138623	SEMA7A	8482	semaphorin 7A (John Milton Hagen blood group)	up	2.442	0.00866844
ENSG00000113811	SELENOK	58515	selenoprotein K	up	2.439	0.00332519
ENSG00000113369	ARRDC3	57561	arrestin domain containing 3	up	2.43	0.00179627
ENSG00000173846	PLK3	1263	polo like kinase 3	up	2.422	0.00360971
ENSG00000184545	DUSP8	1850	dual specificity phosphatase 8	up	2.42	0.0140461
ENSG00000145780	FEM1C	56929	fem-1 homolog C	up	2.419	0.00214364
ENSG00000175106	TVP23C	201158	trans-golgi network vesicle protein 23 homolog C	up	2.409	0.021907
ENSG00000168003	SLC3A2	6520	solute carrier family 3 member 2	up	2.405	0.00795334
ENSG00000070190	DAPP1	27071	dual adaptor of phosphotyrosine and 3-phosphoinositides 1	up	2.403	0.0392412
ENSG00000147883	CDKN2B	1030	cyclin dependent kinase inhibitor 2B	up	2.403	0.0390039
ENSG00000167995	BEST1	7439	bestrophin 1	up	2.401	0.00590689
ENSG00000145088	EAF2	55840	ELL associated factor 2	up	2.392	0.00668461
ENSG00000280670	CCDC163	126661	coiled-coil domain containing 163	up	2.392	0.0124865
ENSG00000112715	VEGFA	7422	vascular endothelial growth factor A	up	2.383	0.0168068
ENSG00000013392	RWDD2A	112611	RWD domain containing 2A	up	2.368	0.00420515
ENSG00000165030	NFIL3	4783	nuclear factor, interleukin 3 regulated	up	2.366	0.00111703
ENSG00000179094	PER1	5187	period circadian regulator 1	up	2.355	0.0138598
ENSG00000173275	ZNF449	203523	zinc finger protein 449	up	2.354	0.00135984
ENSG00000115844	DLX2	1746	distal-less homeobox 2	up	2.352	0.0245983
ENSG00000138709	LARP1B	55132	La ribonucleoprotein domain family member 1B	up	2.35	0.0034649
ENSG00000143507	DUSP10	11221	dual specificity phosphatase 10	up	2.344	0.00220417
ENSG00000105829	BET1	10282	Bet1 golgi vesicular membrane trafficking protein	up	2.343	0.00379253
ENSG00000149201	CCDC81	60494	coiled-coil domain containing 81	up	2.338	0.0243483
ENSG00000150527	MIA2	4253	melanoma inhibitory activity 2	up	2.333	0.00464592
ENSG00000173166	RAPH1	65059	Ras association (RalGDS/AF-6) and pleckstrin homology domains 1	up	2.331	0.00336641
ENSG00000162298	SYVN1	84447	synoviolin 1	up	2.325	0.0193055
ENSG00000165195	PIGA	5277	phosphatidylinositol glycan anchor biosynthesis class A	up	2.323	0.0066405
ENSG00000182158	CREB3L2	64764	cAMP responsive element binding protein 3 like 2	up	2.309	0.00854464
ENSG00000130066	SAT1	6303	spermidine/spermine N1-acetyltransferase 1	up	2.302	0.0355926
ENSG00000151135	TMEM263	90488	transmembrane protein 263	up	2.297	0.0131232
ENSG00000120053	GOT1	2805	glutamic-oxaloacetic transaminase 1	up	2.296	0.0056785
ENSG00000163536	SERPINI1	5274	serpin family I member 1	up	2.294	0.00929152
ENSG00000090020	SLC9A1	6548	solute carrier family 9 member A1	up	2.292	0.00981374
ENSG00000179918	SEPHS2	22928	selenophosphate synthetase 2	up	2.286	0.0075261
ENSG00000154781	CCDC174	51244	coiled-coil domain containing 174	up	2.286	0.00250581
ENSG00000152503	TRIM36	55521	tripartite motif containing 36	up	2.285	0.00664145
ENSG00000135269	TES	26136	testin LIM domain protein	up	2.283	0.0056785
ENSG00000198205	ZXDA	7789	zinc finger, X-linked, duplicated A	up	2.275	0.0084208
ENSG00000152137	HSPB8	26353	heat shock protein family B (small) member 8	up	2.275	0.00499433
ENSG00000137962	ARHGAP29	9411	Rho GTPase activating protein 29	up	2.269	0.00726884
ENSG00000145050	MANF	7873	mesencephalic astrocyte derived neurotrophic factor	up	2.269	0.00696188
ENSG00000261824	LINC00662	148189	long intergenic non-protein coding RNA 662	up	2.253	0.00661462
ENSG00000197976	AKAP17A	8227	A-kinase anchoring protein 17A	up	2.246	0.00575851
ENSG00000186472	PCLO	27445	piccolo presynaptic cytomatrix protein	up	2.242	0.0230519
ENSG00000184205	TSPYL2	64061	TSPY like 2	up	2.24	0.0318876
ENSG00000185561	TLCD2	727910	TLC domain containing 2	up	2.234	0.0055156
ENSG00000170222	ADPRM	56985	ADP-ribose/CDP-alcohol diphosphatase, manganese dependent	up	2.23	0.0027274
ENSG00000134970	TMED7	51014	transmembrane p24 trafficking protein 7	up	2.229	0.0498454
ENSG00000135046	ANXA1	301	annexin A1	up	2.224	0.0098883
ENSG00000176428	VPS37D	155382	VPS37D, ESCRT-I subunit	up	2.223	0.00583795
ENSG00000074527	NTN4	59277	netrin 4	up	2.221	0.0059351
ENSG00000013375	PGM3	5238	phosphoglucomutase 3	up	2.216	0.00477895
ENSG00000198961	PJA2	9867	praja ring finger ubiquitin ligase 2	up	2.215	0.00310398
ENSG00000169826	CSGALNACT2	55454	chondroitin sulfate N-acetylgalactosaminyltransferase 2	up	2.206	0.0116225
ENSG00000185950	IRS2	8660	insulin receptor substrate 2	up	2.205	0.0222744
ENSG00000163449	TMEM169	92691	transmembrane protein 169	up	2.2	0.00336641
ENSG00000143498	TAF1A	9015	TATA-box binding protein associated factor, RNA polymerase I subunit A	up	2.196	0.00224477
ENSG00000148572	NRBF2	29982	nuclear receptor binding factor 2	up	2.185	0.00271391
ENSG00000214293	APTR	100505854	Alu-mediated CDKN1A/p21 transcriptional regulator (non-protein coding)	up	2.183	0.0120714
ENSG00000274605	LOC105370333	105370333	uncharacterized LOC105370333	up	2.182	0.00897869
ENSG00000163703	CRELD1	78987	cysteine rich with EGF like domains 1	up	2.171	0.0325898
ENSG00000101577	LPIN2	9663	lipin 2	up	2.162	0.00688433
ENSG00000078246	TULP3	7289	tubby like protein 3	up	2.161	0.00718029
ENSG00000132510	KDM6B	23135	lysine demethylase 6B	up	2.158	0.0206115
ENSG00000163644	PPM1K	152926	protein phosphatase, Mg2+/Mn2+ dependent 1K	up	2.158	0.0386543
ENSG00000134109	EDEM1	9695	ER degradation enhancing alpha-mannosidase like protein 1	up	2.157	0.0132044
ENSG00000164543	STK17A	9263	serine/threonine kinase 17a	up	2.157	0.00271391
ENSG00000181722	ZBTB20	26137	zinc finger and BTB domain containing 20	up	2.153	0.0157023
ENSG00000248932	LOC100507291	100507291	uncharacterized LOC100507291	up	2.147	0.021907
ENSG00000111981	ULBP1	80329	UL16 binding protein 1	up	2.144	0.0219754
ENSG00000059769	DNAJC25	548645	DnaJ heat shock protein family (Hsp40) member C25	up	2.139	0.00319156
ENSG00000110925	CSRNP2	81566	cysteine and serine rich nuclear protein 2	up	2.139	0.00362383
ENSG00000128228	SDF2L1	23753	stromal cell derived factor 2 like 1	up	2.132	0.0185589
ENSG00000153879	CEBPG	1054	CCAAT/enhancer binding protein gamma	up	2.13	0.0056785
ENSG00000163347	CLDN1	9076	claudin 1	up	2.128	0.00696188
ENSG00000165997	ARL5B	221079	ADP ribosylation factor like GTPase 5B	up	2.128	0.00451383
ENSG00000142871	CYR61	3491	cysteine rich angiogenic inducer 61	up	2.127	0.00403301
ENSG00000168994	PXDC1	221749	PX domain containing 1	up	2.123	0.0152787
ENSG00000172216	CEBPB	1051	CCAAT/enhancer binding protein beta	up	2.115	0.0285302
ENSG00000100784	RPS6KA5	9252	ribosomal protein S6 kinase A5	up	2.114	0.00594854
ENSG00000132950	ZMYM5	9205	zinc finger MYM-type containing 5	up	2.113	0.00336641
ENSG00000115641	FHL2	2274	four and a half LIM domains 2	up	2.103	0.0113179
ENSG00000001084	GCLC	2729	glutamate-cysteine ligase catalytic subunit	up	2.093	0.0227778
ENSG00000196083	IL1RAP	3556	interleukin 1 receptor accessory protein	up	2.093	0.00972958
ENSG00000148339	SLC25A25	114789	solute carrier family 25 member 25	up	2.093	0.00575851
ENSG00000105327	BBC3	27113	BCL2 binding component 3	up	2.092	0.0317515
ENSG00000013441	CLK1	1195	CDC like kinase 1	up	2.087	0.0338332
ENSG00000065911	MTHFD2	10797	methylenetetrahydrofolate dehydrogenase (NADP+ dependent) 2, methenyltetrahydrofolate cyclohydrolase	up	2.086	0.00937011
ENSG00000116584	ARHGEF2	9181	Rho/Rac guanine nucleotide exchange factor 2	up	2.086	0.011068
ENSG00000090520	DNAJB11	51726	DnaJ heat shock protein family (Hsp40) member B11	up	2.084	0.0117831
ENSG00000106948	AKNA	80709	AT-hook transcription factor	up	2.071	0.0100012
ENSG00000197279	ZNF165	7718	zinc finger protein 165	up	2.068	0.0214193
ENSG00000134954	ETS1	2113	ETS proto-oncogene 1, transcription factor	up	2.067	0.0122664
ENSG00000142867	BCL10	8915	B-cell CLL/lymphoma 10	up	2.06	0.000525672
ENSG00000146859	TMEM140	55281	transmembrane protein 140	up	2.053	0.0210905
ENSG00000102908	NFAT5	10725	nuclear factor of activated T-cells 5	up	2.052	0.0113179
ENSG00000184988	TMEM106A	113277	transmembrane protein 106A	up	2.04	0.0236331
ENSG00000118197	DDX59	83479	DEAD-box helicase 59	up	2.036	0.00594854
ENSG00000069956	MAPK6	5597	mitogen-activated protein kinase 6	up	2.035	0.00554718
ENSG00000171522	PTGER4	5734	prostaglandin E receptor 4	up	2.031	0.0027274
ENSG00000162616	DNAJB4	11080	DnaJ heat shock protein family (Hsp40) member B4	up	2.028	0.00340594
ENSG00000120278	PLEKHG1	57480	pleckstrin homology and RhoGEF domain containing G1	up	2.025	0.0357676
ENSG00000127528	KLF2	10365	Kruppel like factor 2	up	2.023	0.0416949
ENSG00000131871	SELENOS	55829	selenoprotein S	up	2.021	0.0116198
ENSG00000174738	NR1D2	9975	nuclear receptor subfamily 1 group D member 2	up	2.02	0.00450038
ENSG00000132002	DNAJB1	3337	DnaJ heat shock protein family (Hsp40) member B1	up	2.016	0.0141503
ENSG00000111912	NCOA7	135112	nuclear receptor coactivator 7	up	2.015	0.00950745
ENSG00000214050	FBXO16	157574	F-box protein 16	up	2.013	0.0457037
ENSG00000008311	AASS	10157	aminoadipate-semialdehyde synthase	up	2.012	0.049591
ENSG00000141682	PMAIP1	5366	phorbol-12-myristate-13-acetate-induced protein 1	up	2.008	0.0452549
ENSG00000249345	LINC02405	101927592	long intergenic non-protein coding RNA 2405	up	2.005	0.021907
ENSG00000075420	FNDC3B	64778	fibronectin type III domain containing 3B	up	2.004	0.00215531
ENSG00000144366	GULP1	51454	GULP, engulfment adaptor PTB domain containing 1	up	2.002	0.0230523
ENSG00000205189	ZBTB10	65986	zinc finger and BTB domain containing 10	up	2.002	0.0207367
ENSG00000100219	XBP1	7494	X-box binding protein 1	up	1.999	0.0056785
ENSG00000198018	ENTPD7	57089	ectonucleoside triphosphate diphosphohydrolase 7	up	1.999	0.0209753
ENSG00000151743	AMN1	196394	antagonist of mitotic exit network 1 homolog	up	1.996	0.00224477
ENSG00000139289	PHLDA1	22822	pleckstrin homology like domain family A member 1	up	1.995	0.0222141
ENSG00000197608	ZNF841	284371	zinc finger protein 841	up	1.994	0.0121963
ENSG00000132823	OSER1	51526	oxidative stress responsive serine rich 1	up	1.992	0.00544117
ENSG00000213963	LOC100130691	100130691	uncharacterized LOC100130691	up	1.989	0.0123035
ENSG00000069869	NEDD4	4734	neural precursor cell expressed, developmentally down-regulated 4, E3 ubiquitin protein ligase	up	1.988	0.00368615
ENSG00000120129	DUSP1	1843	dual specificity phosphatase 1	up	1.987	0.0251286
ENSG00000144674	GOLGA4	2803	golgin A4	up	1.985	0.001499
ENSG00000173812	EIF1	10209	eukaryotic translation initiation factor 1	up	1.983	0.00937011
ENSG00000232160	RAP2C-AS1	101928578	RAP2C antisense RNA 1	up	1.978	0.00835961
ENSG00000104231	ZFAND1	79752	zinc finger AN1-type containing 1	up	1.973	0.00324878
ENSG00000166579	NDEL1	81565	nudE neurodevelopment protein 1 like 1	up	1.969	0.00696188
ENSG00000068912	ERLEC1	27248	endoplasmic reticulum lectin 1	up	1.959	0.00771895
ENSG00000136826	KLF4	9314	Kruppel like factor 4	up	1.957	0.0394888
ENSG00000137331	IER3	8870	immediate early response 3	up	1.955	0.0398526
ENSG00000120742	SERP1	27230	stress associated endoplasmic reticulum protein 1	up	1.953	0.0127882
ENSG00000008086	CDKL5	6792	cyclin dependent kinase like 5	up	1.947	0.0305178
ENSG00000102531	FNDC3A	22862	fibronectin type III domain containing 3A	up	1.947	0.0027274
ENSG00000186376	ZNF75D	7626	zinc finger protein 75D	up	1.947	0.00764535
ENSG00000240303	ACAD11	84129	acyl-CoA dehydrogenase family member 11	up	1.945	0.0358298
ENSG00000243335	KCTD7	154881	potassium channel tetramerization domain containing 7	up	1.945	0.00185207
ENSG00000067082	KLF6	1316	Kruppel like factor 6	up	1.939	0.00714118
ENSG00000005700	IBTK	25998	inhibitor of Bruton tyrosine kinase	up	1.935	0.00412524
ENSG00000154305	MIA3	375056	MIA family member 3, ER export factor	up	1.928	0.00225939
ENSG00000166471	TMEM41B	440026	transmembrane protein 41B	up	1.923	0.0156847
ENSG00000196182	STK40	83931	serine/threonine kinase 40	up	1.92	0.0236681
ENSG00000251192	ZNF674	641339	zinc finger protein 674	up	1.92	0.0101204
ENSG00000177410	ZFAS1	441951	ZNFX1 antisense RNA 1	up	1.918	0.0141647
ENSG00000137502	RAB30	27314	RAB30, member RAS oncogene family	up	1.915	0.00534294
ENSG00000152409	JMY	133746	junction mediating and regulatory protein, p53 cofactor	up	1.913	0.0254356
ENSG00000164463	CREBRF	153222	CREB3 regulatory factor	up	1.911	0.00894321
ENSG00000130150	MOSPD2	158747	motile sperm domain containing 2	up	1.903	0.00153338
ENSG00000128016	ZFP36	7538	ZFP36 ring finger protein	up	1.902	0.0484783
ENSG00000116604	MEF2D	4209	myocyte enhancer factor 2D	up	1.895	0.0404182
ENSG00000006459	KDM7A	80853	lysine demethylase 7A	up	1.892	0.0397754
ENSG00000115520	COQ10B	80219	coenzyme Q10B	up	1.892	0.00716519
ENSG00000156273	BACH1	571	BTB domain and CNC homolog 1	up	1.889	0.00410896
ENSG00000156273	GRIK1-AS2	100379661	GRIK1 antisense RNA 2	up	1.889	0.00410896
ENSG00000164951	PDP1	54704	pyruvate dehyrogenase phosphatase catalytic subunit 1	up	1.889	0.00412524
ENSG00000185015	CA13	377677	carbonic anhydrase 13	up	1.889	0.0073763
ENSG00000142627	EPHA2	1969	EPH receptor A2	up	1.887	0.0251286
ENSG00000140105	WARS	7453	tryptophanyl-tRNA synthetase	up	1.883	0.0369385
ENSG00000116044	NFE2L2	4780	nuclear factor, erythroid 2 like 2	up	1.877	0.0024149
ENSG00000161011	SQSTM1	8878	sequestosome 1	up	1.877	0.0242402
ENSG00000196110	ZNF699	374879	zinc finger protein 699	up	1.875	0.021727
ENSG00000116675	DNAJC6	9829	DnaJ heat shock protein family (Hsp40) member C6	up	1.872	0.0156847
ENSG00000173540	GMPPB	29925	GDP-mannose pyrophosphorylase B	up	1.872	0.0452549
ENSG00000197019	SERTAD1	29950	SERTA domain containing 1	up	1.871	0.0188811
ENSG00000171988	JMJD1C	221037	jumonji domain containing 1C	up	1.87	0.00638919
ENSG00000212719	C17orf51	339263	chromosome 17 open reading frame 51	up	1.87	0.0497112
ENSG00000166012	TAF1D	79101	TATA-box binding protein associated factor, RNA polymerase I subunit D	up	1.868	0.0100828
ENSG00000136868	SLC31A1	1317	solute carrier family 31 member 1	up	1.863	0.0100124
ENSG00000066455	GOLGA5	9950	golgin A5	up	1.861	0.00273616
ENSG00000251136	LOC101929709	101929709	uncharacterized LOC101929709	up	1.86	0.0329616
ENSG00000173575	CHD2	1106	chromodomain helicase DNA binding protein 2	up	1.858	0.0227778
ENSG00000198833	UBE2J1	51465	ubiquitin conjugating enzyme E2 J1	up	1.858	0.00897869
ENSG00000106070	GRB10	2887	growth factor receptor bound protein 10	up	1.857	0.0207888
ENSG00000147535	PLPP5	84513	phospholipid phosphatase 5	up	1.851	0.0415882
ENSG00000167110	GOLGA2	2801	golgin A2	up	1.85	0.0127882
ENSG00000234741	GAS5	60674	growth arrest specific 5 (non-protein coding)	up	1.849	0.00275388
ENSG00000173276	ZBTB21	49854	zinc finger and BTB domain containing 21	up	1.847	0.00213689
ENSG00000204498	NFKBIL1	4795	NFKB inhibitor like 1	up	1.847	0.0293333
ENSG00000109572	CLCN3	1182	chloride voltage-gated channel 3	up	1.845	0.00981374
ENSG00000148926	ADM	133	adrenomedullin	up	1.843	0.000475073
ENSG00000150403	TMCO3	55002	transmembrane and coiled-coil domains 3	up	1.843	0.0169747
ENSG00000101384	JAG1	182	jagged 1	up	1.839	0.0327972
ENSG00000143457	GOLPH3L	55204	golgi phosphoprotein 3 like	up	1.839	0.00300406
ENSG00000120686	UFM1	51569	ubiquitin fold modifier 1	up	1.835	0.0125752
ENSG00000131791	PRKAB2	5565	protein kinase AMP-activated non-catalytic subunit beta 2	up	1.833	0.0127882
ENSG00000143367	TUFT1	7286	tuftelin 1	up	1.831	0.00981374
ENSG00000114423	CBLB	868	Cbl proto-oncogene B	up	1.828	0.0435969
ENSG00000175395	ZNF25	219749	zinc finger protein 25	up	1.823	0.000569707
ENSG00000149260	CAPN5	726	calpain 5	up	1.823	0.0132724
ENSG00000136152	COG3	83548	component of oligomeric golgi complex 3	up	1.821	0.00263766
ENSG00000143067	ZNF697	90874	zinc finger protein 697	up	1.819	0.00632787
ENSG00000100485	SOS2	6655	SOS Ras/Rho guanine nucleotide exchange factor 2	up	1.818	0.0141422
ENSG00000031698	SARS	6301	seryl-tRNA synthetase	up	1.816	0.0131819
ENSG00000090861	AARS	16	alanyl-tRNA synthetase	up	1.816	0.0184561
ENSG00000196428	TSC22D2	9819	TSC22 domain family member 2	up	1.811	0.0062543
ENSG00000065802	ASB1	51665	ankyrin repeat and SOCS box containing 1	up	1.809	0.0360323
ENSG00000134107	BHLHE40	8553	basic helix-loop-helix family member e40	up	1.804	0.0356563
ENSG00000204387	C6orf48	50854	chromosome 6 open reading frame 48	up	1.804	0.0138598
ENSG00000160961	ZNF333	84449	zinc finger protein 333	up	1.802	0.00250581
ENSG00000107864	CPEB3	22849	cytoplasmic polyadenylation element binding protein 3	up	1.8	0.0254356
ENSG00000155158	TTC39B	158219	tetratricopeptide repeat domain 39B	up	1.8	0.00224477
ENSG00000269893	SNHG8	100093630	small nucleolar RNA host gene 8	up	1.795	0.00761336
ENSG00000151014	NOCT	25819	nocturnin	up	1.793	0.00610125
ENSG00000129472	RAB2B	84932	RAB2B, member RAS oncogene family	up	1.792	0.00764535
ENSG00000166348	USP54	159195	ubiquitin specific peptidase 54	up	1.789	0.0377324
ENSG00000283050	GTF2IP12	101926918	general transcription factor IIi pseudogene 12	up	1.789	0.0428181
ENSG00000139725	RHOF	54509	ras homolog family member F, filopodia associated	up	1.787	0.0366306
ENSG00000135709	KIAA0513	9764	KIAA0513	up	1.786	0.0203314
ENSG00000180747	SMG1P3	100271836	SMG1 pseudogene 3	up	1.786	0.0427904
ENSG00000115966	ATF2	1386	activating transcription factor 2	up	1.785	0.0101252
ENSG00000154447	SH3RF1	57630	SH3 domain containing ring finger 1	up	1.785	0.0111981
ENSG00000081087	OSTM1	28962	osteopetrosis associated transmembrane protein 1	up	1.783	0.00961158
ENSG00000116954	RRAGC	64121	Ras related GTP binding C	up	1.78	0.00610125
ENSG00000131016	AKAP12	9590	A-kinase anchoring protein 12	up	1.78	0.0220133
ENSG00000143622	RIT1	6016	Ras like without CAAX 1	up	1.78	0.0144273
ENSG00000167842	MIS12	79003	MIS12, kinetochore complex component	up	1.78	0.0157805
ENSG00000197063	MAFG	4097	MAF bZIP transcription factor G	up	1.778	0.0351353
ENSG00000144566	RAB5A	5868	RAB5A, member RAS oncogene family	up	1.777	0.00310633
ENSG00000138835	RGS3	5998	regulator of G protein signaling 3	up	1.775	0.0119084
ENSG00000123091	RNF11	26994	ring finger protein 11	up	1.773	0.0157023
ENSG00000138678	GPAT3	84803	glycerol-3-phosphate acyltransferase 3	up	1.77	0.0499949
ENSG00000072364	AFF4	27125	AF4/FMR2 family member 4	up	1.769	0.0087021
ENSG00000147894	C9orf72	203228	chromosome 9 open reading frame 72	up	1.768	0.00508529
ENSG00000138768	USO1	8615	USO1 vesicle transport factor	up	1.766	0.00610125
ENSG00000186300	ZNF555	148254	zinc finger protein 555	up	1.765	0.00521056
ENSG00000221883	ARIH2OS	646450	ariadne RBR E3 ubiquitin protein ligase 2 opposite strand	up	1.764	0.0430247
ENSG00000115425	PECR	55825	peroxisomal trans-2-enoyl-CoA reductase	up	1.763	0.0463568
ENSG00000203875	SNHG5	387066	small nucleolar RNA host gene 5	up	1.763	0.0171725
ENSG00000106610	STAG3L4	64940	stromal antigen 3-like 4 (pseudogene)	up	1.762	0.0317515
ENSG00000179476	C14orf28	122525	chromosome 14 open reading frame 28	up	1.762	0.0454823
ENSG00000163697	APBB2	323	amyloid beta precursor protein binding family B member 2	up	1.761	0.00858286
ENSG00000145817	YIPF5	81555	Yip1 domain family member 5	up	1.76	0.0132895
ENSG00000138073	PREB	10113	prolactin regulatory element binding	up	1.76	0.0349275
ENSG00000135164	DMTF1	9988	cyclin D binding myb like transcription factor 1	up	1.759	0.0425954
ENSG00000115170	ACVR1	90	activin A receptor type 1	up	1.758	0.0112256
ENSG00000187735	TCEA1	6917	transcription elongation factor A1	up	1.758	0.0181899
ENSG00000221926	TRIM16	10626	tripartite motif containing 16	up	1.757	0.0339583
ENSG00000221926	TRIM16L	147166	tripartite motif containing 16 like	up	1.757	0.0339583
ENSG00000067167	TRAM1	23471	translocation associated membrane protein 1	up	1.756	0.0437257
ENSG00000115289	PCGF1	84759	polycomb group ring finger 1	up	1.756	0.00957482
ENSG00000111011	RSRC2	65117	arginine and serine rich coiled-coil 2	up	1.755	0.00974233
ENSG00000181982	CCDC149	91050	coiled-coil domain containing 149	up	1.753	0.040104
ENSG00000115548	KDM3A	55818	lysine demethylase 3A	up	1.751	0.0245194
ENSG00000104497	SNX16	64089	sorting nexin 16	up	1.745	0.00501477
ENSG00000165813	CCDC186	55088	coiled-coil domain containing 186	up	1.745	0.00807723
ENSG00000196470	SIAH1	6477	siah E3 ubiquitin protein ligase 1	up	1.738	0.0166117
ENSG00000213047	DENND1B	163486	DENN domain containing 1B	up	1.738	0.0166111
ENSG00000169239	CA5B	11238	carbonic anhydrase 5B	up	1.738	0.0294244
ENSG00000173482	PTPRM	5797	protein tyrosine phosphatase, receptor type M	up	1.736	0.00790934
ENSG00000047346	FAM214A	56204	family with sequence similarity 214 member A	up	1.736	0.0323064
ENSG00000115963	RND3	390	Rho family GTPase 3	up	1.734	0.00310166
ENSG00000107290	SETX	23064	senataxin	up	1.733	0.0146968
ENSG00000124783	SSR1	6745	signal sequence receptor subunit 1	up	1.733	0.0206474
ENSG00000163512	AZI2	64343	5-azacytidine induced 2	up	1.732	0.00902757
ENSG00000104957	CCDC130	81576	coiled-coil domain containing 130	up	1.728	0.0243348
ENSG00000120519	SLC10A7	84068	solute carrier family 10 member 7	up	1.728	0.0301444
ENSG00000101745	ANKRD12	23253	ankyrin repeat domain 12	up	1.725	0.0136041
ENSG00000177888	ZBTB41	360023	zinc finger and BTB domain containing 41	up	1.724	0.0210905
ENSG00000215126	CBWD2	150472	COBW domain containing 2	up	1.724	0.0460776
ENSG00000215126	CBWD6	644019	COBW domain containing 6	up	1.724	0.0460776
ENSG00000163867	ZMYM6	9204	zinc finger MYM-type containing 6	up	1.723	0.0164361
ENSG00000172007	RAB33B	83452	RAB33B, member RAS oncogene family	up	1.722	0.0178561
ENSG00000204152	TIMM23B	100652748	translocase of inner mitochondrial membrane 23 homolog B	up	1.722	0.0220929
ENSG00000104312	RIPK2	8767	receptor interacting serine/threonine kinase 2	up	1.721	0.00831947
ENSG00000131503	ANKHD1	54882	ankyrin repeat and KH domain containing 1	up	1.721	0.0181278
ENSG00000088451	TGDS	23483	TDP-glucose 4,6-dehydratase	up	1.719	0.0220929
ENSG00000114120	SLC25A36	55186	solute carrier family 25 member 36	up	1.718	0.0113194
ENSG00000169359	SLC33A1	9197	solute carrier family 33 member 1	up	1.718	0.0223587
ENSG00000130779	CLIP1	6249	CAP-Gly domain containing linker protein 1	up	1.716	0.00142996
ENSG00000179361	ARID3B	10620	AT-rich interaction domain 3B	up	1.715	0.0466628
ENSG00000166598	HSP90B1	7184	heat shock protein 90 beta family member 1	up	1.714	0.0212446
ENSG00000101310	SEC23B	10483	Sec23 homolog B, coat complex II component	up	1.713	0.0173929
ENSG00000144747	TMF1	7110	TATA element modulatory factor 1	up	1.712	0.00305059
ENSG00000113615	SEC24A	10802	SEC24 homolog A, COPII coat complex component	up	1.709	0.00395999
ENSG00000156639	ZFAND3	60685	zinc finger AN1-type containing 3	up	1.708	0.0258046
ENSG00000147421	HMBOX1	79618	homeobox containing 1	up	1.707	0.0224871
ENSG00000111727	HCFC2	29915	host cell factor C2	up	1.705	0.00951627
ENSG00000177683	THAP5	168451	THAP domain containing 5	up	1.705	0.0260811
ENSG00000143669	LYST	1130	lysosomal trafficking regulator	up	1.704	0.0204563
ENSG00000075643	MOCOS	55034	molybdenum cofactor sulfurase	up	1.701	0.0254939
ENSG00000182827	ACBD3	64746	acyl-CoA binding domain containing 3	up	1.701	0.00310398
ENSG00000139793	MBNL2	10150	muscleblind like splicing regulator 2	up	1.7	0.00491603
ENSG00000136603	SKIL	6498	SKI like proto-oncogene	up	1.699	0.0191838
ENSG00000139517	LNX2	222484	ligand of numb-protein X 2	up	1.699	0.0185589
ENSG00000182400	TRAPPC6B	122553	trafficking protein particle complex 6B	up	1.699	0.030744
ENSG00000010818	HIVEP2	3097	human immunodeficiency virus type I enhancer binding protein 2	up	1.693	0.0113179
ENSG00000147905	ZCCHC7	84186	zinc finger CCHC-type containing 7	up	1.689	0.00831947
ENSG00000197647	ZNF433	163059	zinc finger protein 433	up	1.687	0.0056785
ENSG00000168374	ARF4	378	ADP ribosylation factor 4	up	1.686	0.0256174
ENSG00000066651	TRMT11	60487	tRNA methyltransferase 11 homolog	up	1.682	0.0063624
ENSG00000137955	RABGGTB	5876	Rab geranylgeranyltransferase beta subunit	up	1.681	0.00478433
ENSG00000072849	DERL2	51009	derlin 2	up	1.681	0.048802
ENSG00000118217	ATF6	22926	activating transcription factor 6	up	1.681	0.0114432
ENSG00000107854	TNKS2	80351	tankyrase 2	up	1.68	0.00302754
ENSG00000171928	TVP23B	51030	trans-golgi network vesicle protein 23 homolog B	up	1.68	0.0120714
ENSG00000153037	SRP19	6728	signal recognition particle 19	up	1.679	0.041349
ENSG00000156976	EIF4A2	1974	eukaryotic translation initiation factor 4A2	up	1.679	0.00470484
ENSG00000187792	ZNF70	7621	zinc finger protein 70	up	1.678	0.046328
ENSG00000198496	NBR2	10230	neighbor of BRCA1 gene 2 (non-protein coding)	up	1.678	0.0163093
ENSG00000120063	GNA13	10672	G protein subunit alpha 13	up	1.677	0.0024149
ENSG00000119771	KLHL29	114818	kelch like family member 29	up	1.67	0.0446655
ENSG00000071243	ING3	54556	inhibitor of growth family member 3	up	1.669	0.0214352
ENSG00000073008	PVR	5817	poliovirus receptor	up	1.667	0.0417818
ENSG00000133794	ARNTL	406	aryl hydrocarbon receptor nuclear translocator like	up	1.665	0.00594854
ENSG00000138380	CARF	79800	calcium responsive transcription factor	up	1.665	0.00822024
ENSG00000164983	TMEM65	157378	transmembrane protein 65	up	1.665	0.040747
ENSG00000165312	OTUD1	220213	OTU deubiquitinase 1	up	1.665	0.0389107
ENSG00000162236	STX5	6811	syntaxin 5	up	1.664	0.0240045
ENSG00000172164	SNTB1	6641	syntrophin beta 1	up	1.662	0.00886069
ENSG00000143256	PFDN2	5202	prefoldin subunit 2	up	1.658	0.0144098
ENSG00000181264	TMEM136	219902	transmembrane protein 136	up	1.658	0.0160706
ENSG00000125812	GZF1	64412	GDNF inducible zinc finger protein 1	up	1.657	0.0130783
ENSG00000187866	FAM122A	116224	family with sequence similarity 122A	up	1.655	0.0182378
ENSG00000023318	ERP44	23071	endoplasmic reticulum protein 44	up	1.655	0.0209753
ENSG00000223547	ZNF844	284391	zinc finger protein 844	up	1.654	0.0203314
ENSG00000106105	GARS	2617	glycyl-tRNA synthetase	up	1.652	0.0179813
ENSG00000143878	RHOB	388	ras homolog family member B	up	1.651	0.024423
ENSG00000119048	UBE2B	7320	ubiquitin conjugating enzyme E2 B	up	1.646	0.0438439
ENSG00000101782	RIOK3	8780	RIO kinase 3	up	1.645	0.0128347
ENSG00000188994	ZNF292	23036	zinc finger protein 292	up	1.643	0.00948541
ENSG00000144468	RHBDD1	84236	rhomboid domain containing 1	up	1.642	0.00981374
ENSG00000168386	FILIP1L	11259	filamin A interacting protein 1 like	up	1.641	0.048802
ENSG00000155313	USP25	29761	ubiquitin specific peptidase 25	up	1.64	0.00263766
ENSG00000167766	ZNF83	55769	zinc finger protein 83	up	1.639	0.0027274
ENSG00000089177	KIF16B	55614	kinesin family member 16B	up	1.636	0.0052716
ENSG00000066855	MTFR1	9650	mitochondrial fission regulator 1	up	1.634	0.021907
ENSG00000162994	CLHC1	130162	clathrin heavy chain linker domain containing 1	up	1.633	0.0417818
ENSG00000138772	ANXA3	306	annexin A3	up	1.631	0.0157811
ENSG00000198853	RUSC2	9853	RUN and SH3 domain containing 2	up	1.631	0.0372984
ENSG00000086544	ITPKC	80271	inositol-trisphosphate 3-kinase C	up	1.63	0.0332938
ENSG00000130449	ZSWIM6	57688	zinc finger SWIM-type containing 6	up	1.629	0.0236331
ENSG00000144182	LIPT1	51601	lipoyltransferase 1	up	1.629	0.0173814
ENSG00000179454	KLHL28	54813	kelch like family member 28	up	1.628	0.0399076
ENSG00000198707	CEP290	80184	centrosomal protein 290	up	1.628	0.0181186
ENSG00000137574	TGS1	96764	trimethylguanosine synthase 1	up	1.627	0.00937011
ENSG00000167528	ZNF641	121274	zinc finger protein 641	up	1.626	0.0130841
ENSG00000119004	CYP20A1	57404	cytochrome P450 family 20 subfamily A member 1	up	1.622	0.0288231
ENSG00000008294	SPAG9	9043	sperm associated antigen 9	up	1.62	0.00649888
ENSG00000134294	SLC38A2	54407	solute carrier family 38 member 2	up	1.62	0.0457037
ENSG00000114331	ACAP2	23527	ArfGAP with coiled-coil, ankyrin repeat and PH domains 2	up	1.619	0.00627317
ENSG00000121964	GTDC1	79712	glycosyltransferase like domain containing 1	up	1.619	0.0149549
ENSG00000148426	PROSER2	254427	proline and serine rich 2	up	1.619	0.0260438
ENSG00000080822	CLDND1	56650	claudin domain containing 1	up	1.616	0.00854744
ENSG00000173230	GOLGB1	2804	golgin B1	up	1.616	0.000476975
ENSG00000114784	EIF1B	10289	eukaryotic translation initiation factor 1B	up	1.614	0.0163284
ENSG00000104375	STK3	6788	serine/threonine kinase 3	up	1.613	0.00208839
ENSG00000119523	ALG2	85365	ALG2, alpha-1,3/1,6-mannosyltransferase	up	1.613	0.0274523
ENSG00000121350	PYROXD1	79912	pyridine nucleotide-disulphide oxidoreductase domain 1	up	1.612	0.016062
ENSG00000139496	NUP58	9818	nucleoporin 58	up	1.611	0.0128885
ENSG00000111897	SERINC1	57515	serine incorporator 1	up	1.61	0.0107055
ENSG00000119801	YPEL5	51646	yippee like 5	up	1.61	0.0394888
ENSG00000170448	NFXL1	152518	nuclear transcription factor, X-box binding like 1	up	1.609	0.00769411
ENSG00000174373	RALGAPA1	253959	Ral GTPase activating protein catalytic alpha subunit 1	up	1.609	0.00716519
ENSG00000186432	KPNA4	3840	karyopherin subunit alpha 4	up	1.609	0.00403301
ENSG00000020577	SAMD4A	23034	sterile alpha motif domain containing 4A	up	1.608	0.0195076
ENSG00000112763	BTN2A1	11120	butyrophilin subfamily 2 member A1	up	1.608	0.016181
ENSG00000196911	KPNA5	3841	karyopherin subunit alpha 5	up	1.607	0.0130783
ENSG00000119711	ALDH6A1	4329	aldehyde dehydrogenase 6 family member A1	up	1.602	0.03508
ENSG00000133816	MICAL2	9645	microtubule associated monooxygenase, calponin and LIM domain containing 2	up	1.601	0.032951
ENSG00000219626	FAM228B	375190	family with sequence similarity 228 member B	up	1.601	0.0166234
ENSG00000139132	FGD4	121512	FYVE, RhoGEF and PH domain containing 4	up	1.6	0.013474
ENSG00000274211	SOCS7	30837	suppressor of cytokine signaling 7	up	1.599	0.0357537
ENSG00000025796	SEC63	11231	SEC63 homolog, protein translocation regulator	up	1.598	0.00890132
ENSG00000096717	SIRT1	23411	sirtuin 1	up	1.598	0.0100124
ENSG00000113013	HSPA9	3313	heat shock protein family A (Hsp70) member 9	up	1.595	0.00568858
ENSG00000181852	RNF41	10193	ring finger protein 41	up	1.594	0.0287331
ENSG00000226864	ATE1-AS1	100130887	ATE1 antisense RNA 1	up	1.592	0.0484085
ENSG00000179912	R3HDM2	22864	R3H domain containing 2	up	1.592	0.00578118
ENSG00000105856	HBP1	26959	HMG-box transcription factor 1	up	1.591	0.0317866
ENSG00000244405	ETV5	2119	ETS variant 5	up	1.587	0.0219789
ENSG00000168939	SPRY3	10251	sprouty RTK signaling antagonist 3	up	1.585	0.0357537
ENSG00000076053	RBM7	10179	RNA binding motif protein 7	up	1.584	0.00714118
ENSG00000184575	XPOT	11260	exportin for tRNA	up	1.582	0.0120714
ENSG00000184009	ACTG1	71	actin gamma 1	up	1.58	0.0166111
ENSG00000140743	LOC101060399	101060399	cerebellar degeneration-related protein 2	up	1.575	0.0101252
ENSG00000117616	RSRP1	57035	arginine and serine rich protein 1	up	1.576	0.0399878
ENSG00000197044	ZNF441	126068	zinc finger protein 441	up	1.576	0.0364042
ENSG00000140743	CDR2	1039	cerebellar degeneration related protein 2	up	1.575	0.0101252
ENSG00000137996	RTCA	8634	RNA 3'-terminal phosphate cyclase	up	1.573	0.0100124
ENSG00000196365	LONP1	9361	lon peptidase 1, mitochondrial	up	1.573	0.0438439
ENSG00000176597	B3GNT5	84002	UDP-GlcNAc:betaGal beta-1,3-N-acetylglucosaminyltransferase 5	up	1.572	0.0169747
ENSG00000186952	TMEM232	642987	transmembrane protein 232	up	1.571	0.0446655
ENSG00000164975	SNAPC3	6619	small nuclear RNA activating complex polypeptide 3	up	1.57	0.00207782
ENSG00000204256	BRD2	6046	bromodomain containing 2	up	1.57	0.0367293
ENSG00000174796	THAP6	152815	THAP domain containing 6	up	1.569	0.0111193
ENSG00000187801	ZFP69B	65243	ZFP69 zinc finger protein B	up	1.569	0.0217806
ENSG00000084764	MAPRE3	22924	microtubule associated protein RP/EB family member 3	up	1.568	0.02606
ENSG00000121073	SLC35B1	10237	solute carrier family 35 member B1	up	1.566	0.0480877
ENSG00000116752	BCAS2	10286	BCAS2, pre-mRNA processing factor	up	1.566	0.0214356
ENSG00000166037	CEP57	9702	centrosomal protein 57	up	1.566	0.0119084
ENSG00000171365	CLCN5	1184	chloride voltage-gated channel 5	up	1.566	0.00966178
ENSG00000141441	GAREM1	64762	GRB2 associated regulator of MAPK1 subtype 1	up	1.565	0.045441
ENSG00000100592	DAAM1	23002	dishevelled associated activator of morphogenesis 1	up	1.563	0.0163955
ENSG00000107771	CCSER2	54462	coiled-coil serine rich protein 2	up	1.562	0.0120213
ENSG00000034677	RNF19A	25897	ring finger protein 19A, RBR E3 ubiquitin protein ligase	up	1.56	0.00854464
ENSG00000109046	WSB1	26118	WD repeat and SOCS box containing 1	up	1.559	0.0210652
ENSG00000198342	ZNF442	79973	zinc finger protein 442	up	1.558	0.0252928
ENSG00000224531	SMIM13	221710	small integral membrane protein 13	up	1.558	0.00688433
ENSG00000130522	JUND	3727	JunD proto-oncogene, AP-1 transcription factor subunit	up	1.557	0.0442071
ENSG00000120370	GORAB	92344	golgin, RAB6 interacting	up	1.556	0.0284584
ENSG00000132256	TRIM5	85363	tripartite motif containing 5	up	1.555	0.0494613
ENSG00000108433	GOSR2	9570	golgi SNAP receptor complex member 2	up	1.554	0.0221216
ENSG00000167767	KRT80	144501	keratin 80	up	1.553	0.041726
ENSG00000068305	MEF2A	4205	myocyte enhancer factor 2A	up	1.553	0.0141422
ENSG00000124788	ATXN1	6310	ataxin 1	up	1.553	0.020688
ENSG00000131931	THAP1	55145	THAP domain containing 1	up	1.553	0.0220929
ENSG00000023287	RB1CC1	9821	RB1 inducible coiled-coil 1	up	1.552	0.0296189
ENSG00000110619	CARS	833	cysteinyl-tRNA synthetase	up	1.55	0.0438651
ENSG00000162695	SLC30A7	148867	solute carrier family 30 member 7	up	1.546	0.0239436
ENSG00000108061	SHOC2	8036	SHOC2, leucine rich repeat scaffold protein	up	1.544	0.00937011
ENSG00000177425	PAWR	5074	pro-apoptotic WT1 regulator	up	1.544	0.00976006
ENSG00000164244	PRRC1	133619	proline rich coiled-coil 1	up	1.543	0.0100124
ENSG00000175691	ZNF77	58492	zinc finger protein 77	up	1.541	0.029746
ENSG00000116874	WARS2	10352	tryptophanyl tRNA synthetase 2, mitochondrial	up	1.54	0.00954865
ENSG00000148690	FRA10AC1	118924	FRA10A associated CGG repeat 1	up	1.539	0.0098883
ENSG00000153989	NUS1	116150	NUS1 dehydrodolichyl diphosphate synthase subunit	up	1.538	0.0427904
ENSG00000167565	SERTAD3	29946	SERTA domain containing 3	up	1.538	0.00594854
ENSG00000178397	FAM220A	84792	family with sequence similarity 220 member A	up	1.538	0.0111193
ENSG00000074695	LMAN1	3998	lectin, mannose binding 1	up	1.537	0.0414648
ENSG00000102158	MAGT1	84061	magnesium transporter 1	up	1.536	0.0498178
ENSG00000182831	C16orf72	29035	chromosome 16 open reading frame 72	up	1.536	0.0169747
ENSG00000092108	SCFD1	23256	sec1 family domain containing 1	up	1.536	0.010552
ENSG00000107372	ZFAND5	7763	zinc finger AN1-type containing 5	up	1.535	0.0225615
ENSG00000138032	PPM1B	5495	protein phosphatase, Mg2+/Mn2+ dependent 1B	up	1.534	0.0284249
ENSG00000158615	PPP1R15B	84919	protein phosphatase 1 regulatory subunit 15B	up	1.534	0.0263689
ENSG00000198839	ZNF277	11179	zinc finger protein 277	up	1.534	0.0127882
ENSG00000037637	FBXO42	54455	F-box protein 42	up	1.533	0.0276297
ENSG00000119328	FAM206A	54942	family with sequence similarity 206 member A	up	1.533	0.0123035
ENSG00000124151	NCOA3	8202	nuclear receptor coactivator 3	up	1.533	0.0413828
ENSG00000138674	SEC31A	22872	SEC31 homolog A, COPII coat complex component	up	1.533	0.0302762
ENSG00000144597	EAF1	85403	ELL associated factor 1	up	1.532	0.0292336
ENSG00000158079	PTPDC1	138639	protein tyrosine phosphatase domain containing 1	up	1.532	0.0140429
ENSG00000162434	JAK1	3716	Janus kinase 1	up	1.532	0.0213108
ENSG00000106993	CDC37L1	55664	cell division cycle 37 like 1	up	1.53	0.0169852
ENSG00000121749	TBC1D15	64786	TBC1 domain family member 15	up	1.529	0.0201391
ENSG00000185917	SETD4	54093	SET domain containing 4	up	1.529	0.0381424
ENSG00000109814	UGDH	7358	UDP-glucose 6-dehydrogenase	up	1.528	0.0349768
ENSG00000110048	OSBP	5007	oxysterol binding protein	up	1.527	0.0185816
ENSG00000136021	SCYL2	55681	SCY1 like pseudokinase 2	up	1.527	0.00948175
ENSG00000169249	ZRSR2	8233	zinc finger CCCH-type, RNA binding motif and serine/arginine rich 2	up	1.527	0.0167621
ENSG00000138078	PREPL	9581	prolyl endopeptidase-like	up	1.526	0.02606
ENSG00000120910	PPP3CC	5533	protein phosphatase 3 catalytic subunit gamma	up	1.525	0.0178561
ENSG00000160570	DEDD2	162989	death effector domain containing 2	up	1.525	0.0202935
ENSG00000248049	UBA6-AS1	550112	UBA6 antisense RNA 1 (head to head)	up	1.525	0.012708
ENSG00000187240	DYNC2H1	79659	dynein cytoplasmic 2 heavy chain 1	up	1.524	0.00951627
ENSG00000085433	WDR47	22911	WD repeat domain 47	up	1.523	0.00127894
ENSG00000134352	IL6ST	3572	interleukin 6 signal transducer	up	1.523	0.019633
ENSG00000162971	TYW5	129450	tRNA-yW synthesizing protein 5	up	1.523	0.0354135
ENSG00000196792	STRN3	29966	striatin 3	up	1.523	0.00365935
ENSG00000013561	RNF14	9604	ring finger protein 14	up	1.523	0.0207314
ENSG00000141446	ESCO1	114799	establishment of sister chromatid cohesion N-acetyltransferase 1	up	1.522	0.029746
ENSG00000168917	SLC35G2	80723	solute carrier family 35 member G2	up	1.522	0.00368534
ENSG00000175471	MCTP1	79772	multiple C2 and transmembrane domain containing 1	up	1.522	0.0441536
ENSG00000073331	ALPK1	80216	alpha kinase 1	up	1.521	0.0100124
ENSG00000164823	OSGIN2	734	oxidative stress induced growth inhibitor family member 2	up	1.52	0.0178561
ENSG00000111696	NT5DC3	51559	5'-nucleotidase domain containing 3	up	1.519	0.0475037
ENSG00000168495	POLR3D	661	RNA polymerase III subunit D	up	1.518	0.0272207
ENSG00000151929	BAG3	9531	BCL2 associated athanogene 3	up	1.517	0.0407144
ENSG00000157764	BRAF	673	B-Raf proto-oncogene, serine/threonine kinase	up	1.517	0.0453465
ENSG00000145685	LHFPL2	10184	LHFPL tetraspan subfamily member 2	up	1.516	0.0120909
ENSG00000113734	BNIP1	662	BCL2 interacting protein 1	up	1.516	0.0218646
ENSG00000110851	PRDM4	11108	PR/SET domain 4	up	1.515	0.0292336
ENSG00000066427	ATXN3	4287	ataxin 3	up	1.513	0.00451383
ENSG00000143751	SDE2	163859	SDE2 telomere maintenance homolog	up	1.513	0.0100124
ENSG00000163602	RYBP	23429	RING1 and YY1 binding protein	up	1.513	0.0140281
ENSG00000014123	UFL1	23376	UFM1 specific ligase 1	up	1.512	0.0167129
ENSG00000132912	DCTN4	51164	dynactin subunit 4	up	1.512	0.0131232
ENSG00000131013	PPIL4	85313	peptidylprolyl isomerase like 4	up	1.512	0.00466589
ENSG00000107249	GLIS3	169792	GLIS family zinc finger 3	up	1.511	0.0438439
ENSG00000118260	CREB1	1385	cAMP responsive element binding protein 1	up	1.511	0.00718029
ENSG00000142459	EVI5L	115704	ecotropic viral integration site 5 like	up	1.511	0.0472983
ENSG00000115993	TRAK2	66008	trafficking kinesin protein 2	up	1.51	0.0295941
ENSG00000211455	STK38L	23012	serine/threonine kinase 38 like	up	1.51	0.0100124
ENSG00000141428	C18orf21	83608	chromosome 18 open reading frame 21	up	1.51	0.0152787
ENSG00000078747	ITCH	83737	itchy E3 ubiquitin protein ligase	up	1.509	0.00664043
ENSG00000116668	SWT1	54823	SWT1, RNA endoribonuclease homolog	up	1.508	0.046328
ENSG00000163659	TIPARP	25976	TCDD inducible poly(ADP-ribose) polymerase	up	1.507	0.0369385
ENSG00000169379	ARL13B	200894	ADP ribosylation factor like GTPase 13B	up	1.507	0.0109974
ENSG00000196639	HRH1	3269	histamine receptor H1	up	1.507	0.0203812
ENSG00000198900	TOP1	7150	DNA topoisomerase I	up	1.507	0.0194952
ENSG00000106392	C1GALT1	56913	core 1 synthase, glycoprotein-N-acetylgalactosamine 3-beta-galactosyltransferase 1	up	1.506	0.0169747
ENSG00000089818	NECAP1	25977	NECAP endocytosis associated 1	up	1.503	0.0194068
ENSG00000220205	VAMP2	6844	vesicle associated membrane protein 2	up	1.503	0.0482531
ENSG00000181789	COPG1	22820	coatomer protein complex subunit gamma 1	up	1.503	0.0474724
ENSG00000091527	CDV3	55573	CDV3 homolog	up	1.501	0.00977299
ENSG00000028203	VEZT	55591	vezatin, adherens junctions transmembrane protein	up	1.5	0.0056785
ENSG00000107560	RAB11FIP2	22841	RAB11 family interacting protein 2	up	1.5	0.0423686
ENSG00000176407	KCMF1	56888	potassium channel modulatory factor 1	up	1.5	0.0157062
ENSG00000204344	STK19	8859	serine/threonine kinase 19	up	1.5	0.032444
ENSG00000105821	DNAJC2	27000	DnaJ heat shock protein family (Hsp40) member C2	up	1.499	0.0150012
ENSG00000113595	TRIM23	373	tripartite motif containing 23	up	1.498	0.0175644
ENSG00000129083	COPB1	1315	coatomer protein complex subunit beta 1	up	1.498	0.0168111
ENSG00000137944	KYAT3	56267	kynurenine aminotransferase 3	up	1.498	0.039138
ENSG00000095564	BTAF1	9044	B-TFIID TATA-box binding protein associated factor 1	up	1.496	0.0171352
ENSG00000180917	CMTR2	55783	cap methyltransferase 2	up	1.496	0.0262973
ENSG00000215717	TMEM167B	56900	transmembrane protein 167B	up	1.495	0.00457805
ENSG00000169087	HSPBAP1	79663	HSPB1 associated protein 1	up	1.494	0.0453465
ENSG00000114354	TFG	10342	TRK-fused gene	up	1.494	0.019633
ENSG00000122643	NT5C3A	51251	5'-nucleotidase, cytosolic IIIA	up	1.49	0.0152252
ENSG00000033867	SLC4A7	9497	solute carrier family 4 member 7	up	1.49	0.00378346
ENSG00000159256	MORC3	23515	MORC family CW-type zinc finger 3	up	1.49	0.0167439
ENSG00000105835	NAMPT	10135	nicotinamide phosphoribosyltransferase	up	1.489	0.0490871
ENSG00000143384	MCL1	4170	MCL1, BCL2 family apoptosis regulator	up	1.488	0.0169852
ENSG00000061987	MON2	23041	MON2 homolog, regulator of endosome-to-Golgi trafficking	up	1.486	0.00594854
ENSG00000108854	SMURF2	64750	SMAD specific E3 ubiquitin protein ligase 2	up	1.486	0.0416949
ENSG00000112658	SRF	6722	serum response factor	up	1.485	0.0397171
ENSG00000158092	NCK1	4690	NCK adaptor protein 1	up	1.485	0.014245
ENSG00000205323	SARNP	84324	SAP domain containing ribonucleoprotein	up	1.484	0.0435969
ENSG00000097033	SH3GLB1	51100	SH3 domain containing GRB2 like, endophilin B1	up	1.484	0.0193995
ENSG00000117500	TMED5	50999	transmembrane p24 trafficking protein 5	up	1.484	0.0472322
ENSG00000144895	EIF2A	83939	eukaryotic translation initiation factor 2A	up	1.484	0.00976006
ENSG00000155099	PIP4P2	55529	phosphatidylinositol-4,5-bisphosphate 4-phosphatase 2	up	1.484	0.021907
ENSG00000141452	WDR98	29919	WD repeat domain 98	up	1.483	0.012224
ENSG00000155975	VPS37A	137492	VPS37A, ESCRT-I subunit	up	1.482	0.0114432
ENSG00000146833	TRIM4	89122	tripartite motif containing 4	up	1.48	0.034894
ENSG00000180769	WDFY3-AS2	404201	WDFY3 antisense RNA 2	up	1.48	0.0315388
ENSG00000129292	PHF20L1	51105	PHD finger protein 20 like 1	up	1.48	0.0149549
ENSG00000151414	NEK7	140609	NIMA related kinase 7	up	1.479	0.0218014
ENSG00000036054	TBC1D23	55773	TBC1 domain family member 23	up	1.478	0.0178561
ENSG00000123240	OPTN	10133	optineurin	up	1.477	0.0260438
ENSG00000135749	PCNX2	80003	pecanex homolog 2	up	1.474	0.0100012
ENSG00000095787	WAC	51322	WW domain containing adaptor with coiled-coil	up	1.473	0.0100124
ENSG00000065613	SLK	9748	STE20 like kinase	up	1.473	0.00214364
ENSG00000103047	TANGO6	79613	transport and golgi organization 6 homolog	up	1.471	0.0132044
ENSG00000152104	PTPN14	5784	protein tyrosine phosphatase, non-receptor type 14	up	1.47	0.0282487
ENSG00000166783	MARF1	9665	meiosis regulator and mRNA stability factor 1	up	1.47	0.0281232
ENSG00000135297	MTO1	25821	mitochondrial tRNA translation optimization 1	up	1.469	0.0212446
ENSG00000270362	HMGN3-AS1	100288198	HMGN3 antisense RNA 1	up	1.469	0.0190711
ENSG00000217128	FNIP1	96459	folliculin interacting protein 1	up	1.469	0.0166111
ENSG00000106733	NMRK1	54981	nicotinamide riboside kinase 1	up	1.467	0.0175644
ENSG00000100814	CCNB1IP1	57820	cyclin B1 interacting protein 1	up	1.466	0.047959
ENSG00000117151	CTBS	1486	chitobiase	up	1.466	0.00831947
ENSG00000127914	AKAP9	10142	A-kinase anchoring protein 9	up	1.466	0.0180661
ENSG00000159200	RCAN1	1827	regulator of calcineurin 1	up	1.465	0.0496263
ENSG00000110274	CEP164	22897	centrosomal protein 164	up	1.464	0.0291459
ENSG00000104067	TJP1	7082	tight junction protein 1	up	1.463	0.00891458
ENSG00000169155	ZBTB43	23099	zinc finger and BTB domain containing 43	up	1.463	0.0106551
ENSG00000179119	SPTY2D1	144108	SPT2 chromatin protein domain containing 1	up	1.463	0.0181278
ENSG00000100934	SEC23A	10484	Sec23 homolog A, coat complex II component	up	1.461	0.0247295
ENSG00000124209	RAB22A	57403	RAB22A, member RAS oncogene family	up	1.461	0.0317279
ENSG00000123595	RAB9A	9367	RAB9A, member RAS oncogene family	up	1.46	0.0166111
ENSG00000106665	CLIP2	7461	CAP-Gly domain containing linker protein 2	up	1.458	0.0348282
ENSG00000136051	WASHC4	23325	WASH complex subunit 4	up	1.458	0.0105115
ENSG00000066697	MSANTD3	91283	Myb/SANT DNA binding domain containing 3	up	1.457	0.0135101
ENSG00000173451	THAP2	83591	THAP domain containing 2	up	1.457	0.0482273
ENSG00000198060	MARCH5	54708	membrane associated ring-CH-type finger 5	up	1.457	0.0195336
ENSG00000151327	FAM177A1	283635	family with sequence similarity 177 member A1	up	1.453	0.0243706
ENSG00000151327	LOC101927178	101927178	uncharacterized LOC101927178	up	1.453	0.0243706
ENSG00000050426	LETMD1	25875	LETM1 domain containing 1	up	1.452	0.0072842
ENSG00000115109	EPB41L5	57669	erythrocyte membrane protein band 4.1 like 5	up	1.452	0.00691751
ENSG00000113407	TARS	6897	threonyl-tRNA synthetase	up	1.451	0.0196452
ENSG00000179335	CLK3	1198	CDC like kinase 3	up	1.45	0.024423
ENSG00000127870	RNF6	6049	ring finger protein 6	up	1.45	0.0198464
ENSG00000166398	KIAA0355	9710	KIAA0355	up	1.449	0.0372855
ENSG00000095139	ARCN1	372	archain 1	up	1.447	0.0254356
ENSG00000144445	KANSL1L	151050	KAT8 regulatory NSL complex subunit 1 like	up	1.447	0.0478802
ENSG00000106052	TAX1BP1	8887	Tax1 binding protein 1	up	1.446	0.00132661
ENSG00000155621	C9orf85	138241	chromosome 9 open reading frame 85	up	1.446	0.0199858
ENSG00000176853	FAM91A1	157769	family with sequence similarity 91 member A1	up	1.446	0.0160324
ENSG00000256060	TRAPPC2B	10597	trafficking protein particle complex 2B	up	1.446	0.0377324
ENSG00000107625	DDX50	79009	DExD-box helicase 50	up	1.445	0.00580764
ENSG00000138468	SENP7	57337	SUMO1/sentrin specific peptidase 7	up	1.445	0.0357537
ENSG00000164221	CCDC112	153733	coiled-coil domain containing 112	up	1.445	0.0119324
ENSG00000169762	TAPT1	202018	transmembrane anterior posterior transformation 1	up	1.443	0.01414
ENSG00000064652	SNX24	28966	sorting nexin 24	up	1.442	0.0284613
ENSG00000036549	ZZZ3	26009	zinc finger ZZ-type containing 3	up	1.439	0.00336641
ENSG00000112851	ERBIN	55914	erbb2 interacting protein	up	1.438	0.00649888
ENSG00000156650	KAT6B	23522	lysine acetyltransferase 6B	up	1.438	0.0405859
ENSG00000169251	NMD3	51068	NMD3 ribosome export adaptor	up	1.437	0.00324878
ENSG00000123106	CCDC91	55297	coiled-coil domain containing 91	up	1.437	0.0338332
ENSG00000137575	SDCBP	6386	syndecan binding protein	up	1.437	0.00807772
ENSG00000163818	LZTFL1	54585	leucine zipper transcription factor like 1	up	1.437	0.040549
ENSG00000115839	RAB3GAP1	22930	RAB3 GTPase activating protein catalytic subunit 1	up	1.435	0.0148654
ENSG00000181704	YIPF6	286451	Yip1 domain family member 6	up	1.435	0.0229963
ENSG00000117475	BLZF1	8548	basic leucine zipper nuclear factor 1	up	1.433	0.023053
ENSG00000174780	SRP72	6731	signal recognition particle 72	up	1.433	0.00937011
ENSG00000010017	RANBP9	10048	RAN binding protein 9	up	1.432	0.0166111
ENSG00000186141	POLR3C	10623	RNA polymerase III subunit C	up	1.432	0.049814
ENSG00000122741	DCAF10	79269	DDB1 and CUL4 associated factor 10	up	1.429	0.0390448
ENSG00000114850	SSR3	6747	signal sequence receptor subunit 3	up	1.428	0.0456336
ENSG00000092148	HECTD1	25831	HECT domain E3 ubiquitin protein ligase 1	up	1.427	0.0157805
ENSG00000092978	GPATCH2	55105	G-patch domain containing 2	up	1.426	0.00691751
ENSG00000110888	CAPRIN2	65981	caprin family member 2	up	1.424	0.0252992
ENSG00000182923	CEP63	80254	centrosomal protein 63	up	1.424	0.0218014
ENSG00000075223	SEMA3C	10512	semaphorin 3C	up	1.423	0.0305098
ENSG00000111911	HINT3	135114	histidine triad nucleotide binding protein 3	up	1.423	0.0473324
ENSG00000155744	FAM126B	285172	family with sequence similarity 126 member B	up	1.423	0.0330066
ENSG00000186908	ZDHHC17	23390	zinc finger DHHC-type containing 17	up	1.423	0.0456336
ENSG00000076685	NT5C2	22978	5'-nucleotidase, cytosolic II	up	1.422	0.0100124
ENSG00000188786	MTF1	4520	metal regulatory transcription factor 1	up	1.422	0.0366306
ENSG00000151320	AKAP6	9472	A-kinase anchoring protein 6	up	1.421	0.0480459
ENSG00000156256	USP16	10600	ubiquitin specific peptidase 16	up	1.421	0.0131459
ENSG00000118816	CCNI	10983	cyclin I	up	1.42	0.021907
ENSG00000132952	USPL1	10208	ubiquitin specific peptidase like 1	up	1.42	0.0268139
ENSG00000130340	SNX9	51429	sorting nexin 9	up	1.419	0.042243
ENSG00000184903	IMMP2L	83943	inner mitochondrial membrane peptidase subunit 2	up	1.419	0.0285457
ENSG00000188554	NBR1	4077	NBR1, autophagy cargo receptor	up	1.419	0.0218014
ENSG00000136628	EPRS	2058	glutamyl-prolyl-tRNA synthetase	up	1.417	0.0195076
ENSG00000204524	ZNF805	390980	zinc finger protein 805	up	1.417	0.036896
ENSG00000118873	RAB3GAP2	25782	RAB3 GTPase activating non-catalytic protein subunit 2	up	1.416	0.0340029
ENSG00000143155	TIPRL	261726	TOR signaling pathway regulator	up	1.416	0.0293064
ENSG00000105865	DUS4L	11062	dihydrouridine synthase 4 like	up	1.416	0.0234885
ENSG00000179833	SERTAD2	9792	SERTA domain containing 2	up	1.416	0.0120703
ENSG00000137831	UACA	55075	uveal autoantigen with coiled-coil domains and ankyrin repeats	up	1.415	0.00362383
ENSG00000173273	TNKS	8658	tankyrase	up	1.415	0.00831947
ENSG00000115306	SPTBN1	6711	spectrin beta, non-erythrocytic 1	up	1.415	0.0166111
ENSG00000166848	LOC105371348	105371348	uncharacterized LOC105371348	up	1.412	0.0157805
ENSG00000166848	TERF2IP	54386	TERF2 interacting protein	up	1.412	0.0157805
ENSG00000168944	CEP120	153241	centrosomal protein 120	up	1.412	0.0365828
ENSG00000173744	AGFG1	3267	ArfGAP with FG repeats 1	up	1.412	0.0140429
ENSG00000167257	RNF214	257160	ring finger protein 214	up	1.411	0.042454
ENSG00000173281	PPP1R3B	79660	protein phosphatase 1 regulatory subunit 3B	up	1.411	0.0466628
ENSG00000070778	PTPN21	11099	protein tyrosine phosphatase, non-receptor type 21	up	1.408	0.0358298
ENSG00000122912	SLC25A16	8034	solute carrier family 25 member 16	up	1.408	0.0487461
ENSG00000156671	SAMD8	142891	sterile alpha motif domain containing 8	up	1.407	0.0254356
ENSG00000163510	CWC22	57703	CWC22 spliceosome associated protein homolog	up	1.407	0.00863449
ENSG00000048544	MRPS10	55173	mitochondrial ribosomal protein S10	up	1.406	0.0162564
ENSG00000115145	STAM2	10254	signal transducing adaptor molecule 2	up	1.405	0.0069965
ENSG00000136436	CALCOCO2	10241	calcium binding and coiled-coil domain 2	up	1.405	0.0210905
ENSG00000085721	RRN3	54700	RRN3 homolog, RNA polymerase I transcription factor	up	1.405	0.0424666
ENSG00000135968	GCC2	9648	GRIP and coiled-coil domain containing 2	up	1.405	0.0140281
ENSG00000058063	ATP11B	23200	ATPase phospholipid transporting 11B (putative)	up	1.404	0.00963115
ENSG00000151422	FER	2241	FER tyrosine kinase	up	1.403	0.00610125
ENSG00000175105	ZNF654	55279	zinc finger protein 654	up	1.403	0.0435969
ENSG00000138081	FBXO11	80204	F-box protein 11	up	1.402	0.0219789
ENSG00000075413	MARK3	4140	microtubule affinity regulating kinase 3	up	1.401	0.0107497
ENSG00000120616	EPC1	80314	enhancer of polycomb homolog 1	up	1.401	0.0288231
ENSG00000138036	DYNC2LI1	51626	dynein cytoplasmic 2 light intermediate chain 1	up	1.401	0.030992
ENSG00000204406	MBD5	55777	methyl-CpG binding domain protein 5	up	1.401	0.0285457
ENSG00000141447	OSBPL1A	114876	oxysterol binding protein like 1A	up	1.4	0.00214364
ENSG00000125977	EIF2S2	8894	eukaryotic translation initiation factor 2 subunit beta	up	1.4	0.0240494
ENSG00000170759	KIF5B	3799	kinesin family member 5B	up	1.4	0.00718029
ENSG00000167881	SRP68	6730	signal recognition particle 68	up	1.399	0.0302762
ENSG00000038219	BOD1L1	259282	biorientation of chromosomes in cell division 1 like 1	up	1.398	0.0332938
ENSG00000123636	BAZ2B	29994	bromodomain adjacent to zinc finger domain 2B	up	1.398	0.0386375
ENSG00000164597	COG5	10466	component of oligomeric golgi complex 5	up	1.398	0.00336641
ENSG00000157625	TAB3	257397	TGF-beta activated kinase 1 and MAP3K7 binding protein 3	up	1.397	0.0494323
ENSG00000135049	AGTPBP1	23287	ATP/GTP binding protein 1	up	1.397	0.0129892
ENSG00000179152	TCAIM	285343	T-cell activation inhibitor, mitochondrial	up	1.397	0.0131232
ENSG00000175354	PTPN2	5771	protein tyrosine phosphatase, non-receptor type 2	up	1.396	0.0172702
ENSG00000015153	YAF2	10138	YY1 associated factor 2	up	1.395	0.0234885
ENSG00000125962	ARMCX5	64860	armadillo repeat containing, X-linked 5	up	1.395	0.030978
ENSG00000019995	ZRANB1	54764	zinc finger RANBP2-type containing 1	up	1.394	0.0157062
ENSG00000132824	SERINC3	10955	serine incorporator 3	up	1.394	0.046446
ENSG00000151553	FAM160B1	57700	family with sequence similarity 160 member B1	up	1.394	0.022925
ENSG00000154222	CC2D1B	200014	coiled-coil and C2 domain containing 1B	up	1.393	0.0434927
ENSG00000136003	ISCU	23479	iron-sulfur cluster assembly enzyme	up	1.391	0.0397754
ENSG00000171843	MLLT3	4300	MLLT3, super elongation complex subunit	up	1.391	0.0258368
ENSG00000163001	CFAP36	112942	cilia and flagella associated protein 36	up	1.391	0.0203147
ENSG00000164023	SGMS2	166929	sphingomyelin synthase 2	up	1.391	0.0400013
ENSG00000183621	ZNF438	220929	zinc finger protein 438	up	1.39	0.0472983
ENSG00000111790	FGFR1OP2	26127	FGFR1 oncogene partner 2	up	1.389	0.0209973
ENSG00000123836	PFKFB2	5208	6-phosphofructo-2-kinase/fructose-2,6-biphosphatase 2	up	1.389	0.0432771
ENSG00000118997	DNAH7	56171	dynein axonemal heavy chain 7	up	1.388	0.0433268
ENSG00000086102	NFX1	4799	nuclear transcription factor, X-box binding 1	up	1.386	0.0251687
ENSG00000108587	GOSR1	9527	golgi SNAP receptor complex member 1	up	1.385	0.0334102
ENSG00000164329	PAPD4	167153	poly(A) RNA polymerase D4, non-canonical	up	1.385	0.0194179
ENSG00000148925	BTBD10	84280	BTB domain containing 10	up	1.384	0.0452335
ENSG00000178996	SNX18	112574	sorting nexin 18	up	1.384	0.0480933
ENSG00000058729	RIOK2	55781	RIO kinase 2	up	1.383	0.0030966
ENSG00000103978	TMEM87A	25963	transmembrane protein 87A	up	1.383	0.023053
ENSG00000204842	ATXN2	6311	ataxin 2	up	1.383	0.0281905
ENSG00000147854	UHRF2	115426	ubiquitin like with PHD and ring finger domains 2	up	1.382	0.0248505
ENSG00000119820	YIPF4	84272	Yip1 domain family member 4	up	1.381	0.031898
ENSG00000157224	CLDN12	9069	claudin 12	up	1.381	0.030843
ENSG00000156232	WHAMM	123720	WAS protein homolog associated with actin, golgi membranes and microtubules	up	1.38	0.024423
ENSG00000151092	NGLY1	55768	N-glycanase 1	up	1.377	0.0127882
ENSG00000110330	BIRC2	329	baculoviral IAP repeat containing 2	up	1.377	0.0186289
ENSG00000196505	GDAP2	54834	ganglioside induced differentiation associated protein 2	up	1.377	0.0215526
ENSG00000196284	SUPT3H	8464	SPT3 homolog, SAGA and STAGA complex component	up	1.376	0.0101252
ENSG00000107643	MAPK8	5599	mitogen-activated protein kinase 8	up	1.375	0.0305149
ENSG00000138138	ATAD1	84896	ATPase family, AAA domain containing 1	up	1.375	0.0116413
ENSG00000166685	COG1	9382	component of oligomeric golgi complex 1	up	1.375	0.047959
ENSG00000042286	AIFM2	84883	apoptosis inducing factor, mitochondria associated 2	up	1.375	0.0497112
ENSG00000104412	EMC2	9694	ER membrane protein complex subunit 2	up	1.375	0.0103048
ENSG00000165630	PRPF18	8559	pre-mRNA processing factor 18	up	1.374	0.0140429
ENSG00000119446	RBM18	92400	RNA binding motif protein 18	up	1.373	0.0405859
ENSG00000130363	RSPH3	83861	radial spoke head 3 homolog	up	1.373	0.0337875
ENSG00000136770	DNAJC1	64215	DnaJ heat shock protein family (Hsp40) member C1	up	1.373	0.0459288
ENSG00000163681	SLMAP	7871	sarcolemma associated protein	up	1.372	0.00954865
ENSG00000169764	UGP2	7360	UDP-glucose pyrophosphorylase 2	up	1.371	0.0347552
ENSG00000214174	AMZ2P1	201283	archaelysin family metallopeptidase 2 pseudogene 1	up	1.37	0.0116413
ENSG00000102786	INTS6	26512	integrator complex subunit 6	up	1.369	0.00977299
ENSG00000157181	ODR4	54953	odr-4 GPCR localization factor homolog	up	1.369	0.0140281
ENSG00000126524	SBDS	51119	SBDS, ribosome maturation factor	up	1.367	0.0462442
ENSG00000134371	CDC73	79577	cell division cycle 73	up	1.367	0.0441536
ENSG00000175198	PCCA	5095	propionyl-CoA carboxylase alpha subunit	up	1.367	0.0203314
ENSG00000070495	JMJD6	23210	arginine demethylase and lysine hydroxylase	up	1.366	0.0471683
ENSG00000134058	CDK7	1022	cyclin dependent kinase 7	up	1.366	0.0438439
ENSG00000179818	PCBP1-AS1	400960	PCBP1 antisense RNA 1	up	1.366	0.0361305
ENSG00000198648	STK39	27347	serine/threonine kinase 39	up	1.364	0.0087021
ENSG00000253797	UTP14C	9724	UTP14C, small subunit processome component	up	1.364	0.0470761
ENSG00000136273	HUS1	3364	HUS1 checkpoint clamp component	up	1.363	0.0496727
ENSG00000137821	LRRC49	54839	leucine rich repeat containing 49	up	1.363	0.0358298
ENSG00000166233	ARIH1	25820	ariadne RBR E3 ubiquitin protein ligase 1	up	1.363	0.00838332
ENSG00000140830	TXNL4B	54957	thioredoxin like 4B	up	1.362	0.0414281
ENSG00000141337	ARSG	22901	arylsulfatase G	up	1.362	0.0394278
ENSG00000197498	RPF2	84154	ribosome production factor 2 homolog	up	1.361	0.0338986
ENSG00000128908	INO80	54617	INO80 complex subunit	up	1.359	0.0166281
ENSG00000126070	AGO3	192669	argonaute 3, RISC catalytic component	up	1.358	0.0180298
ENSG00000120254	MTHFD1L	25902	methylenetetrahydrofolate dehydrogenase (NADP+ dependent) 1 like	up	1.357	0.0451804
ENSG00000127022	CANX	821	calnexin	up	1.357	0.0398526
ENSG00000141198	TOM1L1	10040	target of myb1 like 1 membrane trafficking protein	up	1.357	0.0118941
ENSG00000170242	USP47	55031	ubiquitin specific peptidase 47	up	1.356	0.0035898
ENSG00000188215	DCUN1D3	123879	defective in cullin neddylation 1 domain containing 3	up	1.356	0.0453465
ENSG00000281649	EBLN3P	100506710	endogenous Bornavirus-like nucleoprotein 3, pseudogene	up	1.356	0.0485548
ENSG00000135541	AHI1	54806	Abelson helper integration site 1	up	1.354	0.0027274
ENSG00000112701	SENP6	26054	SUMO1/sentrin specific peptidase 6	up	1.353	0.0116159
ENSG00000113712	CSNK1A1	1452	casein kinase 1 alpha 1	up	1.353	0.0284613
ENSG00000101882	NKAP	79576	NFKB activating protein	up	1.352	0.00948175
ENSG00000122299	ZC3H7A	29066	zinc finger CCCH-type containing 7A	up	1.351	0.038859
ENSG00000126777	KTN1	3895	kinectin 1	up	1.351	0.00224477
ENSG00000138433	CIR1	9541	corepressor interacting with RBPJ, 1	up	1.351	0.0314671
ENSG00000145782	ATG12	9140	autophagy related 12	up	1.351	0.0410906
ENSG00000152242	C18orf25	147339	chromosome 18 open reading frame 25	up	1.351	0.0103751
ENSG00000001167	NFYA	4800	nuclear transcription factor Y subunit alpha	up	1.348	0.033026
ENSG00000104756	KCTD9	54793	potassium channel tetramerization domain containing 9	up	1.348	0.0441828
ENSG00000070961	ATP2B1	490	ATPase plasma membrane Ca2+ transporting 1	up	1.347	0.0417553
ENSG00000056277	ZNF280C	55609	zinc finger protein 280C	up	1.346	0.00594854
ENSG00000168288	MMADHC	27249	methylmalonic aciduria and homocystinuria, cblD type	up	1.346	0.0357537
ENSG00000044090	CUL7	9820	cullin 7	up	1.345	0.040549
ENSG00000129315	CCNT1	904	cyclin T1	up	1.344	0.0305149
ENSG00000203705	TATDN3	128387	TatD DNase domain containing 3	up	1.344	0.0167439
ENSG00000140262	TCF12	6938	transcription factor 12	up	1.342	0.0498689
ENSG00000152684	PELO	53918	pelota mRNA surveillance and ribosome rescue factor	up	1.342	0.0449714
ENSG00000115808	STRN	6801	striatin	up	1.342	0.0237317
ENSG00000073921	PICALM	8301	phosphatidylinositol binding clathrin assembly protein	up	1.341	0.0322293
ENSG00000089234	BRAP	8315	BRCA1 associated protein	up	1.341	0.0114925
ENSG00000173875	ZNF791	163049	zinc finger protein 791	up	1.341	0.0288231
ENSG00000131263	RLIM	51132	ring finger protein, LIM domain interacting	up	1.34	0.00904157
ENSG00000169018	FEM1B	10116	fem-1 homolog B	up	1.339	0.021907
ENSG00000083799	CYLD	1540	CYLD lysine 63 deubiquitinase	up	1.338	0.0486465
ENSG00000134313	KIDINS220	57498	kinase D interacting substrate 220	up	1.338	0.0394888
ENSG00000173226	IQCB1	9657	IQ motif containing B1	up	1.338	0.014228
ENSG00000140386	SCAPER	49855	S-phase cyclin A associated protein in the ER	up	1.336	0.0413088
ENSG00000136813	KIAA0368	23392	KIAA0368	up	1.336	0.018565
ENSG00000110768	GTF2H1	2965	general transcription factor IIH subunit 1	up	1.335	0.0185589
ENSG00000112305	SMAP1	60682	small ArfGAP 1	up	1.335	0.021656
ENSG00000112414	ADGRG6	57211	adhesion G protein-coupled receptor G6	up	1.335	0.0287521
ENSG00000172965	CYTOR	112597	cytoskeleton regulator RNA	up	1.334	0.0358237
ENSG00000172965	MIR4435-2HG	541471	MIR4435-2 host gene	up	1.334	0.0358237
ENSG00000275052	PPP4R3B	57223	protein phosphatase 4 regulatory subunit 3B	up	1.334	0.0410906
ENSG00000121879	PIK3CA	5290	phosphatidylinositol-4,5-bisphosphate 3-kinase catalytic subunit alpha	up	1.334	0.031795
ENSG00000100815	TRIP11	9321	thyroid hormone receptor interactor 11	up	1.333	0.00224477
ENSG00000168522	FNTA	2339	farnesyltransferase, CAAX box, alpha	up	1.332	0.00373708
ENSG00000214413	BBIP1	92482	BBSome interacting protein 1	up	1.332	0.0349275
ENSG00000128607	KLHDC10	23008	kelch domain containing 10	up	1.331	0.047959
ENSG00000196151	WDSUB1	151525	WD repeat, sterile alpha motif and U-box domain containing 1	up	1.331	0.0497709
ENSG00000272886	DCP1A	55802	decapping mRNA 1A	up	1.33	0.045436
ENSG00000075651	PLD1	5337	phospholipase D1	up	1.331	0.0160765
ENSG00000139505	MTMR6	9107	myotubularin related protein 6	up	1.331	0.0292336
ENSG00000134265	NAPG	8774	NSF attachment protein gamma	up	1.33	0.0169747
ENSG00000093167	LRRFIP2	9209	LRR binding FLII interacting protein 2	up	1.328	0.0127745
ENSG00000055147	FAM114A2	10827	family with sequence similarity 114 member A2	up	1.328	0.0242922
ENSG00000116678	LEPR	3953	leptin receptor	up	1.328	0.00494732
ENSG00000109466	KLHL2	11275	kelch like family member 2	up	1.327	0.0306095
ENSG00000144451	SPAG16	79582	sperm associated antigen 16	up	1.327	0.0295003
ENSG00000171862	PTEN	5728	phosphatase and tensin homolog	up	1.327	0.0472983
ENSG00000119778	ATAD2B	54454	ATPase family, AAA domain containing 2B	up	1.326	0.0372521
ENSG00000171466	ZNF562	54811	zinc finger protein 562	up	1.326	0.00521056
ENSG00000110841	PPFIBP1	8496	PPFIA binding protein 1	up	1.325	0.0400661
ENSG00000157796	WDR19	57728	WD repeat domain 19	up	1.325	0.0495514
ENSG00000114416	FXR1	8087	FMR1 autosomal homolog 1	up	1.322	0.00650527
ENSG00000164010	ERMAP	114625	erythroblast membrane associated protein (Scianna blood group)	up	1.322	0.0337618
ENSG00000177200	CHD9	80205	chromodomain helicase DNA binding protein 9	up	1.321	0.00142407
ENSG00000126653	NSRP1	84081	nuclear speckle splicing regulatory protein 1	up	1.32	0.0131065
ENSG00000086065	CHMP5	51510	charged multivesicular body protein 5	up	1.318	0.0337875
ENSG00000122882	ECD	11319	ecdysoneless cell cycle regulator	up	1.317	0.039138
ENSG00000140455	USP3	9960	ubiquitin specific peptidase 3	up	1.317	0.0222744
ENSG00000131374	TBC1D5	9779	TBC1 domain family member 5	up	1.313	0.00412131
ENSG00000143493	INTS7	25896	integrator complex subunit 7	up	1.312	0.0173814
ENSG00000144224	UBXN4	23190	UBX domain protein 4	up	1.312	0.0084801
ENSG00000155906	RMND1	55005	required for meiotic nuclear division 1 homolog	up	1.312	0.0236362
ENSG00000100575	TIMM9	26520	translocase of inner mitochondrial membrane 9	up	1.311	0.0236331
ENSG00000140299	BNIP2	663	BCL2 interacting protein 2	up	1.311	0.034501
ENSG00000062725	APPBP2	10513	amyloid beta precursor protein binding protein 2	up	1.31	0.00336641
ENSG00000117000	RLF	6018	rearranged L-myc fusion	up	1.31	0.0448643
ENSG00000138592	USP8	9101	ubiquitin specific peptidase 8	up	1.309	0.00782127
ENSG00000180357	ZNF609	23060	zinc finger protein 609	up	1.309	0.0185589
ENSG00000067066	SP100	6672	SP100 nuclear antigen	up	1.308	0.027184
ENSG00000104133	SPG11	80208	SPG11, spatacsin vesicle trafficking associated	up	1.308	0.0210652
ENSG00000152256	PDK1	5163	pyruvate dehydrogenase kinase 1	up	1.308	0.00269418
ENSG00000104064	GABPB1	2553	GA binding protein transcription factor beta subunit 1	up	1.307	0.0157062
ENSG00000104064	GABPB1-IT1	55056	GABPB1 intronic transcript	up	1.307	0.0157062
ENSG00000117153	KLHL12	59349	kelch like family member 12	up	1.306	0.0438439
ENSG00000146085	MUT	4594	methylmalonyl-CoA mutase	up	1.306	0.00457805
ENSG00000112200	ZNF451	26036	zinc finger protein 451	up	1.305	0.0441536
ENSG00000138095	LRPPRC	10128	leucine rich pentatricopeptide repeat containing	up	1.305	0.00403301
ENSG00000204138	PHACTR4	65979	phosphatase and actin regulator 4	up	1.305	0.046829
ENSG00000119760	SUPT7L	9913	SPT7 like, STAGA complex gamma subunit	up	1.303	0.0394888
ENSG00000011405	PIK3C2A	5286	phosphatidylinositol-4-phosphate 3-kinase catalytic subunit type 2 alpha	up	1.301	0.0179813
ENSG00000135655	USP15	9958	ubiquitin specific peptidase 15	up	1.301	0.021907
ENSG00000164190	NIPBL	25836	NIPBL, cohesin loading factor	up	1.3	0.0413434
ENSG00000136758	YME1L1	10730	YME1 like 1 ATPase	up	1.299	0.0292336
ENSG00000104695	PPP2CB	5516	protein phosphatase 2 catalytic subunit beta	up	1.299	0.0479273
ENSG00000152404	CWF19L2	143884	CWF19 like 2, cell cycle control (S. pombe)	up	1.299	0.03857
ENSG00000176105	YES1	7525	YES proto-oncogene 1, Src family tyrosine kinase	up	1.299	0.0208611
ENSG00000085832	EPS15	2060	epidermal growth factor receptor pathway substrate 15	up	1.298	0.0077262
ENSG00000164615	CAMLG	819	calcium modulating ligand	up	1.297	0.0405483
ENSG00000114127	XRN1	54464	5'-3' exoribonuclease 1	up	1.296	0.0196452
ENSG00000131626	PPFIA1	8500	PTPRF interacting protein alpha 1	up	1.296	0.0368808
ENSG00000187953	PMS2CL	441194	PMS2 C-terminal like pseudogene	up	1.296	0.0398933
ENSG00000064313	TAF2	6873	TATA-box binding protein associated factor 2	up	1.295	0.00594854
ENSG00000089289	IGBP1	3476	immunoglobulin binding protein 1	up	1.294	0.014561
ENSG00000113272	THG1L	54974	tRNA-histidine guanylyltransferase 1 like	up	1.294	0.0459288
ENSG00000079950	STX7	8417	syntaxin 7	up	1.292	0.0361501
ENSG00000120690	ELF1	1997	E74 like ETS transcription factor 1	up	1.292	0.0290391
ENSG00000175387	SMAD2	4087	SMAD family member 2	up	1.292	0.021907
ENSG00000101558	VAPA	9218	VAMP associated protein A	up	1.291	0.0433459
ENSG00000162869	PPP1R21	129285	protein phosphatase 1 regulatory subunit 21	up	1.29	0.0242402
ENSG00000107938	EDRF1	26098	erythroid differentiation regulatory factor 1	up	1.288	0.0268201
ENSG00000145349	CAMK2D	817	calcium/calmodulin dependent protein kinase II delta	up	1.288	0.0149042
ENSG00000163788	SNRK	54861	SNF related kinase	up	1.287	0.0243706
ENSG00000102710	SUPT20H	55578	SPT20 homolog, SAGA complex component	up	1.286	0.0465787
ENSG00000134440	NARS	4677	asparaginyl-tRNA synthetase	up	1.286	0.0258413
ENSG00000174718	KIAA1551	55196	KIAA1551	up	1.286	0.032951
ENSG00000028116	VRK2	7444	vaccinia related kinase 2	up	1.285	0.00954865
ENSG00000078070	MCCC1	56922	methylcrotonoyl-CoA carboxylase 1	up	1.285	0.0404395
ENSG00000118518	RNF146	81847	ring finger protein 146	up	1.285	0.0357537
ENSG00000197603	C5orf42	65250	chromosome 5 open reading frame 42	up	1.285	0.0462821
ENSG00000119041	GTF3C3	9330	general transcription factor IIIC subunit 3	up	1.284	0.00281662
ENSG00000083312	TNPO1	3842	transportin 1	up	1.283	0.0494323
ENSG00000143756	FBXO28	23219	F-box protein 28	up	1.283	0.0453465
ENSG00000101166	PRELID3B	51012	PRELI domain containing 3B	up	1.282	0.0460909
ENSG00000124831	LRRFIP1	9208	LRR binding FLII interacting protein 1	up	1.282	0.0223089
ENSG00000164219	PGGT1B	5229	protein geranylgeranyltransferase type I subunit beta	up	1.281	0.0467239
ENSG00000171566	PLRG1	5356	pleiotropic regulator 1	up	1.281	0.0318876
ENSG00000106617	PRKAG2	51422	protein kinase AMP-activated non-catalytic subunit gamma 2	up	1.28	0.0457037
ENSG00000096654	ZNF184	7738	zinc finger protein 184	up	1.278	0.023053
ENSG00000138286	FAM149B1	317662	family with sequence similarity 149 member B1	up	1.278	0.0491013
ENSG00000164610	RP9	6100	RP9, pre-mRNA splicing factor	up	1.275	0.034501
ENSG00000139746	RBM26	64062	RNA binding motif protein 26	up	1.275	0.0268549
ENSG00000156026	MCU	90550	mitochondrial calcium uniporter	up	1.273	0.0219789
ENSG00000181004	BBS12	166379	Bardet-Biedl syndrome 12	up	1.273	0.0493898
ENSG00000198677	TTC37	9652	tetratricopeptide repeat domain 37	up	1.273	0.00263766
ENSG00000109171	SLAIN2	57606	SLAIN motif family member 2	up	1.272	0.0120736
ENSG00000112343	TRIM38	10475	tripartite motif containing 38	up	1.272	0.0349679
ENSG00000165678	GHITM	27069	growth hormone inducible transmembrane protein	up	1.272	0.0478802
ENSG00000205339	IPO7	10527	importin 7	up	1.271	0.011559
ENSG00000264522	OTUD7B	56957	OTU deubiquitinase 7B	up	1.271	0.0381424
ENSG00000163608	NEPRO	25871	nucleolus and neural progenitor protein	up	1.27	0.0308165
ENSG00000117614	SYF2	25949	SYF2 pre-mRNA splicing factor	up	1.269	0.0477227
ENSG00000169967	MAP3K2	10746	mitogen-activated protein kinase kinase kinase 2	up	1.269	0.00896916
ENSG00000141627	DYM	54808	dymeclin	up	1.267	0.0425954
ENSG00000172765	TMCC1	23023	transmembrane and coiled-coil domain family 1	up	1.267	0.0179813
ENSG00000153317	ASAP1	50807	ArfGAP with SH3 domain, ankyrin repeat and PH domain 1	up	1.266	0.0495514
ENSG00000105793	GTPBP10	85865	GTP binding protein 10	up	1.264	0.046328
ENSG00000105793	LOC101927446	101927446	uncharacterized LOC101927446	up	1.264	0.046328
ENSG00000134759	ELP2	55250	elongator acetyltransferase complex subunit 2	up	1.264	0.0437257
ENSG00000134146	DPH6	89978	diphthamine biosynthesis 6	up	1.263	0.0302762
ENSG00000163798	SLC4A1AP	22950	solute carrier family 4 member 1 adaptor protein	up	1.262	0.0123111
ENSG00000221914	PPP2R2A	5520	protein phosphatase 2 regulatory subunit Balpha	up	1.262	0.0361782
ENSG00000085760	MTIF2	4528	mitochondrial translational initiation factor 2	up	1.261	0.0183239
ENSG00000198087	CD2AP	23607	CD2 associated protein	up	1.261	0.0432771
ENSG00000048649	RSF1	51773	remodeling and spacing factor 1	up	1.258	0.0393991
ENSG00000101972	STAG2	10735	stromal antigen 2	up	1.258	0.0369665
ENSG00000137055	PLAA	9373	phospholipase A2 activating protein	up	1.257	0.0164093
ENSG00000155096	AZIN1	51582	antizyme inhibitor 1	up	1.257	0.0456336
ENSG00000213020	ZNF611	81856	zinc finger protein 611	up	1.255	0.0268139
ENSG00000147316	MCPH1	79648	microcephalin 1	up	1.255	0.0462945
ENSG00000134900	TPP2	7174	tripeptidyl peptidase 2	up	1.254	0.0404428
ENSG00000136935	GOLGA1	2800	golgin A1	up	1.254	0.0377324
ENSG00000147202	DIAPH2	1730	diaphanous related formin 2	up	1.254	0.02606
ENSG00000101557	USP14	9097	ubiquitin specific peptidase 14	up	1.254	0.0247295
ENSG00000104320	NBN	4683	nibrin	up	1.254	0.0315552
ENSG00000070501	POLB	5423	DNA polymerase beta	up	1.252	0.0375787
ENSG00000132664	POLR3F	10621	RNA polymerase III subunit F	up	1.252	0.032444
ENSG00000149100	EIF3M	10480	eukaryotic translation initiation factor 3 subunit M	up	1.252	0.0251687
ENSG00000082213	C5orf22	55322	chromosome 5 open reading frame 22	up	1.251	0.0399878
ENSG00000058272	PPP1R12A	4659	protein phosphatase 1 regulatory subunit 12A	up	1.25	0.0103048
ENSG00000187742	SECISBP2	79048	SECIS binding protein 2	up	1.25	0.0339623
ENSG00000131375	CAPN7	23473	calpain 7	up	1.249	0.0472322
ENSG00000185728	YTHDF3	253943	YTH N6-methyladenosine RNA binding protein 3	up	1.247	0.0466628
ENSG00000116580	GON4L	54856	gon-4 like	up	1.245	0.0369385
ENSG00000089048	ESF1	51575	ESF1 nucleolar pre-rRNA processing protein homolog	up	1.244	0.0153506
ENSG00000164609	SLU7	10569	SLU7 homolog, splicing factor	up	1.243	0.0363801
ENSG00000033178	UBA6	55236	ubiquitin like modifier activating enzyme 6	up	1.242	0.0111193
ENSG00000154174	TOMM70	9868	translocase of outer mitochondrial membrane 70	up	1.242	0.0374301
ENSG00000130956	HABP4	22927	hyaluronan binding protein 4	up	1.24	0.0362037
ENSG00000170234	PWWP2A	114825	PWWP domain containing 2A	up	1.239	0.0210232
ENSG00000172262	ZNF131	7690	zinc finger protein 131	up	1.239	0.0459205
ENSG00000122958	VPS26A	9559	VPS26, retromer complex component A	up	1.238	0.0407144
ENSG00000114742	WDR48	57599	WD repeat domain 48	up	1.236	0.0395121
ENSG00000119318	RAD23B	5887	RAD23 homolog B, nucleotide excision repair protein	up	1.235	0.0334908
ENSG00000129566	TEP1	7011	telomerase associated protein 1	up	1.234	0.00661462
ENSG00000078674	PCM1	5108	pericentriolar material 1	up	1.234	0.0052716
ENSG00000165660	ABRAXAS2	23172	abraxas 2, BRISC complex subunit	up	1.233	0.00854464
ENSG00000136738	STAM	8027	signal transducing adaptor molecule	up	1.232	0.0352563
ENSG00000143748	NVL	4931	nuclear VCP-like	up	1.232	0.0263689
ENSG00000164654	MIOS	54468	meiosis regulator for oocyte development	up	1.232	0.00966178
ENSG00000087053	MTMR2	8898	myotubularin related protein 2	up	1.229	0.0261992
ENSG00000159592	GPBP1L1	60313	GC-rich promoter binding protein 1 like 1	up	1.227	0.0413864
ENSG00000011566	MAP4K3	8491	mitogen-activated protein kinase kinase kinase kinase 3	up	1.225	0.048292
ENSG00000100644	HIF1A	3091	hypoxia inducible factor 1 alpha subunit	up	1.225	0.0466633
ENSG00000197062	ZSCAN26	7741	zinc finger and SCAN domain containing 26	up	1.222	0.0498104
ENSG00000170852	KBTBD2	25948	kelch repeat and BTB domain containing 2	up	1.219	0.0346759
ENSG00000147677	EIF3H	8667	eukaryotic translation initiation factor 3 subunit H	up	1.218	0.0384067
ENSG00000151923	TIAL1	7073	TIA1 cytotoxic granule associated RNA binding protein like 1	up	1.218	0.0356883
ENSG00000153113	CAST	831	calpastatin	up	1.218	0.0460669
ENSG00000082212	ME2	4200	malic enzyme 2	up	1.217	0.0489156
ENSG00000125124	BBS2	583	Bardet-Biedl syndrome 2	up	1.213	0.0377324
ENSG00000035687	ADSS	159	adenylosuccinate synthase	up	1.211	0.0247295
ENSG00000135720	DYNC1LI2	1783	dynein cytoplasmic 1 light intermediate chain 2	up	1.21	0.0247633
ENSG00000011454	GPR21	2844	G protein-coupled receptor 21	up	1.206	0.0264635
ENSG00000011454	RABGAP1	23637	RAB GTPase activating protein 1	up	1.206	0.0264635
ENSG00000168538	TRAPPC11	60684	trafficking protein particle complex 11	up	1.201	0.0157062
ENSG00000115816	CEBPZ	10153	CCAAT/enhancer binding protein zeta	up	1.199	0.0499949
ENSG00000171490	RSL1D1	26156	ribosomal L1 domain containing 1	up	1.199	0.0473031
ENSG00000138029	HADHB	3032	hydroxyacyl-CoA dehydrogenase trifunctional multienzyme complex subunit beta	up	1.196	0.0466628
ENSG00000165288	BRWD3	254065	bromodomain and WD repeat domain containing 3	up	1.195	0.0237317
ENSG00000075151	EIF4G3	8672	eukaryotic translation initiation factor 4 gamma 3	up	1.193	0.0460466
ENSG00000130741	EIF2S3	1968	eukaryotic translation initiation factor 2 subunit gamma	up	1.193	0.0293333
ENSG00000111596	CNOT2	4848	CCR4-NOT transcription complex subunit 2	up	1.191	0.0440468
ENSG00000159459	UBR1	197131	ubiquitin protein ligase E3 component n-recognin 1	up	1.189	0.0229503
ENSG00000116198	CEP104	9731	centrosomal protein 104	up	1.189	0.0475767
ENSG00000046604	DSG2	1829	desmoglein 2	up	1.188	0.0234885
ENSG00000135018	UBQLN1	29979	ubiquilin 1	up	1.186	0.00456091
ENSG00000005020	SKAP2	8935	src kinase associated phosphoprotein 2	up	1.185	0.0374301
ENSG00000156931	VPS8	23355	VPS8, CORVET complex subunit	up	1.184	0.0437257
ENSG00000196504	PRPF40A	55660	pre-mRNA processing factor 40 homolog A	up	1.184	0.0323064
ENSG00000101596	SMCHD1	23347	structural maintenance of chromosomes flexible hinge domain containing 1	up	1.175	0.0197125
ENSG00000032742	IFT88	8100	intraflagellar transport 88	up	1.167	0.048431
ENSG00000091140	DLD	1738	dihydrolipoamide dehydrogenase	up	1.159	0.0453267
ENSG00000106346	USP42	84132	ubiquitin specific peptidase 42	up	1.156	0.0455563
ENSG00000035928	RFC1	5981	replication factor C subunit 1	up	1.153	0.0218014
ENSG00000038532	MFSD7	84179	major facilitator superfamily domain containing 7	down	21.2766	0.0120213
ENSG00000101444	EPHA5	2044	EPH receptor A5	down	18.8679	0.0196556
ENSG00000144043	CRISPLD1	83690	cysteine rich secretory protein LCCL domain containing 1	down	17.2414	0.0223587
ENSG00000011304	TXLNGY	246126	taxilin gamma pseudogene, Y-linked	down	16.9492	0.0292336
ENSG00000159692	SCN5A	6331	sodium voltage-gated channel alpha subunit 5	down	15.3846	0.03096
ENSG00000100403	MEG3	55384	maternally expressed 3 (non-protein coding)	down	13.8889	0.00801383
ENSG00000125970	FAM155A	728215	family with sequence similarity 155 member A	down	8.54701	0.0447327
ENSG00000105323	PLAT	5327	plasminogen activator, tissue type	down	6.66667	0.0247295
ENSG00000104964	GSDME	1687	gasdermin E	down	5.71429	0.0156847
ENSG00000125149	RPS4Y1	6192	ribosomal protein S4, Y-linked 1	down	5.58659	0.00782127
ENSG00000186187	SUSD5	26032	sushi domain containing 5	down	5.37634	0.0388416
ENSG00000177370	FGF2	2247	fibroblast growth factor 2	down	5.34759	0.03096
ENSG00000108469	DACT1	51339	dishevelled binding antagonist of beta catenin 1	down	5.29101	0.0223587
ENSG00000088256	GYPC	2995	glycophorin C (Gerbich blood group)	down	3.93701	0.0234341
ENSG00000070047	ADRA2A	150	adrenoceptor alpha 2A	down	3.92157	0.0245983
ENSG00000169592	APLN	8862	apelin	down	3.89105	0.0302535
ENSG00000123992	BICC1	80114	BicC family RNA binding protein 1	down	3.77358	0.00831947
ENSG00000177963	VAT1L	57687	vesicle amine transport 1 like	down	3.74532	0.00111677
ENSG00000163812	EFEMP1	2202	EGF containing fibulin extracellular matrix protein 1	down	3.5461	0.045436
ENSG00000167535	HTRA1	5654	HtrA serine peptidase 1	down	3.48432	0.0223907
ENSG00000130764	MAMLD1	10046	mastermind like domain containing 1	down	3.3557	0.0456336
ENSG00000140983	FENDRR	400550	FOXF1 adjacent non-coding developmental regulatory RNA	down	3.31126	0.046328
ENSG00000148300	DAAM2	23500	dishevelled associated activator of morphogenesis 2	down	3.20513	0.0308817
ENSG00000085872	SLC16A2	6567	solute carrier family 16 member 2	down	3.1746	0.0247418
ENSG00000141564	TMPO-AS1	100128191	TMPO antisense RNA 1	down	2.98507	0.00594854
ENSG00000129250	BDNF	627	brain derived neurotrophic factor	down	2.97619	0.0115589
ENSG00000125656	GATA3	2625	GATA binding protein 3	down	2.92398	0.0345849
ENSG00000166228	MGAT3	4248	mannosyl (beta-1,4-)-glycoprotein beta-1,4-N-acetylglucosaminyltransferase	down	2.92398	0.00716519
ENSG00000241878	HPDL	84842	4-hydroxyphenylpyruvate dioxygenase like	down	2.91545	0.00385345
ENSG00000002834	RIMBP3	85376	RIMS binding protein 3	down	2.88184	0.0283387
ENSG00000133313	TP73	7161	tumor protein p73	down	2.85714	0.0340029
ENSG00000105993	L1CAM	3897	L1 cell adhesion molecule	down	2.85714	0.03096
ENSG00000101849	HOXB8	3218	homeobox B8	down	2.85714	0.0177031
ENSG00000108518	UHRF1	29128	ubiquitin like with PHD and ring finger domains 1	down	2.849	0.0196814
ENSG00000163161	RASL11A	387496	RAS like family 11 member A	down	2.82486	0.0358298
ENSG00000137409	PDE4B	5142	phosphodiesterase 4B	down	2.8169	0.049065
ENSG00000105618	NAT8L	339983	N-acetyltransferase 8 like	down	2.7933	0.0170383
ENSG00000204673	AXIN2	8313	axin 2	down	2.7933	0.00367063
ENSG00000090316	VASH1	22846	vasohibin 1	down	2.76243	0.00696188
ENSG00000135632	HOXA13	3209	homeobox A13	down	2.74725	0.028049
ENSG00000274523	NSG1	27065	neuronal vesicle trafficking associated 1	down	2.73973	0.0417293
ENSG00000154832	VSNL1	7447	visinin like 1	down	2.69542	0.03857
ENSG00000172663	CBX2	84733	chromobox 2	down	2.69542	0.00809669
ENSG00000135587	RIBC2	26150	RIB43A domain with coiled-coils 2	down	2.69542	0.0332938
ENSG00000087088	LGR5	8549	leucine rich repeat containing G protein-coupled receptor 5	down	2.69542	0.0308598
ENSG00000136856	SOWAHD	347454	sosondowah ankyrin repeat domain family member D	down	2.66667	0.0333646
ENSG00000119401	VWA1	64856	von Willebrand factor A domain containing 1	down	2.66667	0.00400771
ENSG00000114353	SP5	389058	Sp5 transcription factor	down	2.65252	0.0104338
ENSG00000100034	CNIH2	254263	cornichon family AMPA receptor auxiliary protein 2	down	2.63852	0.0105603
ENSG00000103042	OLFML2A	169611	olfactomedin like 2A	down	2.62467	0.018901
ENSG00000162585	ARL10	285598	ADP ribosylation factor like GTPase 10	down	2.61097	0.0293009
ENSG00000175634	BMP4	652	bone morphogenetic protein 4	down	2.5974	0.0126247
ENSG00000140474	RHPN1-AS1	78998	RHPN1 antisense RNA 1 (head to head)	down	2.54453	0.0101252
ENSG00000181472	PAQR4	124222	progestin and adipoQ receptor family member 4	down	2.51889	0.0101252
ENSG00000196976	E2F8	79733	E2F transcription factor 8	down	2.48139	0.0390448
ENSG00000160209	TRIB2	28951	tribbles pseudokinase 2	down	2.43309	0.0349275
ENSG00000145912	GPR161	23432	G protein-coupled receptor 161	down	2.42718	0.001499
ENSG00000160209	B4GAT1	11041	beta-1,4-glucuronyltransferase 1	down	2.42131	0.0149601
ENSG00000080189	LHX4	89884	LIM homeobox 4	down	2.42131	0.0129167
ENSG00000160959	ZNF792	126375	zinc finger protein 792	down	2.40385	0.0100124
ENSG00000158545	FGFBP1	9982	fibroblast growth factor binding protein 1	down	2.39808	0.0273061
ENSG00000047315	B3GNT7	93010	UDP-GlcNAc:betaGal beta-1,3-N-acetylglucosaminyltransferase 7	down	2.39808	0.0348469
ENSG00000104973	DLX1	1745	distal-less homeobox 1	down	2.3753	0.0188192
ENSG00000066117	RASSF5	83593	Ras association domain family member 5	down	2.35849	0.0258939
ENSG00000100243	HOXD13	3239	homeobox D13	down	2.35849	0.0181278
ENSG00000227057	LINC01124	440925	long intergenic non-protein coding RNA 1124	down	2.35849	0.0358298
ENSG00000115317	DDN-AS1	105369758	DDN and PRKAG1 antisense RNA 1	down	2.35294	0.0167983
ENSG00000158941	PHGDH	26227	phosphoglycerate dehydrogenase	down	2.34192	0.0254356
ENSG00000169692	ISL2	64843	ISL LIM homeobox 2	down	2.32558	0.0136501
ENSG00000072958	GPRC5B	51704	G protein-coupled receptor class C group 5 member B	down	2.32019	0.0464164
ENSG00000148343	CDX2	1045	caudal type homeobox 2	down	2.31481	0.046328
ENSG00000177303	HOXA-AS3	100133311	HOXA cluster antisense RNA 3	down	2.30415	0.00610125
ENSG00000186635	H2AFY2	55506	H2A histone family member Y2	down	2.30415	0.046446
ENSG00000103266	RHOBTB2	23221	Rho related BTB domain containing 2	down	2.28833	0.00715116
ENSG00000124535	DFFB	1677	DNA fragmentation factor subunit beta	down	2.28833	0.0317279
ENSG00000144021	C2orf72	257407	chromosome 2 open reading frame 72	down	2.28833	0.044995
ENSG00000105220	ENHO	375704	energy homeostasis associated	down	2.28311	0.0024149
ENSG00000130726	PCOTH	542767	Pro-X-Gly collagen triple helix like repeat containing	down	2.2779	0.00661462
ENSG00000184900	LFNG	3955	LFNG O-fucosylpeptide 3-beta-N-acetylglucosaminyltransferase	down	2.26244	0.0116413
ENSG00000108883	XKRX	402415	XK related, X-linked	down	2.26244	0.0156797
ENSG00000154122	NNMT	4837	nicotinamide N-methyltransferase	down	2.25734	0.0305949
ENSG00000158669	SLITRK6	84189	SLIT and NTRK like family member 6	down	2.25225	0.0370767
ENSG00000171453	ASF1B	55723	anti-silencing function 1B histone chaperone	down	2.25225	0.0141647
ENSG00000167112	AQP1	358	aquaporin 1 (Colton blood group)	down	2.24215	0.02606
ENSG00000110107	LARGE2	120071	LARGE xylosyl- and glucuronyltransferase 2	down	2.23214	0.0390176
ENSG00000139998	SERTAD4	56256	SERTA domain containing 4	down	2.22717	0.0242329
ENSG00000103653	CSPG4	1464	chondroitin sulfate proteoglycan 4	down	2.22222	0.0399878
ENSG00000141698	ZNF793	390927	zinc finger protein 793	down	2.21239	0.0411943
ENSG00000172531	SKP2	6502	S-phase kinase associated protein 2	down	2.20751	0.0369349
ENSG00000148308	PCDHGA4	56111	protocadherin gamma subfamily A, 4	down	2.20751	0.00625494
ENSG00000102977	FAM78A	286336	family with sequence similarity 78 member A	down	2.1978	0.0101252
ENSG00000118046	ZNF618	114991	zinc finger protein 618	down	2.19298	0.0438744
ENSG00000130826	BEND3	57673	BEN domain containing 3	down	2.18818	0.0124557
ENSG00000131899	DHCR24	1718	24-dehydrocholesterol reductase	down	2.17391	0.0489156
ENSG00000165802	FOXD2-AS1	84793	FOXD2 adjacent opposite strand RNA 1	down	2.17391	0.0127745
ENSG00000227500	GINS1	9837	GINS complex subunit 1	down	2.17391	0.03096
ENSG00000105676	FZD4	8322	frizzled class receptor 4	down	2.17391	0.0382217
ENSG00000198931	SIRPA	140885	signal regulatory protein alpha	down	2.17391	0.0100124
ENSG00000169718	SDC1	6382	syndecan 1	down	2.17391	0.0161878
ENSG00000178252	NES	10763	nestin	down	2.17391	0.0268139
ENSG00000189306	ZNF367	195828	zinc finger protein 367	down	2.1692	0.041349
ENSG00000181830	NPFFR1	64106	neuropeptide FF receptor 1	down	2.1645	0.0335267
ENSG00000130165	CCNF	899	cyclin F	down	2.1645	0.00661462
ENSG00000149761	GATA2	2624	GATA binding protein 2	down	2.15517	0.0207367
ENSG00000174939	NYNRIN	57523	NYN domain and retroviral integrase containing	down	2.14592	0.0338332
ENSG00000168936	PCNA	5111	proliferating cell nuclear antigen	down	2.14133	0.046328
ENSG00000169188	BOLA3-AS1	100507171	BOLA3 antisense RNA 1 (head to head)	down	2.13675	0.0352795
ENSG00000142207	UNG	7374	uracil DNA glycosylase	down	2.1322	0.0195076
ENSG00000148730	C21orf58	54058	chromosome 21 open reading frame 58	down	2.12766	0.0218014
ENSG00000177663	LMNB1	4001	lamin B1	down	2.12314	0.03857
ENSG00000232677	DEPP1	11067	DEPP1, autophagy regulator	down	2.1097	0.0404267
ENSG00000105355	H2AFX	3014	H2A histone family member X	down	2.1097	0.0013015
ENSG00000144579	FBXL16	146330	F-box and leucine rich repeat protein 16	down	2.10526	0.00403301
ENSG00000176248	ZNF540	163255	zinc finger protein 540	down	2.09205	0.00224477
ENSG00000126062	MYORG	57462	myogenesis regulating glycosidase (putative)	down	2.09205	0.0125752
ENSG00000126003	KCNC4	3749	potassium voltage-gated channel subfamily C member 4	down	2.08768	0.0327391
ENSG00000075240	ARID5B	84159	AT-rich interaction domain 5B	down	2.08768	0.0359186
ENSG00000165271	TICRR	90381	TOPBP1 interacting checkpoint and replication regulator	down	2.08333	0.0117963
ENSG00000165684	ADAM11	4185	ADAM metallopeptidase domain 11	down	2.07469	0.0187436
ENSG00000165688	ADM5	199800	adrenomedullin 5 (putative)	down	2.07039	0.0219789
ENSG00000130254	THEM6	51337	thioesterase superfamily member 6	down	2.06612	0.0056785
ENSG00000167815	SPC24	147841	SPC24, NDC80 kinetochore complex component	down	2.06612	0.0362204
ENSG00000164366	MCM3	4172	minichromosome maintenance complex component 3	down	2.06612	0.0413434
ENSG00000167394	SH2B2	10603	SH2B adaptor protein 2	down	2.06612	0.0195316
ENSG00000134780	LRRC20	55222	leucine rich repeat containing 20	down	2.05761	0.0250939
ENSG00000096746	TNFAIP8L3	388121	TNF alpha induced protein 8 like 3	down	2.05761	0.0140315
ENSG00000198131	SQLE	6713	squalene epoxidase	down	2.04918	0.0100124
ENSG00000142082	PIK3R1	5295	phosphoinositide-3-kinase regulatory subunit 1	down	2.04499	0.00840917
ENSG00000014216	PKDCC	91461	protein kinase domain containing, cytoplasmic	down	2.04499	0.0229436
ENSG00000063244	FAM171A2	284069	family with sequence similarity 171 member A2	down	2.03666	0.0119755
ENSG00000103365	FEN1	2237	flap structure-specific endonuclease 1	down	2.03666	0.0160938
ENSG00000106263	ERCC6L	54821	ERCC excision repair 6 like, spindle assembly checkpoint helicase	down	2.03252	0.0260811
ENSG00000149480	ZNF488	118738	zinc finger protein 488	down	2.03252	0.0348469
ENSG00000174903	AGAP2	116986	ArfGAP with GTPase domain, ankyrin repeat and PH domain 2	down	2.0202	0.0375186
ENSG00000030110	EMILIN1	11117	elastin microfibril interfacer 1	down	2.0202	0.0149549
ENSG00000149547	MCM2	4171	minichromosome maintenance complex component 2	down	2.01207	0.0142739
ENSG00000005007	SAC3D1	29901	SAC3 domain containing 1	down	2.00803	0.00321818
ENSG00000157014	FHOD1	29109	formin homology 2 domain containing 1	down	2.00401	0.0153506
ENSG00000177830	EFNA3	1944	ephrin A3	down	2.00401	0.0489156
ENSG00000110104	CAMK2N2	94032	calcium/calmodulin dependent protein kinase II inhibitor 2	down	2	0.0146966
ENSG00000150990	FAM84A	151354	family with sequence similarity 84 member A	down	2	0.0392905
ENSG00000169230	DHCR7	1717	7-dehydrocholesterol reductase	down	2	0.00213689
ENSG00000196363	TREX2	11219	three prime repair exonuclease 2	down	2	0.0346801
ENSG00000129347	KHK	3795	ketohexokinase	down	1.99601	0.023053
ENSG00000103495	SPHK1	8877	sphingosine kinase 1	down	1.99601	0.0234501
ENSG00000164081	LOC100287042	100287042	uncharacterized LOC100287042	down	1.99601	0.00111703
ENSG00000153406	SYDE1	85360	synapse defective Rho GTPase homolog 1	down	1.99203	0.00340594
ENSG00000114554	MVK	4598	mevalonate kinase	down	1.99203	0.00336641
ENSG00000159335	WWTR1	25937	WW domain containing transcription regulator 1	down	1.99203	0.0100124
ENSG00000111669	FAM213B	127281	family with sequence similarity 213 member B	down	1.98807	0.0117871
ENSG00000090565	BAIAP2-AS1	440465	BAIAP2 antisense RNA 1 (head to head)	down	1.98413	0.0146968
ENSG00000105221	XYLT2	64132	xylosyltransferase 2	down	1.9802	0.0203812
ENSG00000167925	SBK1	388228	SH3 domain binding kinase 1	down	1.9802	0.0392323
ENSG00000068650	ADAMTS9	56999	ADAM metallopeptidase with thrombospondin type 1 motif 9	down	1.97628	0.0491013
ENSG00000104884	TMEM109	79073	transmembrane protein 109	down	1.9685	0.0141702
ENSG00000185085	HOXB7	3217	homeobox B7	down	1.96464	0.00318407
ENSG00000238227	ARAP3	64411	ArfGAP with RhoGAP domain, ankyrin repeat and PH domain 3	down	1.95695	0.00661462
ENSG00000013306	FASN	2194	fatty acid synthase	down	1.95695	0.00831947
ENSG00000130560	ARHGEF39	84904	Rho guanine nucleotide exchange factor 39	down	1.95695	0.030843
ENSG00000135916	MARVELD1	83742	MARVEL domain containing 1	down	1.95312	0.0138383
ENSG00000167085	KIFC1	3833	kinesin family member C1	down	1.95312	0.0260051
ENSG00000146828	GINS3	64785	GINS complex subunit 3	down	1.94932	0.0167439
ENSG00000160767	KIF18B	146909	kinesin family member 18B	down	1.94175	0.0301444
ENSG00000144455	TMEM38A	79041	transmembrane protein 38A	down	1.94175	0.0198515
ENSG00000172757	ENC1	8507	ectodermal-neural cortex 1	down	1.94175	0.0466628
ENSG00000128626	INSIG1	3638	insulin induced gene 1	down	1.93798	0.0160765
ENSG00000181396	P3H4	10609	prolyl 3-hydroxylase family member 4 (non-enzymatic)	down	1.93424	0.0109558
ENSG00000247626	SLC19A1	6573	solute carrier family 19 member 1	down	1.93424	0.00476246
ENSG00000130204	CDCA4	55038	cell division cycle associated 4	down	1.9305	0.00412131
ENSG00000132507	MPP2	4355	membrane palmitoylated protein 2	down	1.92678	0.0382319
ENSG00000176973	CHST14	113189	carbohydrate sulfotransferase 14	down	1.92308	0.00401486
ENSG00000103415	ZNF503-AS2	100131213	ZNF503 antisense RNA 2	down	1.92308	0.00694361
ENSG00000011485	CDC25A	993	cell division cycle 25A	down	1.91571	0.0148529
ENSG00000100324	CTXN1	404217	cortexin 1	down	1.91571	0.00395999
ENSG00000144580	ALDH1B1	219	aldehyde dehydrogenase 1 family member B1	down	1.91571	0.00937011
ENSG00000160216	TFAP4	7023	transcription factor AP-4	down	1.9084	0.0127745
ENSG00000100395	S1PR2	9294	sphingosine-1-phosphate receptor 2	down	1.9084	0.0141647
ENSG00000007520	RGCC	28984	regulator of cell cycle	down	1.90476	0.0218144
ENSG00000155189	HOXB5	3215	homeobox B5	down	1.90476	0.0290937
ENSG00000169972	PSRC1	84722	proline and serine rich coiled-coil 1	down	1.90114	0.0318744
ENSG00000134287	IRS1	3667	insulin receptor substrate 1	down	1.89394	0.00625494
ENSG00000135966	GEMIN4	50628	gem nuclear organelle associated protein 4	down	1.89394	0.0056785
ENSG00000068654	LOC101927751	101927751	uncharacterized LOC101927751	down	1.89036	0.032998
ENSG00000148803	MANEAL	149175	mannosidase endo-alpha like	down	1.89036	0.00457805
ENSG00000006744	TTC30B	150737	tetratricopeptide repeat domain 30B	down	1.89036	0.0305178
ENSG00000160271	ESPL1	9700	extra spindle pole bodies like 1, separase	down	1.88324	0.0317515
ENSG00000174915	SOX12	6666	SRY-box 12	down	1.8797	0.0181278
ENSG00000141570	SCD	6319	stearoyl-CoA desaturase	down	1.8797	0.0359186
ENSG00000106628	PRR19	284338	proline rich 19	down	1.8797	0.0123985
ENSG00000115207	CYP2U1	113612	cytochrome P450 family 2 subfamily U member 1	down	1.8797	0.0219789
ENSG00000093010	GDF11	10220	growth differentiation factor 11	down	1.87617	0.00403301
ENSG00000099817	SPRY1	10252	sprouty RTK signaling antagonist 1	down	1.87617	0.0251286
ENSG00000110651	ABHD15	116236	abhydrolase domain containing 15	down	1.87266	0.00948175
ENSG00000168040	ASB13	79754	ankyrin repeat and SOCS box containing 13	down	1.86567	0.00456091
ENSG00000105447	TRIM47	91107	tripartite motif containing 47	down	1.8622	0.0435969
ENSG00000156471	TEDC2	80178	tubulin epsilon and delta complex 2	down	1.85874	0.0158829
ENSG00000168395	CNPY4	245812	canopy FGF signaling regulator 4	down	1.85874	0.0350356
ENSG00000178927	IGFBP7	3490	insulin like growth factor binding protein 7	down	1.85874	0.028049
ENSG00000178188	DUBR	344595	DPPA2 upstream binding RNA	down	1.85529	0.0339654
ENSG00000188735	RASL10B	91608	RAS like family 10 member B	down	1.85185	0.00937011
ENSG00000119185	LRP8	7804	LDL receptor related protein 8	down	1.84843	0.0438439
ENSG00000165752	NRGN	4900	neurogranin	down	1.84502	0.00947089
ENSG00000119574	DGCR8	54487	DGCR8, microprocessor complex subunit	down	1.84162	0.0101252
ENSG00000184508	STMN3	50861	stathmin 3	down	1.83824	0.0128934
ENSG00000247077	OBSCN-AS1	574407	OBSCN antisense RNA 1	down	1.83824	0.01413
ENSG00000183751	THAP11	57215	THAP domain containing 11	down	1.8315	0.00224477
ENSG00000183963	TMEM102	284114	transmembrane protein 102	down	1.8315	0.00716519
ENSG00000130749	CAMKK1	84254	calcium/calmodulin dependent protein kinase kinase 1	down	1.8315	0.0257246
ENSG00000162729	SLC25A10	1468	solute carrier family 25 member 10	down	1.8315	0.00512022
ENSG00000170043	MCM5	4174	minichromosome maintenance complex component 5	down	1.82815	0.0222744
ENSG00000174775	TCF19	6941	transcription factor 19	down	1.82482	0.0213927
ENSG00000198917	KANK2	25959	KN motif and ankyrin repeat domains 2	down	1.82482	0.0199779
ENSG00000110442	LYPD6	130574	LY6/PLAUR domain containing 6	down	1.82482	0.0332938
ENSG00000100364	ERVMER34-1	100288413	endogenous retrovirus group MER34 member 1, envelope	down	1.82149	0.0441536
ENSG00000140326	NR2F1	7025	nuclear receptor subfamily 2 group F member 1	down	1.82149	0.0173929
ENSG00000197696	NHLRC1	378884	NHL repeat containing E3 ubiquitin protein ligase 1	down	1.81159	0.00184622
ENSG00000111667	SLC2A6	11182	solute carrier family 2 member 6	down	1.81159	0.0103307
ENSG00000103502	LOC101928728	101928728	uncharacterized LOC101928728	down	1.81159	0.0441041
ENSG00000164050	HAPLN3	145864	hyaluronan and proteoglycan link protein 3	down	1.80832	0.01366
ENSG00000152990	OGFRP1	388906	opioid growth factor receptor pseudogene 1	down	1.80832	0.0204618
ENSG00000167173	C19orf57	79173	chromosome 19 open reading frame 57	down	1.80505	0.040104
ENSG00000104915	C1QTNF6	114904	C1q and TNF related 6	down	1.80505	0.0234885
ENSG00000174243	CALHM2	51063	calcium homeostasis modulator family member 2	down	1.80505	0.0317668
ENSG00000104812	TCF21	6943	transcription factor 21	down	1.8018	0.0304882
ENSG00000167515	JADE2	23338	jade family PHD finger 2	down	1.79856	0.00891458
ENSG00000173914	SLC40A1	30061	solute carrier family 40 member 1	down	1.79856	0.0230523
ENSG00000189319	TMEM201	199953	transmembrane protein 201	down	1.79533	0.00424064
ENSG00000148362	POLR3H	171568	RNA polymerase III subunit H	down	1.79533	0.00070782
ENSG00000224877	RAB3A	5864	RAB3A, member RAS oncogene family	down	1.79533	0.046328
ENSG00000179041	PRSS35	167681	protease, serine 35	down	1.79211	0.0340029
ENSG00000172830	ZNF551	90233	zinc finger protein 551	down	1.78891	0.0118886
ENSG00000214706	ARRB1	408	arrestin beta 1	down	1.78891	0.0242637
ENSG00000269556	CARHSP1	23589	calcium regulated heat stable protein 1	down	1.78891	0.00771895
ENSG00000126456	ANKRD9	122416	ankyrin repeat domain 9	down	1.78891	0.00507283
ENSG00000160072	TMEM147-AS1	100506469	TMEM147 antisense RNA 1	down	1.78891	0.0137667
ENSG00000172534	MAT2A	4144	methionine adenosyltransferase 2A	down	1.78571	0.0293333
ENSG00000084090	EMP2	2013	epithelial membrane protein 2	down	1.78571	0.0346129
ENSG00000160208	TUBA1B	10376	tubulin alpha 1b	down	1.78253	0.0230523
ENSG00000188636	LRRC45	201255	leucine rich repeat containing 45	down	1.78253	0.0295743
ENSG00000171307	AMER1	139285	APC membrane recruitment protein 1	down	1.78253	0.0415501
ENSG00000226287	CELSR2	1952	cadherin EGF LAG seven-pass G-type receptor 2	down	1.77936	0.0210907
ENSG00000147804	INCENP	3619	inner centromere protein	down	1.77936	0.020897
ENSG00000105364	VANGL1	81839	VANGL planar cell polarity protein 1	down	1.77936	0.0108248
ENSG00000204514	LPCAT4	254531	lysophosphatidylcholine acyltransferase 4	down	1.7762	0.0252992
ENSG00000008838	TACC3	10460	transforming acidic coiled-coil containing protein 3	down	1.7762	0.0468804
ENSG00000132768	CMTM1	113540	CKLF like MARVEL transmembrane domain containing 1	down	1.77305	0.0196799
ENSG00000128245	TOMM40L	84134	translocase of outer mitochondrial membrane 40 like	down	1.76991	0.0027274
ENSG00000172009	PYCR3	65263	pyrroline-5-carboxylate reductase 3	down	1.76991	0.00111703
ENSG00000213965	MCAM	4162	melanoma cell adhesion molecule	down	1.76991	0.0326727
ENSG00000214160	TFDP1	7027	transcription factor Dp-1	down	1.76678	0.0108334
ENSG00000162302	DPYSL2	1808	dihydropyrimidinase like 2	down	1.76678	0.0219927
ENSG00000051523	TGIF2	60436	TGFB induced factor homeobox 2	down	1.76367	0.0254434
ENSG00000182240	GAS2L1	10634	growth arrest specific 2 like 1	down	1.76367	0.00142407
ENSG00000131165	ATF5	22809	activating transcription factor 5	down	1.76367	0.000130768
ENSG00000172366	ATP2A1-AS1	100289092	ATP2A1 antisense RNA 1	down	1.76367	0.0344096
ENSG00000172366	CBX7	23492	chromobox 7	down	1.76056	0.0056785
ENSG00000107815	LPCAT1	79888	lysophosphatidylcholine acyltransferase 1	down	1.76056	0.02606
ENSG00000164077	AK4	205	adenylate kinase 4	down	1.76056	0.0487461
ENSG00000186350	RPUSD2	27079	RNA pseudouridylate synthase domain containing 2	down	1.76056	0.0013015
ENSG00000224051	GPRIN1	114787	G protein regulated inducer of neurite outgrowth 1	down	1.76056	0.0239251
ENSG00000119383	PRADC1	84279	protease associated domain containing 1	down	1.76056	0.00281662
ENSG00000180035	WNT10B	7480	Wnt family member 10B	down	1.75747	0.0478802
ENSG00000053372	C1GALT1C1L	728819	C1GALT1-specific chaperone 1 like	down	1.75747	0.0295003
ENSG00000124217	NUDT8	254552	nudix hydrolase 8	down	1.75439	0.00224477
ENSG00000104299	NCS1	23413	neuronal calcium sensor 1	down	1.75439	0.01018
ENSG00000163513	TTYH3	80727	tweety family member 3	down	1.75439	0.00696188
ENSG00000114491	SCAMP5	192683	secretory carrier membrane protein 5	down	1.75131	0.047959
ENSG00000132382	FZD1	8321	frizzled class receptor 1	down	1.74825	0.0284611
ENSG00000133275	NDRG2	57447	NDRG family member 2	down	1.7452	0.046328
ENSG00000105552	HOXA11-AS	221883	HOXA11 antisense RNA	down	1.7452	0.0186713
ENSG00000160972	KCTD14	65987	potassium channel tetramerization domain containing 14	down	1.73913	0.0433268
ENSG00000106077	SAMD1	90378	sterile alpha motif domain containing 1	down	1.73913	0.0157023
ENSG00000172057	GPR153	387509	G protein-coupled receptor 153	down	1.73611	0.0185816
ENSG00000197586	MFSD13A	79847	major facilitator superfamily domain containing 13A	down	1.7331	0.0225472
ENSG00000103150	LRFN3	79414	leucine rich repeat and fibronectin type III domain containing 3	down	1.7301	0.0322749
ENSG00000175602	DOLK	22845	dolichol kinase	down	1.7301	0.00274785
ENSG00000067225	NT5DC2	64943	5'-nucleotidase domain containing 2	down	1.7301	0.00111703
ENSG00000138074	DHRS13	147015	dehydrogenase/reductase 13	down	1.72712	0.0394888
ENSG00000103260	ZBED1	9189	zinc finger BED-type containing 1	down	1.72414	0.000680392
ENSG00000164818	LINC01963	150967	long intergenic non-protein coding RNA 1963	down	1.72414	0.0405859
ENSG00000033011	FAM86JP	100125556	family with sequence similarity 86, member A pseudogene	down	1.72414	0.0158494
ENSG00000143793	SEMA4C	54910	semaphorin 4C	down	1.72117	0.00831947
ENSG00000181588	COQ8A	56997	coenzyme Q8A	down	1.72117	0.0111599
ENSG00000116649	POLA2	23649	DNA polymerase alpha 2, accessory subunit	down	1.72117	0.0246776
ENSG00000109062	GATS	352954	GATS, stromal antigen 3 opposite strand	down	1.71821	0.0251236
ENSG00000114383	ZNF530	348327	zinc finger protein 530	down	1.71527	0.0140429
ENSG00000215012	EBP	10682	emopamil binding protein (sterol isomerase)	down	1.71233	0.0199779
ENSG00000147383	FRAT2	23401	FRAT2, WNT signaling pathway regulator	down	1.71233	0.000252509
ENSG00000139546	RPP25	54913	ribonuclease P and MRP subunit p25	down	1.7094	0.00435469
ENSG00000153551	ITPKB	3707	inositol-trisphosphate 3-kinase B	down	1.7094	0.0197125
ENSG00000180822	ZNF552	79818	zinc finger protein 552	down	1.7094	0.0141647
ENSG00000254087	HYAL2	8692	hyaluronoglucosaminidase 2	down	1.70648	0.00716519
ENSG00000132394	BAHCC1	57597	BAH domain and coiled-coil containing 1	down	1.70648	0.0301488
ENSG00000085117	FGFR3	2261	fibroblast growth factor receptor 3	down	1.70358	0.0460776
ENSG00000142453	NOV	4856	nephroblastoma overexpressed	down	1.70358	0.0372984
ENSG00000169925	DNMT3B	1789	DNA methyltransferase 3 beta	down	1.70358	0.0362142
ENSG00000177674	TOR3A	64222	torsin family 3 member A	down	1.70358	0.0120736
ENSG00000132793	UBL4A	8266	ubiquitin like 4A	down	1.70068	0.00224477
ENSG00000076662	OSR2	116039	odd-skipped related transciption factor 2	down	1.69779	0.0484878
ENSG00000104853	HOXB6	3216	homeobox B6	down	1.69779	0.00584163
ENSG00000161847	DCLRE1B	64858	DNA cross-link repair 1B	down	1.69779	0.0116413
ENSG00000104886	RBM38	55544	RNA binding motif protein 38	down	1.69492	0.0013015
ENSG00000122490	COLGALT1	79709	collagen beta(1-O)galactosyltransferase 1	down	1.69492	0.0263689
ENSG00000125648	THAP7-AS1	439931	THAP7 antisense RNA 1	down	1.69492	0.0142739
ENSG00000116685	ACAT2	39	acetyl-CoA acetyltransferase 2	down	1.69492	0.0252928
ENSG00000069998	DCTPP1	79077	dCTP pyrophosphatase 1	down	1.69205	0.0160324
ENSG00000116685	VPS9D1-AS1	100128881	VPS9D1 antisense RNA 1	down	1.68919	0.0156847
ENSG00000177469	IQCC	55721	IQ motif containing C	down	1.68634	0.00975996
ENSG00000119669	MAFG-AS1	92659	MAFG antisense RNA 1 (head to head)	down	1.68634	0.00774943
ENSG00000102870	SRSF2	6427	serine and arginine rich splicing factor 2	down	1.68634	0.0179905
ENSG00000142208	HILPDA	29923	hypoxia inducible lipid droplet associated	down	1.6835	0.0056785
ENSG00000158555	HTR7P1	93164	5-hydroxytryptamine receptor 7 pseudogene 1	down	1.6835	0.00332224
ENSG00000101191	SDC3	9672	syndecan 3	down	1.6835	0.0197505
ENSG00000112146	TLCD1	116238	TLC domain containing 1	down	1.67785	0.0126978
ENSG00000141560	C11orf95	65998	chromosome 11 open reading frame 95	down	1.67785	0.0220929
ENSG00000111328	MAP3K6	9064	mitogen-activated protein kinase kinase kinase 6	down	1.67785	0.0357676
ENSG00000176087	SLC25A19	60386	solute carrier family 25 member 19	down	1.67224	0.00688433
ENSG00000247596	IKBKE	9641	inhibitor of nuclear factor kappa B kinase subunit epsilon	down	1.66945	0.0100124
ENSG00000188130	ZBTB42	100128927	zinc finger and BTB domain containing 42	down	1.66945	0.00271391
ENSG00000159788	MT1A	4489	metallothionein 1A	down	1.66945	0.0476321
ENSG00000150977	MT2A	4502	metallothionein 2A	down	1.66945	0.00714118
ENSG00000161091	TMEM177	80775	transmembrane protein 177	down	1.66667	0.00831947
ENSG00000163348	MCM7	4176	minichromosome maintenance complex component 7	down	1.66667	0.0335968
ENSG00000158234	FAM109A	144717	family with sequence similarity 109 member A	down	1.66667	0.0100124
ENSG00000068024	ZNF324B	388569	zinc finger protein 324B	down	1.66667	0.0293454
ENSG00000121057	ZBTB47	92999	zinc finger and BTB domain containing 47	down	1.66667	0.037406
ENSG00000108819	SLC46A1	113235	solute carrier family 46 member 1	down	1.66389	0.0458991
ENSG00000160703	EPHB2	2048	EPH receptor B2	down	1.66389	0.0252992
ENSG00000138092	PPIF	10105	peptidylprolyl isomerase F	down	1.66113	0.00716519
ENSG00000174307	ZMYM3	9203	zinc finger MYM-type containing 3	down	1.66113	0.0373223
ENSG00000099385	ST3GAL2	6483	ST3 beta-galactoside alpha-2,3-sialyltransferase 2	down	1.66113	0.003847
ENSG00000167280	SPATA33	124045	spermatogenesis associated 33	down	1.66113	0.00687803
ENSG00000182810	UBTF	7343	upstream binding transcription factor, RNA polymerase I	down	1.65837	0.0120974
ENSG00000184209	C1QTNF1	114897	C1q and TNF related 1	down	1.65837	0.0493439
ENSG00000108639	CNNM3	26505	cyclin and CBS domain divalent metal cation transport mediator 3	down	1.65837	0.00336641
ENSG00000168569	HMGB3	3149	high mobility group box 3	down	1.65563	0.024423
ENSG00000168806	LZTS2	84445	leucine zipper tumor suppressor 2	down	1.65563	0.00691751
ENSG00000176953	SOGA1	140710	suppressor of glucose, autophagy associated 1	down	1.65563	0.0285487
ENSG00000228544	TGM2	7052	transglutaminase 2	down	1.65289	0.045593
ENSG00000234616	ZBTB12	221527	zinc finger and BTB domain containing 12	down	1.65289	0.00716519
ENSG00000133612	FLVCR2	55640	feline leukemia virus subgroup C cellular receptor family member 2	down	1.65289	0.0426682
ENSG00000065054	DAG1	1605	dystroglycan 1	down	1.65289	0.0104701
ENSG00000157881	MTURN	222166	maturin, neural progenitor differentiation regulator homolog	down	1.65289	0.0421491
ENSG00000100294	ALKBH4	54784	alkB homolog 4, lysine demethylase	down	1.65289	0.00193916
ENSG00000114993	LIPG	9388	lipase G, endothelial type	down	1.65017	0.001499
ENSG00000186111	MAMSTR	284358	MEF2 activating motif and SAP domain containing transcriptional regulator	down	1.65017	0.0413088
ENSG00000100023	POP1	10940	POP1 homolog, ribonuclease P/MRP subunit	down	1.65017	0.0398933
ENSG00000108773	ABCB10	23456	ATP binding cassette subfamily B member 10	down	1.64745	0.0438439
ENSG00000143315	GMPR	2766	guanosine monophosphate reductase	down	1.64745	0.0356563
ENSG00000243449	TSHZ1	10194	teashirt zinc finger homeobox 1	down	1.64745	0.0357537
ENSG00000135763	FAM57A	79850	family with sequence similarity 57 member A	down	1.64474	0.00966178
ENSG00000165724	SH3BP1	23616	SH3 domain binding protein 1	down	1.64474	0.0466628
ENSG00000160953	E2F1	1869	E2F transcription factor 1	down	1.64204	0.0325021
ENSG00000204237	GAREM2	150946	GRB2 associated regulator of MAPK1 subtype 2	down	1.64204	0.00771895
ENSG00000136699	SIX5	147912	SIX homeobox 5	down	1.64204	0.00111677
ENSG00000142252	HSD3B7	80270	hydroxy-delta-5-steroid dehydrogenase, 3 beta- and steroid delta-isomerase 7	down	1.64204	0.0372521
ENSG00000162144	ZNF385A	25946	zinc finger protein 385A	down	1.63934	0.0303273
ENSG00000275023	MARCH9	92979	membrane associated ring-CH-type finger 9	down	1.63666	0.0030966
ENSG00000278540	CAMKK2	10645	calcium/calmodulin dependent protein kinase kinase 2	down	1.63399	0.0218944
ENSG00000134461	ICMT	23463	isoprenylcysteine carboxyl methyltransferase	down	1.63399	0.0239648
ENSG00000101361	MARCKSL1	65108	MARCKS like 1	down	1.63399	0.01618
ENSG00000132205	SAMD10	140700	sterile alpha motif domain containing 10	down	1.63132	0.0160938
ENSG00000103707	ZNF180	7733	zinc finger protein 180	down	1.63132	0.0184561
ENSG00000172922	HOXA10	3206	homeobox A10	down	1.63132	0.018683
ENSG00000172409	TUBA4A	7277	tubulin alpha 4a	down	1.62602	0.029764
ENSG00000130520	SLC35E4	339665	solute carrier family 35 member E4	down	1.62602	0.00412131
ENSG00000167775	PACSIN3	29763	protein kinase C and casein kinase substrate in neurons 3	down	1.62602	0.0035898
ENSG00000015475	NAGS	162417	N-acetylglutamate synthase	down	1.62338	0.0490317
ENSG00000060491	SAMHD1	25939	SAM and HD domain containing deoxynucleoside triphosphate triphosphohydrolase 1	down	1.62075	0.00403301
ENSG00000141873	CHAF1A	10036	chromatin assembly factor 1 subunit A	down	1.62075	0.0379822
ENSG00000144647	NOTCH1	4851	notch 1	down	1.62075	0.024663
ENSG00000197912	DAB2IP	153090	DAB2 interacting protein	down	1.61812	0.0157811
ENSG00000057252	SAMD14	201191	sterile alpha motif domain containing 14	down	1.61812	0.0317956
ENSG00000099364	PGAM1	5223	phosphoglycerate mutase 1	down	1.61551	0.0056785
ENSG00000160803	ZNRF3	84133	zinc and ring finger 3	down	1.61551	0.0251006
ENSG00000020256	ATP2A3	489	ATPase sarcoplasmic/endoplasmic reticulum Ca2+ transporting 3	down	1.61551	0.0434074
ENSG00000125841	CASTOR2	729438	cytosolic arginine sensor for mTORC1 subunit 2	down	1.6129	0.0195316
ENSG00000131323	DDX11	1663	DEAD/H-box helicase 11	down	1.6129	0.0178657
ENSG00000131473	ATP6V0E2	155066	ATPase H+ transporting V0 subunit e2	down	1.6129	0.00271391
ENSG00000158716	AHDC1	27245	AT-hook DNA binding motif containing 1	down	1.61031	0.0194581
ENSG00000125170	SLC29A1	2030	solute carrier family 29 member 1 (Augustine blood group)	down	1.61031	0.00847443
ENSG00000198728	C1orf159	54991	chromosome 1 open reading frame 159	down	1.61031	0.00367063
ENSG00000273820	ANO7	50636	anoctamin 7	down	1.60772	0.00594854
ENSG00000197451	RGS14	10636	regulator of G protein signaling 14	down	1.60772	0.0472983
ENSG00000124160	PATZ1	23598	POZ/BTB and AT hook containing zinc finger 1	down	1.6	0.00716519
ENSG00000214063	CCDC134	79879	coiled-coil domain containing 134	down	1.6	0.00470098
ENSG00000115255	FJX1	24147	four jointed box 1	down	1.59744	0.0295941
ENSG00000132383	CCND3	896	cyclin D3	down	1.59744	0.0417818
ENSG00000160932	TRIM65	201292	tripartite motif containing 65	down	1.5949	0.0218014
ENSG00000184787	POLD1	5424	DNA polymerase delta 1, catalytic subunit	down	1.5949	0.0462945
ENSG00000186654	NDST1	3340	N-deacetylase and N-sulfotransferase 1	down	1.5949	0.00240067
ENSG00000100142	LRFN4	78999	leucine rich repeat and fibronectin type III domain containing 4	down	1.5949	0.00211272
ENSG00000275464	DBP	1628	D-box binding PAR bZIP transcription factor	down	1.58983	0.0285302
ENSG00000173457	SLC27A4	10999	solute carrier family 27 member 4	down	1.58983	0.00726039
ENSG00000107882	ZNF250	58500	zinc finger protein 250	down	1.58983	0.0228517
ENSG00000185024	TSEN54	283989	tRNA splicing endonuclease subunit 54	down	1.58983	0.00951802
ENSG00000007376	SNX21	90203	sorting nexin family member 21	down	1.5873	0.00224477
ENSG00000072163	SLC16A13	201232	solute carrier family 16 member 13	down	1.58479	0.0140461
ENSG00000164086	COA3	28958	cytochrome c oxidase assembly factor 3	down	1.58479	0.0324168
ENSG00000168802	LOC171391	171391	uncharacterized LOC171391	down	1.58479	0.0114432
ENSG00000259479	ZBTB14	7541	zinc finger and BTB domain containing 14	down	1.57978	0.0192816
ENSG00000182108	A4GALT	53947	alpha 1,4-galactosyltransferase (P blood group)	down	1.57978	0.0160706
ENSG00000005882	CCM2	83605	CCM2 scaffolding protein	down	1.57729	0.00637285
ENSG00000072310	KIF3C	3797	kinesin family member 3C	down	1.57729	0.0457037
ENSG00000110583	CCDC106	29903	coiled-coil domain containing 106	down	1.57729	0.000811435
ENSG00000141562	FBXO5	26271	F-box protein 5	down	1.5748	0.0456988
ENSG00000243364	DISP2	85455	dispatched RND transporter family member 2	down	1.5748	0.0364347
ENSG00000139405	VASH1-AS1	100506603	VASH1 antisense RNA 1	down	1.5748	0.0349679
ENSG00000172458	SLC35B4	84912	solute carrier family 35 member B4	down	1.5748	0.0398933
ENSG00000240889	HGH1	51236	HGH1 homolog	down	1.57233	0.00847443
ENSG00000198668	CD3EAP	10849	CD3e molecule associated protein	down	1.56986	0.00312997
ENSG00000198668	IMP3	55272	IMP3, U3 small nucleolar ribonucleoprotein	down	1.56986	0.0141647
ENSG00000198668	ZNF174	7727	zinc finger protein 174	down	1.5674	0.0101252
ENSG00000182584	AK1	203	adenylate kinase 1	down	1.5674	0.0099108
ENSG00000084774	SLC35B2	347734	solute carrier family 35 member B2	down	1.5674	0.00639373
ENSG00000123810	FUT10	84750	fucosyltransferase 10	down	1.56495	0.0287521
ENSG00000160446	SNN	8303	stannin	down	1.56495	0.00545443
ENSG00000162639	TIMM21	29090	translocase of inner mitochondrial membrane 21	down	1.5625	0.0169499
ENSG00000196371	HES6	55502	hes family bHLH transcription factor 6	down	1.5625	0.0192023
ENSG00000003249	TUBB	203068	tubulin beta class I	down	1.5625	0.0267441
ENSG00000139531	UQCC3	790955	ubiquinol-cytochrome c reductase complex assembly factor 3	down	1.5625	0.00590689
ENSG00000168778	NAT6	24142	N-acetyltransferase 6	down	1.5625	0.00271391
ENSG00000171017	PELI3	246330	pellino E3 ubiquitin protein ligase family member 3	down	1.56006	0.0144933
ENSG00000069011	LOC105374836	105374836	uncharacterized LOC105374836	down	1.55763	0.0210652
ENSG00000132600	CEP19	84984	centrosomal protein 19	down	1.55763	0.00875015
ENSG00000106683	TRABD2A	129293	TraB domain containing 2A	down	1.55763	0.0210652
ENSG00000111642	IMPDH1	3614	inosine monophosphate dehydrogenase 1	down	1.55521	0.001499
ENSG00000144711	SLC25A22	79751	solute carrier family 25 member 22	down	1.5528	0.0435969
ENSG00000167840	CCDC51	79714	coiled-coil domain containing 51	down	1.5528	0.0245269
ENSG00000122687	HOXD9	3235	homeobox D9	down	1.55039	0.0457326
ENSG00000127399	EFHD2	79180	EF-hand domain family member D2	down	1.55039	0.00764535
ENSG00000204315	ARHGEF19	128272	Rho guanine nucleotide exchange factor 19	down	1.55039	0.0182481
ENSG00000070413	DHRS4-AS1	55449	DHRS4 antisense RNA 1	down	1.54799	0.0394888
ENSG00000127838	MYD88	4615	myeloid differentiation primary response 88	down	1.54799	0.018565
ENSG00000168411	PHF13	148479	PHD finger protein 13	down	1.5456	0.0404382
ENSG00000173548	SUV39H1	6839	suppressor of variegation 3-9 homolog 1	down	1.5456	0.0162556
ENSG00000125817	CALM2	805	calmodulin 2	down	1.5456	0.00831947
ENSG00000126351	CALM3	808	calmodulin 3	down	1.5456	0.00831947
ENSG00000132589	POLE	5426	DNA polymerase epsilon, catalytic subunit	down	1.5456	0.0267576
ENSG00000138031	FADS1	3992	fatty acid desaturase 1	down	1.54321	0.00839327
ENSG00000143179	ACSL1	2180	acyl-CoA synthetase long chain family member 1	down	1.54321	0.0301444
ENSG00000048140	ANKS6	203286	ankyrin repeat and sterile alpha motif domain containing 6	down	1.54321	0.00336641
ENSG00000160753	CISD3	284106	CDGSH iron sulfur domain 3	down	1.54321	0.00150519
ENSG00000073060	WDR92	116143	WD repeat domain 92	down	1.54083	0.0485742
ENSG00000101811	ISYNA1	51477	inositol-3-phosphate synthase 1	down	1.54083	0.00764999
ENSG00000170846	CENPV	201161	centromere protein V	down	1.54083	0.0140461
ENSG00000204934	ACTR5	79913	ARP5 actin related protein 5 homolog	down	1.53846	0.00920377
ENSG00000010165	SPR	6697	sepiapterin reductase	down	1.53846	0.0191368
ENSG00000171700	NLGN2	57555	neuroligin 2	down	1.53846	0.0237317
ENSG00000182841	P2RY11	5032	purinergic receptor P2Y11	down	1.5361	0.0290391
ENSG00000184990	TRMU	55687	tRNA 5-methylaminomethyl-2-thiouridylate methyltransferase	down	1.5361	0.0156797
ENSG00000117411	SNRNP25	79622	small nuclear ribonucleoprotein U11/U12 subunit 25	down	1.5361	0.047959
ENSG00000177613	F2R	2149	coagulation factor II thrombin receptor	down	1.5361	0.00769411
ENSG00000157978	TIGD5	84948	tigger transposable element derived 5	down	1.53374	0.0120736
ENSG00000187626	CDHR3	222256	cadherin related family member 3	down	1.53374	0.0457037
ENSG00000017483	DOK1	1796	docking protein 1	down	1.53374	0.00254147
ENSG00000182544	MSRB1	51734	methionine sulfoxide reductase B1	down	1.53374	0.00224477
ENSG00000101220	PIP4K2B	8396	phosphatidylinositol-5-phosphate 4-kinase type 2 beta	down	1.53374	0.010161
ENSG00000177096	SH2D4A	63898	SH2 domain containing 4A	down	1.53139	0.0442071
ENSG00000167716	NFIC	4782	nuclear factor I C	down	1.53139	0.0148529
ENSG00000185551	ZC3HAV1	56829	zinc finger CCCH-type containing, antiviral 1	down	1.53139	0.0425954
ENSG00000160877	KDM2B	84678	lysine demethylase 2B	down	1.52905	0.0257246
ENSG00000261801	FAM173B	134145	family with sequence similarity 173 member B	down	1.52905	0.0489102
ENSG00000102981	PFAS	5198	phosphoribosylformylglycinamidine synthase	down	1.52905	0.0169852
ENSG00000160094	BOLA1	51027	bolA family member 1	down	1.52672	0.0122664
ENSG00000160404	PIGW	284098	phosphatidylinositol glycan anchor biosynthesis class W	down	1.52672	0.0178601
ENSG00000143995	NEK10	152110	NIMA related kinase 10	down	1.52439	0.0497112
ENSG00000152518	F12	2161	coagulation factor XII	down	1.52439	0.0317279
ENSG00000158715	BRD3OS	266655	BRD3 opposite strand	down	1.52439	0.00920377
ENSG00000170468	RNF26	79102	ring finger protein 26	down	1.52207	0.0131232
ENSG00000081059	GYG2	8908	glycogenin 2	down	1.52207	0.0453321
ENSG00000126464	MBD3	53615	methyl-CpG binding domain protein 3	down	1.52207	0.000426173
ENSG00000183337	PODXL2	50512	podocalyxin like 2	down	1.51976	0.0181278
ENSG00000125505	SIGMAR1	10280	sigma non-opioid intracellular receptor 1	down	1.51976	0.0178657
ENSG00000127191	POLR2L	5441	RNA polymerase II subunit L	down	1.51976	0.0035898
ENSG00000141736	NCLN	56926	nicalin	down	1.51976	0.00111677
ENSG00000272142	DTX4	23220	deltex E3 ubiquitin ligase 4	down	1.51745	0.046328
ENSG00000103202	WRAP53	55135	WD repeat containing antisense to TP53	down	1.51745	0.0169632
ENSG00000176720	RTN4RL2	349667	reticulon 4 receptor like 2	down	1.51745	0.0113194
ENSG00000187713	NUP62	23636	nucleoporin 62	down	1.51745	0.00439743
ENSG00000100304	VOPP1	81552	VOPP1, WBP1/VOPP1 family member	down	1.51745	0.0468627
ENSG00000103174	GPR39	2863	G protein-coupled receptor 39	down	1.51745	0.00450038
ENSG00000135821	AGAP2-AS1	100130776	AGAP2 antisense RNA 1	down	1.51745	0.00516474
ENSG00000100726	CDC42EP4	23580	CDC42 effector protein 4	down	1.51515	0.0115589
ENSG00000143815	PPT2	9374	palmitoyl-protein thioesterase 2	down	1.51286	0.0122432
ENSG00000148411	CPNE2	221184	copine 2	down	1.51286	0.0149042
ENSG00000165879	C1orf74	148304	chromosome 1 open reading frame 74	down	1.51286	0.030582
ENSG00000106009	PCDHGC3	5098	protocadherin gamma subfamily C, 3	down	1.51286	0.0398526
ENSG00000110400	CHST12	55501	carbohydrate sulfotransferase 12	down	1.51286	0.000130768
ENSG00000189339	EXOSC4	54512	exosome component 4	down	1.51286	0.00276784
ENSG00000183779	PLCG1	5335	phospholipase C gamma 1	down	1.51057	0.0285664
ENSG00000162065	IGFBP4	3487	insulin like growth factor binding protein 4	down	1.51057	0.0111981
ENSG00000185298	RCC1	1104	regulator of chromosome condensation 1	down	1.5083	0.00696188
ENSG00000160113	EXOC3-AS1	116349	EXOC3 antisense RNA 1	down	1.5083	0.00310398
ENSG00000141295	KAZALD1	81621	Kazal type serine peptidase inhibitor domain 1	down	1.5083	0.0438744
ENSG00000130299	RBM14	10432	RNA binding motif protein 14	down	1.5083	0.0138033
ENSG00000100075	MRPS34	65993	mitochondrial ribosomal protein S34	down	1.5083	0.0107497
ENSG00000100401	LOXL1	4016	lysyl oxidase like 1	down	1.5083	0.0317336
ENSG00000197119	TM7SF2	7108	transmembrane 7 superfamily member 2	down	1.50602	0.0400661
ENSG00000278619	PARP1	142	poly(ADP-ribose) polymerase 1	down	1.50376	0.0392323
ENSG00000011009	EXOSC6	118460	exosome component 6	down	1.5015	0.0104399
ENSG00000103064	ZNF689	115509	zinc finger protein 689	down	1.5015	0.00977299
ENSG00000125901	TUBG1	7283	tubulin gamma 1	down	1.49925	0.014228
ENSG00000158156	C1orf216	127703	chromosome 1 open reading frame 216	down	1.49925	0.0242402
ENSG00000110171	PGP	283871	phosphoglycolate phosphatase	down	1.49701	0.00804005
ENSG00000132361	CENPX	201254	centromere protein X	down	1.49701	0.0252992
ENSG00000166189	PRKAR1B	5575	protein kinase cAMP-dependent type I regulatory subunit beta	down	1.49701	0.000680392
ENSG00000173786	LY6G5C	80741	lymphocyte antigen 6 family member G5C	down	1.49701	0.0399878
ENSG00000133895	LSS	4047	lanosterol synthase	down	1.49477	0.00165713
ENSG00000182796	ABHD6	57406	abhydrolase domain containing 6	down	1.49477	0.0216433
ENSG00000123933	MMP15	4324	matrix metallopeptidase 15	down	1.49477	0.0435969
ENSG00000124702	TYSND1	219743	trypsin domain containing 1	down	1.49477	0.03096
ENSG00000157557	MXD4	10608	MAX dimerization protein 4	down	1.49254	0.00476246
ENSG00000160285	KLHDC3	116138	kelch domain containing 3	down	1.49254	0.00219252
ENSG00000163686	ETS2	2114	ETS proto-oncogene 2, transcription factor	down	1.49254	0.0428181
ENSG00000102996	MEN1	4221	menin 1	down	1.49031	0.000475073
ENSG00000156521	TMEM198B	440104	transmembrane protein 198B (pseudogene)	down	1.49031	0.0320493
ENSG00000184207	SLC7A6	9057	solute carrier family 7 member 6	down	1.4881	0.0137799
ENSG00000169689	MRPS26	64949	mitochondrial ribosomal protein S26	down	1.4881	0.0265419
ENSG00000188191	XKR8	55113	XK related 8	down	1.4881	0.00403301
ENSG00000204428	TRIM3	10612	tripartite motif containing 3	down	1.4881	0.0276516
ENSG00000131462	CLUH	23277	clustered mitochondria homolog	down	1.4881	0.00771895
ENSG00000142686	HPS6	79803	HPS6, biogenesis of lysosomal organelles complex 2 subunit 3	down	1.4881	0.00347658
ENSG00000223496	CNP	1267	2',3'-cyclic nucleotide 3' phosphodiesterase	down	1.4881	0.00941414
ENSG00000156853	LYPLA2	11313	lysophospholipase II	down	1.48588	0.0245983
ENSG00000143799	GTPBP3	84705	GTP binding protein 3, mitochondrial	down	1.48368	0.0400661
ENSG00000149809	SLC25A1	6576	solute carrier family 25 member 1	down	1.48368	0.000554812
ENSG00000180198	RANGAP1	5905	Ran GTPase activating protein 1	down	1.48368	0.0141422
ENSG00000221990	SLC25A29	123096	solute carrier family 25 member 29	down	1.48368	0.00278446
ENSG00000107821	MRM1	79922	mitochondrial rRNA methyltransferase 1	down	1.48368	0.0218764
ENSG00000239306	TBC1D24	57465	TBC1 domain family member 24	down	1.48148	0.0358016
ENSG00000074071	CCDC137	339230	coiled-coil domain containing 137	down	1.48148	0.0100124
ENSG00000129038	NR2F6	2063	nuclear receptor subfamily 2 group F member 6	down	1.48148	0.0128197
ENSG00000124181	SCRN2	90507	secernin 2	down	1.48148	0.0266027
ENSG00000141753	BRAT1	221927	BRCA1 associated ATM activator 1	down	1.47929	0.0114432
ENSG00000221988	NECTIN1	5818	nectin cell adhesion molecule 1	down	1.47929	0.00771895
ENSG00000140848	SLC35E2B	728661	solute carrier family 35 member E2B	down	1.47929	0.00439743
ENSG00000162757	ZNF703	80139	zinc finger protein 703	down	1.47929	0.0466628
ENSG00000240184	LBR	3930	lamin B receptor	down	1.4771	0.0492191
ENSG00000136213	NACC2	138151	NACC family member 2	down	1.4771	0.00263766
ENSG00000178896	FRAT1	10023	FRAT1, WNT signaling pathway regulator	down	1.4771	0.0314671
ENSG00000179604	TTLL12	23170	tubulin tyrosine ligase like 12	down	1.47493	0.0181278
ENSG00000110042	NAGPA	51172	N-acetylglucosamine-1-phosphodiester alpha-N-acetylglucosaminidase	down	1.47493	0.00162611
ENSG00000141499	GLUL	2752	glutamate-ammonia ligase	down	1.47493	0.00691751
ENSG00000186907	TELO2	9894	telomere maintenance 2	down	1.47493	0.029685
ENSG00000213024	NME4	4833	NME/NM23 nucleoside diphosphate kinase 4	down	1.47275	0.03857
ENSG00000154978	BOK	666	BOK, BCL2 family apoptosis regulator	down	1.47275	0.000409616
ENSG00000183840	TMEM203	94107	transmembrane protein 203	down	1.47275	0.0101252
ENSG00000255737	TRAF2	7186	TNF receptor associated factor 2	down	1.47059	0.0265892
ENSG00000114631	ERBB2	2064	erb-b2 receptor tyrosine kinase 2	down	1.47059	0.0193596
ENSG00000147955	LYRM4-AS1	100129461	LYRM4 antisense RNA 1	down	1.47059	0.0411807
ENSG00000177700	TCF7	6932	transcription factor 7	down	1.46843	0.0107055
ENSG00000173456	PRR12	57479	proline rich 12	down	1.46843	0.00347658
ENSG00000125912	BCOR	54880	BCL6 corepressor	down	1.46843	0.0258413
ENSG00000056998	MBOAT7	79143	membrane bound O-acyltransferase domain containing 7	down	1.46843	0.00936884
ENSG00000071655	TOR2A	27433	torsin family 2 member A	down	1.46628	0.0155199
ENSG00000163491	MEIS1	4211	Meis homeobox 1	down	1.46628	0.0349539
ENSG00000131187	ZFP36L2	678	ZFP36 ring finger protein like 2	down	1.46628	0.0246581
ENSG00000235106	SLC45A3	85414	solute carrier family 45 member 3	down	1.46628	0.0140461
ENSG00000178096	RIOX1	79697	ribosomal oxygenase 1	down	1.46628	0.00688433
ENSG00000277161	PARD6A	50855	par-6 family cell polarity regulator alpha	down	1.46413	0.00878391
ENSG00000089094	ZNF362	149076	zinc finger protein 362	down	1.46413	0.0449504
ENSG00000150756	NR2F2	7026	nuclear receptor subfamily 2 group F member 2	down	1.46199	0.00831947
ENSG00000178921	NACC1	112939	nucleus accumbens associated 1	down	1.46199	0.00017829
ENSG00000104611	LOXL1-AS1	100287616	LOXL1 antisense RNA 1	down	1.46199	0.0356563
ENSG00000141905	FAM109B	150368	family with sequence similarity 109 member B	down	1.45985	0.0219789
ENSG00000105939	WDR81	124997	WD repeat domain 81	down	1.45985	0.0023159
ENSG00000179886	LDLRAP1	26119	low density lipoprotein receptor adaptor protein 1	down	1.4556	0.0221459
ENSG00000128536	ZKSCAN4	387032	zinc finger with KRAB and SCAN domains 4	down	1.4556	0.03857
ENSG00000115325	SLC38A5	92745	solute carrier family 38 member 5	down	1.4556	0.0402669
ENSG00000198736	MFSD5	84975	major facilitator superfamily domain containing 5	down	1.4556	0.0258413
ENSG00000276293	C20orf27	54976	chromosome 20 open reading frame 27	down	1.4556	0.000569707
ENSG00000244165	METTL13	51603	methyltransferase like 13	down	1.45349	0.00111703
ENSG00000100416	RGS19	10287	regulator of G protein signaling 19	down	1.45349	0.0014423
ENSG00000161981	RRP7BP	91695	ribosomal RNA processing 7 homolog B, pseudogene	down	1.45349	0.0167621
ENSG00000181104	SIVA1	10572	SIVA1 apoptosis inducing factor	down	1.45349	0.0125752
ENSG00000101442	B4GALT2	8704	beta-1,4-galactosyltransferase 2	down	1.45349	0.00213689
ENSG00000116096	CSTF2T	23283	cleavage stimulation factor subunit 2 tau variant	down	1.45349	0.0169747
ENSG00000169992	ATP6V0E2-AS1	401431	ATP6V0E2 antisense RNA 1	down	1.45138	0.0338332
ENSG00000243667	TSPAN17	26262	tetraspanin 17	down	1.44928	0.00269418
ENSG00000105655	RUSC1	23623	RUN and SH3 domain containing 1	down	1.44928	0.00890132
ENSG00000166582	SCARB1	949	scavenger receptor class B member 1	down	1.44928	0.0426766
ENSG00000149485	CSTF2	1478	cleavage stimulation factor subunit 2	down	1.44928	0.0438744
ENSG00000151726	LOC93622	93622	Morf4 family associated protein 1 like 1 pseudogene	down	1.44928	0.0434844
ENSG00000165138	THRA	7067	thyroid hormone receptor, alpha	down	1.44718	0.0263689
ENSG00000277972	FLOT2	2319	flotillin 2	down	1.44718	0.0340003
ENSG00000116273	ADCY3	109	adenylate cyclase 3	down	1.44718	0.0103751
ENSG00000101945	UCK2	7371	uridine-cytidine kinase 2	down	1.44718	0.0272095
ENSG00000160014	SNX33	257364	sorting nexin 33	down	1.443	0.0210905
ENSG00000160014	CENPB	1059	centromere protein B	down	1.443	0.00332224
ENSG00000177084	MRM2	29960	mitochondrial rRNA methyltransferase 2	down	1.44092	0.0190287
ENSG00000215256	LRRC61	65999	leucine rich repeat containing 61	down	1.44092	0.00336641
ENSG00000172936	FKBPL	63943	FK506 binding protein like	down	1.44092	0.0167439
ENSG00000128709	DGCR2	9993	DiGeorge syndrome critical region gene 2	down	1.44092	0.00312908
ENSG00000142634	PNKD	25953	paroxysmal nonkinesigenic dyskinesia	down	1.44092	0.0258981
ENSG00000142632	RFWD3	55159	ring finger and WD repeat domain 3	down	1.44092	0.0410906
ENSG00000177542	PITX1	5307	paired like homeodomain 1	down	1.43885	0.0276373
ENSG00000164051	PRMT7	54496	protein arginine methyltransferase 7	down	1.43885	0.0187736
ENSG00000106348	LIMK1	3984	LIM domain kinase 1	down	1.43885	0.00649888
ENSG00000186854	CHD4	1108	chromodomain helicase DNA binding protein 4	down	1.43885	0.00937011
ENSG00000174007	IQSEC1	9922	IQ motif and Sec7 domain 1	down	1.43885	0.0357043
ENSG00000186854	ZNF232	7775	zinc finger protein 232	down	1.43885	0.0357537
ENSG00000174516	FUT4	2526	fucosyltransferase 4	down	1.43678	0.00170406
ENSG00000075336	DBNDD1	79007	dysbindin domain containing 1	down	1.43678	0.0142843
ENSG00000144485	SUOX	6821	sulfite oxidase	down	1.43678	0.0335938
ENSG00000196230	TCTN2	79867	tectonic family member 2	down	1.43678	0.0263689
ENSG00000204922	LRRC8E	80131	leucine rich repeat containing 8 VRAC subunit E	down	1.43678	0.00961158
ENSG00000243477	CAD	790	carbamoyl-phosphate synthetase 2, aspartate transcarbamylase, and dihydroorotase	down	1.43472	0.00714118
ENSG00000172728	B9D2	80776	B9 domain containing 2	down	1.43472	0.0156774
ENSG00000184602	ZDHHC12	84885	zinc finger DHHC-type containing 12	down	1.43472	0.00199778
ENSG00000103343	HENMT1	113802	HEN methyltransferase 1	down	1.43472	0.0376563
ENSG00000106992	ACTL10	170487	actin like 10	down	1.43266	0.00688433
ENSG00000157593	IL17D	53342	interleukin 17D	down	1.43062	0.00817126
ENSG00000117877	NDUFB2-AS1	100134713	NDUFB2 antisense RNA 1	down	1.43062	0.0160324
ENSG00000177971	CALM1	801	calmodulin 1	down	1.43062	0.0223749
ENSG00000235173	CALM2	805	calmodulin 2	down	1.43062	0.0223749
ENSG00000112029	CALM3	808	calmodulin 3	down	1.43062	0.0223749
ENSG00000140323	RITA1	84934	RBPJ interacting and tubulin associated 1	down	1.42857	0.003847
ENSG00000258301	NAA40	79829	N(alpha)-acetyltransferase 40, NatD catalytic subunit	down	1.42653	0.0246657
ENSG00000205060	NARF	26502	nuclear prelamin A recognition factor	down	1.42653	0.00890132
ENSG00000136280	EFNA4	1945	ephrin A4	down	1.42653	0.0492556
ENSG00000084731	PDK2	5164	pyruvate dehydrogenase kinase 2	down	1.4245	0.0103048
ENSG00000173581	SREBF1	6720	sterol regulatory element binding transcription factor 1	down	1.4245	0.0367606
ENSG00000198081	DEXI	28955	Dexi homolog	down	1.42248	0.0020981
ENSG00000128274	DUSP7	1849	dual specificity phosphatase 7	down	1.42045	0.0178561
ENSG00000174327	CHTF8	54921	chromosome transmission fidelity factor 8	down	1.42045	0.0116413
ENSG00000183978	SORD2P	653381	sorbitol dehydrogenase 2, pseudogene	down	1.42045	0.046328
ENSG00000255284	RPUSD1	113000	RNA pseudouridylate synthase domain containing 1	down	1.41844	0.00412524
ENSG00000124104	LIMS2	55679	LIM zinc finger domain containing 2	down	1.41844	0.0111981
ENSG00000105516	BRF1	2972	BRF1, RNA polymerase III transcription initiation factor subunit	down	1.41643	0.000392093
ENSG00000167114	POLR2F	5435	RNA polymerase II subunit F	down	1.41443	0.0322759
ENSG00000196150	LOC102724159	102724159	periodic tryptophan protein 2 homolog	down	1.41443	0.0142843
ENSG00000182173	PPP1R14B	26472	protein phosphatase 1 regulatory inhibitor subunit 14B	down	1.41443	0.000704935
ENSG00000141569	SUFU	51684	SUFU negative regulator of hedgehog signaling	down	1.41443	0.0337618
ENSG00000062822	REEP6	92840	receptor accessory protein 6	down	1.41243	0.00920723
ENSG00000070614	RPA1	6117	replication protein A1	down	1.41243	0.0493898
ENSG00000173621	LY6E	4061	lymphocyte antigen 6 family member E	down	1.41243	0.000409616
ENSG00000179431	UBE2G2	7327	ubiquitin conjugating enzyme E2 G2	down	1.41243	0.00412524
ENSG00000112576	PRR5	55615	proline rich 5	down	1.41243	0.00179627
ENSG00000100105	NCOA5	57727	nuclear receptor coactivator 5	down	1.41044	0.00321818
ENSG00000100147	TSPAN4	7106	tetraspanin 4	down	1.41044	0.0457181
ENSG00000146205	ACLY	47	ATP citrate lyase	down	1.40845	0.03096
ENSG00000169220	DUSP23	54935	dual specificity phosphatase 23	down	1.40845	0.034894
ENSG00000126705	DOK4	55715	docking protein 4	down	1.40845	0.0206132
ENSG00000112759	LDB1	8861	LIM domain binding 1	down	1.40845	0.0196363
ENSG00000131591	USP27X	389856	ubiquitin specific peptidase 27, X-linked	down	1.40845	0.0352368
ENSG00000274070	HNRNPAB	3182	heterogeneous nuclear ribonucleoprotein A/B	down	1.40845	0.0201391
ENSG00000013573	SOAT1	6646	sterol O-acyltransferase 1	down	1.40449	0.0113849
ENSG00000171130	FBXL19	54620	F-box and leucine rich repeat protein 19	down	1.40449	0.00951802
ENSG00000171314	UBQLN4	56893	ubiquilin 4	down	1.40449	0.0438651
ENSG00000183579	ZFP64	55734	ZFP64 zinc finger protein	down	1.40449	0.0248126
ENSG00000074370	NRSN2	80023	neurensin 2	down	1.40449	0.0254345
ENSG00000136848	TRAF3	7187	TNF receptor associated factor 3	down	1.40449	0.0136232
ENSG00000167100	OGFR	11054	opioid growth factor receptor	down	1.40252	0.0111501
ENSG00000101347	SLC39A3	29985	solute carrier family 39 member 3	down	1.40252	0.000392093
ENSG00000167670	POMGNT2	84892	protein O-linked mannose N-acetylglucosaminyltransferase 2 (beta 1,4-)	down	1.40252	0.0218014
ENSG00000148400	SPG7	6687	SPG7, paraplegin matrix AAA peptidase subunit	down	1.40252	0.0077357
ENSG00000161653	CLP1	10978	cleavage and polyadenylation factor I subunit 1	down	1.40056	0.0104701
ENSG00000127824	LSM4	25804	LSM4 homolog, U6 small nuclear RNA and mRNA degradation associated	down	1.40056	0.0218014
ENSG00000100036	CD320	51293	CD320 molecule	down	1.40056	0.0101252
ENSG00000165912	BID	637	BH3 interacting domain death agonist	down	1.40056	0.0242637
ENSG00000130590	ANKRD16	54522	ankyrin repeat domain 16	down	1.3986	0.00419637
ENSG00000167384	NOP56	10528	NOP56 ribonucleoprotein	down	1.3986	0.0284929
ENSG00000253293	EMILIN2	84034	elastin microfibril interfacer 2	down	1.3986	0.0461098
ENSG00000110931	MTFMT	123263	mitochondrial methionyl-tRNA formyltransferase	down	1.3986	0.0459288
ENSG00000116237	RNASEH2C	84153	ribonuclease H2 subunit C	down	1.3986	0.00610125
ENSG00000175130	SMPD4	55627	sphingomyelin phosphodiesterase 4	down	1.39665	0.00224477
ENSG00000139266	GEMIN7	79760	gem nuclear organelle associated protein 7	down	1.39665	0.00272095
ENSG00000161642	CYB561A3	220002	cytochrome b561 family member A3	down	1.39665	0.0027274
ENSG00000101412	MLLT6	4302	MLLT6, PHD finger containing	down	1.39665	0.0201391
ENSG00000157833	ACACA	31	acetyl-CoA carboxylase alpha	down	1.39665	0.0254356
ENSG00000177045	ZMYND19	116225	zinc finger MYND-type containing 19	down	1.3947	0.012222
ENSG00000099377	MUM1	84939	melanoma associated antigen (mutated) 1	down	1.3947	0.0149716
ENSG00000167695	OXLD1	339229	oxidoreductase like domain containing 1	down	1.3947	0.0294244
ENSG00000100092	URB2	9816	URB2 ribosome biogenesis 2 homolog (S. cerevisiae)	down	1.39276	0.0140429
ENSG00000135776	KAT2A	2648	lysine acetyltransferase 2A	down	1.39082	0.0120703
ENSG00000137198	PIGM	93183	phosphatidylinositol glycan anchor biosynthesis class M	down	1.39082	0.0466628
ENSG00000179981	C4orf48	401115	chromosome 4 open reading frame 48	down	1.39082	0.0137368
ENSG00000101670	MCAT	27349	malonyl-CoA-acyl carrier protein transacylase	down	1.38889	0.00336641
ENSG00000176909	RTKN	6242	rhotekin	down	1.38889	0.0382752
ENSG00000104356	PIP5K1C	23396	phosphatidylinositol-4-phosphate 5-kinase type 1 gamma	down	1.38889	0.001499
ENSG00000198959	PPIL2	23759	peptidylprolyl isomerase like 2	down	1.38889	0.00652959
ENSG00000204366	SLC9A3R2	9351	SLC9A3 regulator 2	down	1.38696	0.0235877
ENSG00000119686	PANK4	55229	pantothenate kinase 4	down	1.38696	0.0437257
ENSG00000173402	CCDC183-AS1	100131193	CCDC183 antisense RNA 1	down	1.38504	0.0468469
ENSG00000180354	JRK	8629	Jrk helix-turn-helix protein	down	1.38504	0.0417818
ENSG00000160993	AGAP3	116988	ArfGAP with GTPase domain, ankyrin repeat and PH domain 3	down	1.38504	0.049814
ENSG00000029993	LCMT2	9836	leucine carboxyl methyltransferase 2	down	1.38313	0.0166578
ENSG00000107816	NFATC2IP	84901	nuclear factor of activated T-cells 2 interacting protein	down	1.38313	0.0219427
ENSG00000149639	SNRNP35	11066	small nuclear ribonucleoprotein U11/U12 subunit 35	down	1.38122	0.0495499
ENSG00000108312	SYNGR2	9144	synaptogyrin 2	down	1.38122	0.000475073
ENSG00000173918	TMEM223	79064	transmembrane protein 223	down	1.38122	0.024423
ENSG00000168763	NLRX1	79671	NLR family member X1	down	1.37931	0.0123035
ENSG00000108179	CENPO	79172	centromere protein O	down	1.37931	0.0486634
ENSG00000147130	PHLDA3	23612	pleckstrin homology like domain family A member 3	down	1.37931	0.0177031
ENSG00000157350	BCL7C	9274	BCL tumor suppressor 7C	down	1.37931	0.000359692
ENSG00000167523	ENGASE	64772	endo-beta-N-acetylglucosaminidase	down	1.37931	0.0304028
ENSG00000076351	DDX28	55794	DEAD-box helicase 28	down	1.37931	0.0142046
ENSG00000133216	FAIM	55179	Fas apoptotic inhibitory molecule	down	1.37552	0.032444
ENSG00000144120	HDAC4	9759	histone deacetylase 4	down	1.37552	0.0108334
ENSG00000166508	AKAP1	8165	A-kinase anchoring protein 1	down	1.37552	0.045436
ENSG00000198324	PPP1R9B	84687	protein phosphatase 1 regulatory subunit 9B	down	1.37552	0.0433464
ENSG00000249471	RGS12	6002	regulator of G protein signaling 12	down	1.37363	0.0275275
ENSG00000114853	RILPL2	196383	Rab interacting lysosomal protein like 2	down	1.37363	0.0224177
ENSG00000263528	MFSD12	126321	major facilitator superfamily domain containing 12	down	1.37363	0.00521056
ENSG00000179627	PYGO2	90780	pygopus family PHD finger 2	down	1.37363	0.01366
ENSG00000205362	CDK2AP1	8099	cyclin dependent kinase 2 associated protein 1	down	1.37174	0.0210905
ENSG00000125148	SLC35A4	113829	solute carrier family 35 member A4	down	1.37174	0.00567351
ENSG00000125454	TWF2	11344	twinfilin actin binding protein 2	down	1.37174	0.00794674
ENSG00000160606	MAPK12	6300	mitogen-activated protein kinase 12	down	1.37174	0.00332224
ENSG00000188070	DIDO1	11083	death inducer-obliterator 1	down	1.36986	0.00403301
ENSG00000142733	FBXO9	26268	F-box protein 9	down	1.36986	0.040104
ENSG00000135245	FN3KRP	79672	fructosamine 3 kinase related protein	down	1.36986	0.0169747
ENSG00000183935	CAVIN1	284119	caveolae associated protein 1	down	1.36799	0.0395025
ENSG00000162512	IRF2BPL	64207	interferon regulatory factor 2 binding protein like	down	1.36799	0.0258413
ENSG00000160051	ZNF629	23361	zinc finger protein 629	down	1.36799	0.0248101
ENSG00000265688	AKT1	207	AKT serine/threonine kinase 1	down	1.36799	0.00142996
ENSG00000161547	GDPD5	81544	glycerophosphodiester phosphodiesterase domain containing 5	down	1.36799	0.012708
ENSG00000261373	RAVER1	125950	ribonucleoprotein, PTB binding 1	down	1.36612	0.010991
ENSG00000179958	PLEKHJ1	55111	pleckstrin homology domain containing J1	down	1.36612	0.0213927
ENSG00000132819	PQLC1	80148	PQ loop repeat containing 1	down	1.36612	0.00289129
ENSG00000130309	SLC25A23	79085	solute carrier family 25 member 23	down	1.36612	0.0187851
ENSG00000230513	LOC102724984	102724984	uncharacterized protein KIAA2013	down	1.36612	0.0103307
ENSG00000120437	HDHD5	27440	haloacid dehalogenase like hydrolase domain containing 5	down	1.36612	0.0113771
ENSG00000164920	KIAA2013	90231	KIAA2013	down	1.36612	0.0103307
ENSG00000108511	LPIN3	64900	lipin 3	down	1.36426	0.0476839
ENSG00000118655	ICAM3	3385	intercellular adhesion molecule 3	down	1.36426	0.0158829
ENSG00000102178	CLPTM1	1209	CLPTM1, transmembrane protein	down	1.36426	0.0235102
ENSG00000068078	AGTRAP	57085	angiotensin II receptor associated protein	down	1.3624	0.0219789
ENSG00000136999	CARM1	10498	coactivator associated arginine methyltransferase 1	down	1.36054	0.0160706
ENSG00000088305	BRD3	8019	bromodomain containing 3	down	1.36054	0.0335267
ENSG00000186283	LYN	4067	LYN proto-oncogene, Src family tyrosine kinase	down	1.3587	0.0234501
ENSG00000178718	EEFSEC	60678	eukaryotic elongation factor, selenocysteine-tRNA specific	down	1.3587	0.0495568
ENSG00000068001	CD82	3732	CD82 molecule	down	1.3587	0.0180298
ENSG00000266074	PSMG4	389362	proteasome assembly chaperone 4	down	1.35685	0.0437257
ENSG00000143772	NSDHL	50814	NAD(P) dependent steroid dehydrogenase-like	down	1.35501	0.0199557
ENSG00000178935	TARBP2	6895	TARBP2, RISC loading complex RNA binding subunit	down	1.35501	0.00380062
ENSG00000147155	CMTM7	112616	CKLF like MARVEL transmembrane domain containing 7	down	1.35501	0.0179657
ENSG00000181274	SRM	6723	spermidine synthase	down	1.35318	0.0087021
ENSG00000183647	SLC9A3R1	9368	SLC9A3 regulator 1	down	1.35318	0.0457037
ENSG00000239521	TUSC2	11334	tumor suppressor candidate 2	down	1.35318	0.00224477
ENSG00000168758	RTL10	79680	retrotransposon Gag like 10	down	1.35318	0.0479092
ENSG00000163050	METRN	79006	meteorin, glial cell differentiation regulator	down	1.35135	0.0369519
ENSG00000014138	DNAAF5	54919	dynein axonemal assembly factor 5	down	1.35135	0.0367869
ENSG00000214717	ALG1	56052	ALG1, chitobiosyldiphosphodolichol beta-mannosyltransferase	down	1.35135	0.03857
ENSG00000260804	C1orf35	79169	chromosome 1 open reading frame 35	down	1.35135	0.0103943
ENSG00000171084	MEX3D	399664	mex-3 RNA binding family member D	down	1.35135	0.0199557
ENSG00000167536	PKM	5315	pyruvate kinase M1/2	down	1.34953	0.0416712
ENSG00000126243	SLC5A6	8884	solute carrier family 5 member 6	down	1.34953	0.00834545
ENSG00000175283	MLYCD	23417	malonyl-CoA decarboxylase	down	1.34771	0.0254356
ENSG00000168268	CCDC85B	11007	coiled-coil domain containing 85B	down	1.34771	0.0465787
ENSG00000138111	ABHD11	83451	abhydrolase domain containing 11	down	1.3459	0.0027274
ENSG00000158292	ORMDL3	94103	ORMDL sphingolipid biosynthesis regulator 3	down	1.3459	0.0152439
ENSG00000151364	ENTPD6	955	ectonucleoside triphosphate diphosphohydrolase 6 (putative)	down	1.3459	0.000475073
ENSG00000141858	UMPS	7372	uridine monophosphate synthetase	down	1.34409	0.0441041
ENSG00000165795	MYBBP1A	10514	MYB binding protein 1a	down	1.34409	0.00688433
ENSG00000240990	CSNK1G2	1455	casein kinase 1 gamma 2	down	1.34409	0.00224477
ENSG00000157240	BCAT2	587	branched chain amino acid transaminase 2	down	1.34409	0.0196814
ENSG00000198794	PPP1R16A	84988	protein phosphatase 1 regulatory subunit 16A	down	1.34409	0.0317515
ENSG00000167799	INTS9	55756	integrator complex subunit 9	down	1.34228	0.0400661
ENSG00000107130	TGFBR2	7048	transforming growth factor beta receptor 2	down	1.34228	0.0274523
ENSG00000136295	PTPA	5524	protein phosphatase 2 phosphatase activator	down	1.34048	0.0258413
ENSG00000169884	ZNF48	197407	zinc finger protein 48	down	1.34048	0.0126247
ENSG00000223658	MRTO4	51154	MRT4 homolog, ribosome maturation factor	down	1.34048	0.0438439
ENSG00000100307	MOCS3	27304	molybdenum cofactor synthesis 3	down	1.34048	0.000680392
ENSG00000153395	RXRA	6256	retinoid X receptor alpha	down	1.33869	0.00367938
ENSG00000162433	CPTP	80772	ceramide-1-phosphate transfer protein	down	1.33869	0.0122197
ENSG00000166133	MCRIP2	84331	MAPK regulated corepressor interacting protein 2	down	1.3369	0.0199351
ENSG00000169258	LOC100287175	100287175	uncharacterized LOC100287175	down	1.3369	0.0199351
ENSG00000135617	TWNK	56652	twinkle mtDNA helicase	down	1.3369	0.0418845
ENSG00000118707	MON1A	84315	MON1 homolog A, secretory trafficking associated	down	1.3369	0.000130768
ENSG00000185340	CYBA	1535	cytochrome b-245 alpha chain	down	1.33511	0.0109558
ENSG00000169136	BACE2	25825	beta-site APP-cleaving enzyme 2	down	1.33511	0.0169178
ENSG00000260442	CHMP1A	5119	charged multivesicular body protein 1A	down	1.33511	1.28112e-05
ENSG00000198176	YWHAH	7533	tyrosine 3-monooxygenase/tryptophan 5-monooxygenase activation protein eta	down	1.33333	0.047959
ENSG00000092964	THOP1	7064	thimet oligopeptidase 1	down	1.33333	0.0433459
ENSG00000158882	NUDT19	390916	nudix hydrolase 19	down	1.33333	0.0167988
ENSG00000104524	ALG3	10195	ALG3, alpha-1,3- mannosyltransferase	down	1.33333	0.0398933
ENSG00000076706	RPS6KA4	8986	ribosomal protein S6 kinase A4	down	1.33333	0.0056785
ENSG00000089505	MED24	9862	mediator complex subunit 24	down	1.33156	0.0293333
ENSG00000176454	DPH2	1802	DPH2 homolog	down	1.33156	0.000698875
ENSG00000013810	SLC39A4	55630	solute carrier family 39 member 4	down	1.32979	0.00455608
ENSG00000143126	MRPL4	51073	mitochondrial ribosomal protein L4	down	1.32979	0.00111703
ENSG00000149503	ZNF814	730051	zinc finger protein 814	down	1.32979	0.0430508
ENSG00000173218	STARD7	56910	StAR related lipid transfer domain containing 7	down	1.32802	0.0121392
ENSG00000123416	RRP1B	23076	ribosomal RNA processing 1B	down	1.32802	0.0493898
ENSG00000169683	RTL6	84247	retrotransposon Gag like 6	down	1.32802	0.0141647
ENSG00000184675	ZDHHC16	84287	zinc finger DHHC-type containing 16	down	1.32802	0.00702192
ENSG00000168906	TMEM191A	84222	transmembrane protein 191A (pseudogene)	down	1.32802	0.0466264
ENSG00000213853	SSH3	54961	slingshot protein phosphatase 3	down	1.32626	0.0311634
ENSG00000204519	IFRD2	7866	interferon related developmental regulator 2	down	1.32626	0.00213689
ENSG00000137486	TMEM185A	84548	transmembrane protein 185A	down	1.32626	0.0295689
ENSG00000153048	IRF3	3661	interferon regulatory factor 3	down	1.32626	0.0025895
ENSG00000156381	ATAD3B	83858	ATPase family, AAA domain containing 3B	down	1.32626	0.0363801
ENSG00000236144	HCFC1	3054	host cell factor C1	down	1.32626	0.000482241
ENSG00000146250	RRS1	23212	ribosome biogenesis regulator homolog	down	1.3245	0.0209753
ENSG00000188807	TRAPPC2L	51693	trafficking protein particle complex 2 like	down	1.32275	0.0218144
ENSG00000100413	RBM4B	83759	RNA binding motif protein 4B	down	1.32275	0.0323064
ENSG00000105649	FAM53B	9679	family with sequence similarity 53 member B	down	1.32275	0.0466264
ENSG00000043143	PAXX	286257	PAXX, non-homologous end joining factor	down	1.32275	0.0247605
ENSG00000138449	NDUFAF8	284184	NADH:ubiquinone oxidoreductase complex assembly factor 8	down	1.32275	0.041349
ENSG00000118526	DDX23	9416	DEAD-box helicase 23	down	1.321	0.0125752
ENSG00000132016	GYS1	2997	glycogen synthase 1	down	1.321	0.0263689
ENSG00000133466	STX10	8677	syntaxin 10	down	1.31926	0.0433459
ENSG00000138172	ADGRA3	166647	adhesion G protein-coupled receptor A3	down	1.31752	0.0487757
ENSG00000140511	C15orf39	56905	chromosome 15 open reading frame 39	down	1.31752	0.0274523
ENSG00000182057	USP5	8078	ubiquitin specific peptidase 5	down	1.31579	0.0102158
ENSG00000187566	CDIPT	10423	CDP-diacylglycerol--inositol 3-phosphatidyltransferase	down	1.31579	0.00312908
ENSG00000160326	PLXNB1	5364	plexin B1	down	1.31579	0.0364397
ENSG00000260063	COMMD9	29099	COMM domain containing 9	down	1.31406	0.0452957
ENSG00000226887	KIAA0930	23313	KIAA0930	down	1.31406	0.0487461
ENSG00000175745	CDAN1	146059	codanin 1	down	1.31406	0.027832
ENSG00000137310	NMB	4828	neuromedin B	down	1.31406	0.025663
ENSG00000197256	ZC3H4	23211	zinc finger CCCH-type containing 4	down	1.31234	0.0205512
ENSG00000187123	IGSF8	93185	immunoglobulin superfamily member 8	down	1.31234	0.00975996
ENSG00000100297	TRAPPC1	58485	trafficking protein particle complex 1	down	1.31234	0.023053
ENSG00000168286	HRAS	3265	HRas proto-oncogene, GTPase	down	1.31234	0.00219252
ENSG00000181284	SPOUT1	51490	SPOUT domain containing methyltransferase 1	down	1.31234	0.000409616
ENSG00000004660	HDDC3	374659	HD domain containing 3	down	1.31062	0.00637285
ENSG00000183048	PGAM5	192111	PGAM family member 5, mitochondrial serine/threonine protein phosphatase	down	1.31062	0.036896
ENSG00000197457	TBL3	10607	transducin beta like 3	down	1.31062	0.00691751
ENSG00000162913	SMTN	6525	smoothelin	down	1.31062	0.001499
ENSG00000128191	ITGB1BP1	9270	integrin subunit beta 1 binding protein 1	down	1.3089	0.0295689
ENSG00000154146	STK32C	282974	serine/threonine kinase 32C	down	1.3089	0.0180661
ENSG00000157193	ZBTB45	84878	zinc finger and BTB domain containing 45	down	1.3089	0.0166578
ENSG00000270885	GRWD1	83743	glutamate rich WD repeat containing 1	down	1.30719	0.00308067
ENSG00000243701	PTDSS1	9791	phosphatidylserine synthase 1	down	1.30719	0.0390226
ENSG00000162062	ING5	84289	inhibitor of growth family member 5	down	1.30719	0.0438744
ENSG00000166997	C17orf62	79415	chromosome 17 open reading frame 62	down	1.30719	0.00196693
ENSG00000163453	SH2B1	25970	SH2B adaptor protein 1	down	1.30719	0.0181565
ENSG00000132481	TMEM120B	144404	transmembrane protein 120B	down	1.30719	0.0394888
ENSG00000196372	POLR2E	5434	RNA polymerase II subunit E	down	1.30548	0.00318001
ENSG00000168792	CD81	975	CD81 molecule	down	1.30548	0.0115589
ENSG00000135414	FADD	8772	Fas associated via death domain	down	1.30548	0.00890132
ENSG00000164056	POLD2	5425	DNA polymerase delta 2, accessory subunit	down	1.30378	0.0192816
ENSG00000177732	GTF3C2	2976	general transcription factor IIIC subunit 2	down	1.30378	0.0109558
ENSG00000099194	COMT	1312	catechol-O-methyltransferase	down	1.30378	0.0109036
ENSG00000188368	RALGDS	5900	ral guanine nucleotide dissociation stimulator	down	1.30208	0.0349972
ENSG00000155016	PTDSS2	81490	phosphatidylserine synthase 2	down	1.30208	0.0146968
ENSG00000135476	CBX8	57332	chromobox 8	down	1.30208	0.0219465
ENSG00000259583	POLR1A	25885	RNA polymerase I subunit A	down	1.30039	0.0432799
ENSG00000185090	FUOM	282969	fucose mutarotase	down	1.30039	0.0185184
ENSG00000196659	ELAC2	60528	elaC ribonuclease Z 2	down	1.30039	0.0277177
ENSG00000169047	TSR3	115939	TSR3, acp transferase ribosome maturation factor	down	1.2987	0.0027274
ENSG00000179409	AGPAT5	55326	1-acylglycerol-3-phosphate O-acyltransferase 5	down	1.2987	0.0470761
ENSG00000134222	PUSL1	126789	pseudouridylate synthase-like 1	down	1.2987	0.0285302
ENSG00000102760	ARF3	377	ADP ribosylation factor 3	down	1.2987	0.0457181
ENSG00000120075	TGFBRAP1	9392	transforming growth factor beta receptor associated protein 1	down	1.2987	0.0140281
ENSG00000090447	L3MBTL2	83746	L3MBTL2, polycomb repressive complex 1 subunit	down	1.29702	0.0141647
ENSG00000267534	CNOT9	9125	CCR4-NOT transcription complex subunit 9	down	1.29534	0.0490963
ENSG00000164045	AGPAT3	56894	1-acylglycerol-3-phosphate O-acyltransferase 3	down	1.29534	0.00980433
ENSG00000178531	HMOX2	3163	heme oxygenase 2	down	1.29366	0.0487461
ENSG00000137124	PPP5C	5536	protein phosphatase 5 catalytic subunit	down	1.29366	0.0415188
ENSG00000169105	TAB1	10454	TGF-beta activated kinase 1 (MAP3K7) binding protein 1	down	1.29366	0.0194179
ENSG00000237149	TOMM40	10452	translocase of outer mitochondrial membrane 40	down	1.29199	0.000409616
ENSG00000108852	EIF5A	1984	eukaryotic translation initiation factor 5A	down	1.29199	0.0118129
ENSG00000170779	FAM89B	23625	family with sequence similarity 89 member B	down	1.29199	0.00948175
ENSG00000141696	MRPS12	6183	mitochondrial ribosomal protein S12	down	1.29032	0.0098883
ENSG00000173638	OGFOD3	79701	2-oxoglutarate and iron dependent oxygenase domain containing 3	down	1.29032	0.00376173
ENSG00000186480	2002-03-01	92935	methionyl-tRNA synthetase 2, mitochondrial	down	1.29032	0.0213731
ENSG00000186185	FAM189B	10712	family with sequence similarity 189 member B	down	1.28866	0.0261081
ENSG00000072954	SUMF1	285362	sulfatase modifying factor 1	down	1.28866	0.0358298
ENSG00000171617	CFL1	1072	cofilin 1	down	1.28866	0.0302535
ENSG00000181938	ITM2C	81618	integral membrane protein 2C	down	1.287	0.0227778
ENSG00000155254	PHB	5245	prohibitin	down	1.287	0.0398933
ENSG00000237649	SLC12A9	56996	solute carrier family 12 member 9	down	1.287	0.00451383
ENSG00000120318	ERCC2	2068	ERCC excision repair 2, TFIIH core complex helicase subunit	down	1.28535	0.0220929
ENSG00000169710	INTS5	80789	integrator complex subunit 5	down	1.28535	0.00831947
ENSG00000137135	TMEM250	90120	transmembrane protein 250	down	1.28535	0.00937011
ENSG00000260027	SLC25A39	51629	solute carrier family 25 member 39	down	1.28535	0.0104701
ENSG00000110108	UBAC1	10422	UBA domain containing 1	down	1.28535	0.0218014
ENSG00000163638	GHDC	84514	GH3 domain containing	down	1.2837	0.00718029
ENSG00000015532	ATP11A	23250	ATPase phospholipid transporting 11A	down	1.2837	0.042036
ENSG00000188322	RAB11FIP3	9727	RAB11 family interacting protein 3	down	1.28205	0.0224177
ENSG00000226137	AKT2	208	AKT serine/threonine kinase 2	down	1.28205	0.00633054
ENSG00000157870	TPI1	7167	triosephosphate isomerase 1	down	1.28041	0.0358591
ENSG00000105137	NMRAL1	57407	NmrA like redox sensor 1	down	1.27877	0.0398526
ENSG00000110921	PLXNA1	5361	plexin A1	down	1.27877	0.000970476
ENSG00000018408	PTMS	5763	parathymosin	down	1.27877	0.0126247
ENSG00000138030	MAZ	4150	MYC associated zinc finger protein	down	1.27714	0.0487519
ENSG00000176170	TEX264	51368	testis expressed 264	down	1.27714	0.0332938
ENSG00000263843	WDR5	11091	WD repeat domain 5	down	1.27551	0.00381636
ENSG00000163888	KRI1	65095	KRI1 homolog	down	1.27551	0.0386543
ENSG00000162981	UPF1	5976	UPF1, RNA helicase and ATPase	down	1.27389	0.024692
ENSG00000172893	TATDN2	9797	TatD DNase domain containing 2	down	1.27389	0.0426766
ENSG00000183479	CHID1	66005	chitinase domain containing 1	down	1.27389	0.00224477
ENSG00000135723	CCDC86	79080	coiled-coil domain containing 86	down	1.27389	0.00482855
ENSG00000143590	DHX37	57647	DEAH-box helicase 37	down	1.27389	0.0317515
ENSG00000168061	PRELID1	27166	PRELI domain containing 1	down	1.27389	0.00878503
ENSG00000073111	GGA2	23062	golgi associated, gamma adaptin ear containing, ARF binding protein 2	down	1.27226	0.0386543
ENSG00000135439	EIF3B	8662	eukaryotic translation initiation factor 3 subunit B	down	1.27226	0.017657
ENSG00000138080	MTA2	9219	metastasis associated 1 family member 2	down	1.27226	0.0245983
ENSG00000186871	RAB1B	81876	RAB1B, member RAS oncogene family	down	1.27226	0.000409616
ENSG00000265763	BAK1	578	BCL2 antagonist/killer 1	down	1.27226	0.0141647
ENSG00000161682	EI24	9538	EI24, autophagy associated transmembrane protein	down	1.27226	0.0231882
ENSG00000168496	U2AF2	11338	U2 small nuclear RNA auxiliary factor 2	down	1.27065	0.008211
ENSG00000145675	SIRT3	23410	sirtuin 3	down	1.26904	0.0449692
ENSG00000162878	CAPN1	823	calpain 1	down	1.26904	0.0265318
ENSG00000104549	HNRNPH3	3189	heterogeneous nuclear ribonucleoprotein H3	down	1.26743	0.0480376
ENSG00000172731	ZNF544	27300	zinc finger protein 544	down	1.26743	0.0485548
ENSG00000183578	ZNF668	79759	zinc finger protein 668	down	1.26582	0.0349679
ENSG00000130193	DAGLA	747	diacylglycerol lipase alpha	down	1.26582	0.0446655
ENSG00000161888	SAFB2	9667	scaffold attachment factor B2	down	1.26422	0.0167285
ENSG00000112118	PRDX2	7001	peroxiredoxin 2	down	1.26422	0.0314671
ENSG00000160999	CCDC127	133957	coiled-coil domain containing 127	down	1.26422	0.046796
ENSG00000224420	SNAPC4	6621	small nuclear RNA activating complex polypeptide 4	down	1.26263	0.0438744
ENSG00000073670	PMPCA	23203	peptidase, mitochondrial processing alpha subunit	down	1.26263	0.0277936
ENSG00000140534	NOL6	65083	nucleolar protein 6	down	1.26103	0.0393334
ENSG00000116396	PLAGL2	5326	PLAG1 like zinc finger 2	down	1.25945	0.0481027
ENSG00000150347	GRAMD4	23151	GRAM domain containing 4	down	1.25945	0.039138
ENSG00000171817	ANAPC2	29882	anaphase promoting complex subunit 2	down	1.25786	0.0199626
ENSG00000164976	TMEM115	11070	transmembrane protein 115	down	1.25786	0.00831947
ENSG00000127585	PLIN3	10226	perilipin 3	down	1.25628	0.0453559
ENSG00000165507	CTDSP1	58190	CTD small phosphatase 1	down	1.25628	0.00435469
ENSG00000188486	TMEM129	92305	transmembrane protein 129	down	1.25471	0.0268242
ENSG00000113368	APEX2	27301	apurinic/apyrimidinic endodeoxyribonuclease 2	down	1.25471	0.0234885
ENSG00000160298	URB1	9875	URB1 ribosome biogenesis 1 homolog (S. cerevisiae)	down	1.25471	0.0243706
ENSG00000076248	EIF4EBP2	1979	eukaryotic translation initiation factor 4E binding protein 2	down	1.25471	0.0206709
ENSG00000225439	IL17RA	23765	interleukin 17 receptor A	down	1.25471	0.0496123
ENSG00000132646	LINC00665	100506930	long intergenic non-protein coding RNA 665	down	1.25471	0.0462442
ENSG00000205978	ELOF1	84337	elongation factor 1 homolog	down	1.25313	0.0251286
ENSG00000179348	NUDT22	84304	nudix hydrolase 22	down	1.25313	0.0317279
ENSG00000148734	ASPHD1	253982	aspartate beta-hydroxylase domain containing 1	down	1.25313	0.029764
ENSG00000162063	DUS1L	64118	dihydrouridine synthase 1 like	down	1.25156	0.00336641
ENSG00000165244	WDR6	11180	WD repeat domain 6	down	1.25156	0.00981374
ENSG00000116133	RRP7A	27341	ribosomal RNA processing 7 homolog A	down	1.25156	0.00661462
ENSG00000237424	SLC35C1	55343	solute carrier family 35 member C1	down	1.25156	0.0293009
ENSG00000101003	ARMC6	93436	armadillo repeat containing 6	down	1.25	0.0394888
ENSG00000174804	APRT	353	adenine phosphoribosyltransferase	down	1.25	0.00164014
ENSG00000198053	SCAMP4	113178	secretory carrier membrane protein 4	down	1.24844	0.0178838
ENSG00000115884	STK11	6794	serine/threonine kinase 11	down	1.24688	0.0305895
ENSG00000132688	DKC1	1736	dyskerin pseudouridine synthase 1	down	1.24688	0.0447327
ENSG00000178409	LLGL1	3996	LLGL1, scribble cell polarity complex component	down	1.24688	0.0438439
[truncated: 92 more rows]
