# Supplementary material for: Transcriptome profiling of human col\onic cells exposed to the gut pathobiont Streptococcus gallolyticus subsp. gallolyticus
Source: PLoS One. 2023 Nov 30;18(11):e0294868. doi: 10.1371/journal.pone.0294868 (PMC10688619; doi:10.1371/journal.pone.0294868)
Supplement: S4 Table — (XLSX) [file pone.0294868.s007.xlsx]

## Sheet: REGULATED GENES
Supplemental Table S4. Transcriptome: List of 41 genes differentially expressed in HT29 and in FHC cells infected with SGG UCN34 vs SGM during 24 h.
EnsEMBL ID	Gene Symbol	Entrez Gene ID	Gene Name	Regulation	Fold-Change	Adjusted P-Value
ENSG00000013441	CLK1	1195	CDC like kinase 1	up	2.581	0.0316508
ENSG00000070501	POLB	5423	DNA polymerase beta	up	1.329	0.0368931
ENSG00000141564	RPTOR	57521	regulatory associated protein of MTOR complex 1	down	1.221	0.0244461
ENSG00000169718	DUS1L	64118	dihydrouridine synthase 1 like	down	1.25628	0.0142297
ENSG00000154832	CXXC1	30827	CXXC finger protein 1	down	1.25945	0.0396487
ENSG00000164077	MON1A	84315	MON1 homolog A, secretory trafficking associated	down	1.27226	0.00113953
ENSG00000185024	BRF1	2972	BRF1, RNA polymerase III transcription initiation factor subunit	down	1.27551	0.0422042
ENSG00000238227	TMEM250	90120	transmembrane protein 250	down	1.30719	0.0268987
ENSG00000124217	MOCS3	27304	molybdenum cofactor synthesis 3	down	1.3089	0.00555126
ENSG00000110104	CCDC86	79080	solute carrier family 38 member 7	down	1.31406	0.00555126
ENSG00000103042	SLC38A7	55238	solute carrier family 38 member 7	down	1.31406	0.0191693
ENSG00000241878	PISD	23761	phosphatidylserine decarboxylase	down	1.31579	0.00187813
ENSG00000085872	CHERP	10523	calcium homeostasis endoplasmic reticulum protein	down	1.31752	0.00113953
ENSG00000168040	FADD	8772	Fas associated via death domain	down	1.31926	0.0351925
ENSG00000103653	CSK	1445	C-terminal Src kinase	down	1.33333	0.000643682
ENSG00000070047	PHRF1	57661	PHD and ring finger domains 1	down	1.34228	0.00021359
ENSG00000181830	SLC35C1	55343	solute carrier family 35 member C1	down	1.34953	0.0168377
ENSG00000130254	SAFB2	9667	scaffold attachment factor B2	down	1.35318	0.00773085
ENSG00000126003	PLAGL2	5326	PLAG1 like zinc finger 2	down	1.35501	0.0481506
ENSG00000124160	NCOA5	57727	nuclear receptor coactivator 5	down	1.3587	0.0400106
ENSG00000180035	ZNF48	197407	zinc finger protein 48	down	1.37363	0.0392466
ENSG00000177303	CASKIN2	57513	CASK interacting protein 2	down	1.37931	0.000321627
ENSG00000197119	SLC25A29	123096	solute carrier family 25 member 29	down	1.3947	0.0473564
ENSG00000172534	HCFC1	3054	host cell factor C1	down	1.39665	3.39625e-05
ENSG00000119574	ZBTB45	84878	zinc finger and BTB domain containing 45	down	1.40449	0.00766547
ENSG00000183963	SMTN	6525	smoothelin	down	1.40449	3.74928e-05
ENSG00000161847	RAVER1	125950	ribonucleoprotein, PTB binding 1	down	1.42248	0.0201491
ENSG00000099364	FBXL19	54620	F-box and leucine rich repeat protein 19	down	1.44092	0.0264516
ENSG00000150990	DHX37	57647	DEAH-box helicase 37	down	1.443	0.00436225
ENSG00000179041	RRS1	23212	ribosome biogenesis regulator homolog	down	1.47275	0.00555126
ENSG00000185085	INTS5	80789	integrator complex subunit 5	down	1.47275	6.76501e-05
ENSG00000007376	RPUSD1	113000	RNA pseudouridylate synthase domain containing 1	down	1.47493	0.00555126
ENSG00000167716	WDR81	124997	WD repeat domain 81	down	1.49254	0.00352046
ENSG00000135763	URB2	9816	URB2 ribosome biogenesis 2 homolog (S. cerevisiae)	down	1.49477	0.0140506
ENSG00000165684	SNAPC4	6621	small nuclear RNA activating complex polypeptide 4	down	1.51057	0.00134093
ENSG00000167394	ZNF668	79759	zinc finger protein 668	down	1.56006	6.76501e-05
ENSG00000167173	C15orf39	56905	chromosome 15 open reading frame 39	down	1.66389	6.76501e-05
ENSG00000101670	LIPG	9388	lipase G, endothelial type	down	2.0202	2.61808e-05
ENSG00000168906	MAT2A	4144	methionine adenosyltransferase 2A	down	2.29358	0.00664376
ENSG00000164056	SPRY1	10252	sprouty RTK signaling antagonist 1	down	2.68097	0.00150862
ENSG00000127528	KLF2	10365	Kruppel like factor 2	down	2.76243	0.00429292
