# Supplementary material for: Transcriptome profiling of human col\onic cells exposed to the gut pathobiont Streptococcus gallolyticus subsp. gallolyticus
Source: PLoS One. 2023 Nov 30;18(11):e0294868. doi: 10.1371/journal.pone.0294868 (PMC10688619; doi:10.1371/journal.pone.0294868)
Supplement: S5 Table — (XLSX) [file pone.0294868.s008.xlsx]

## Sheet: PATHWAY ANALYSIS (KEGG)
Supplemental Table S5. KEGG: List of 54 significantly up- and down-regulated pathways found by KEGG pathway analysis in HT29 cells after SGG UCN34 vs SGM during 24 h.
Link to KEGG Pathway	Pathway Description (KEGG)	Nb Genes in Pathway	Nb Regulated Genes (Up / Down)	P-Value (All)	P-Value (Up)	P-Value (Down)	Min P-Value	Min BH P-Value
hsa04141	Protein processing in endoplasmic reticulum	169	48 (41/7)	1,06E-10	4,55E-17	NA	4,55E-17	1,10E-14
hsa03030	DNA replication	36	13 (1/12)	0.000169	NA	1,42E-06	1,42E-06	3,69E-04
hsa01100	Metabolic pathways	1219	149 (51/98)	1,60E-02	NA	8,54E-06	8,54E-06	1,11E-03
hsa00240	Pyrimidine metabolism	101	24 (6/18)	2,05E-04	NA	1,84E-05	1,84E-05	1,59E-03
hsa00100	Steroid biosynthesis	20	8 (0/8)	2,90E-03	NA	4,66E-05	4,66E-05	3,02E-03
hsa00230	Purine metabolism	176	31 (7/24)	4,11E-03	NA	4,77E-05	4,77E-05	2,47E-03
hsa04152	AMPK signaling pathway	123	28 (12/16)	1,15E-04	4,71E-02	2,00E-03	1,15E-04	1,58E-02
hsa04144	Endocytosis	241	41 (27/14)	1,68E-03	1,99E-04	NA	1,99E-04	2,37E-02
hsa04068	FoxO signaling pathway	134	28 (18/10)	5,04E-04	4,03E-04	NA	4,03E-04	2,30E-02
hsa04722	Neurotrophin signaling pathway	120	26 (11/15)	4,78E-04	NA	4,21E-03	4,78E-04	2,61E-02
hsa04910	Insulin signaling pathway	138	28 (10/18)	8,14E-04	NA	9,18E-04	8,14E-04	3,17E-02
hsa03410	Base excision repair	33	9 (1/8)	1,71E-02	NA	1,41E-03	1,41E-03	5,12E-02
hsa04962	Vasopressin-regulated water reabsorption	44	10 (9/1)	3,40E-02	1,44E-03	NA	1,44E-03	8,35E-02
hsa04668	TNF signaling pathway	107	22 (12/10)	2,87E-03	1,92E-02	NA	2,87E-03	8,47E-02
hsa04931	Insulin resistance	108	22 (12/10)	3,22E-03	2,05E-02	NA	3,22E-03	7,81E-02
hsa04015	Rap1 signaling pathway	210	22 (0/22)	NA	NA	3,53E-03	3,53E-03	9,72E-02
hsa01130	Biosynthesis of antibiotics	212	35 (13/22)	6,31E-03	NA	3,95E-03	3,95E-03	9,79E-02
hsa00564	Glycerophospholipid metabolism	95	18 (5/13)	1,72E-02	NA	4,11E-03	4,11E-03	9,28E-02
hsa03020	RNA polymerase	32	10 (3/7)	4,14E-03	NA	5,91E-03	4,14E-03	8,46E-02
hsa03060	Protein export	23	6 (6/0)	NA	5,15E-03	NA	5,15E-03	2,21E-01
hsa05214	Glioma	65	15 (6/9)	5,92E-03	NA	2,05E-02	5,92E-03	1,10E-01
hsa04130	SNARE interactions in vesicular transport	34	7 (7/0)	NA	6,56E-03	NA	6,56E-03	2,33E-01
hsa05223	Non-small cell lung cancer	56	12 (3/9)	2,68E-02	NA	8,69E-03	8,69E-03	1,49E-01
hsa04150	mTOR signaling pathway	58	13 (4/9)	1,43E-02	NA	1,07E-02	1,07E-02	1,70E-01
hsa04360	Axon guidance	127	23 (10/13)	1,07E-02	NA	3,59E-02	1,07E-02	1,70E-01
hsa01212	Fatty acid metabolism	48	8 (0/8)	NA	NA	1,23E-02	1,23E-02	1,83E-01
hsa04922	Glucagon signaling pathway	99	19 (10/9)	1,23E-02	NA	NA	1,23E-02	1,83E-01
hsa04666	Fc gamma R-mediated phagocytosis	84	15 (4/11)	4,93E-02	NA	1,27E-02	1,27E-02	1,77E-01
hsa05230	Central carbon metabolism in cancer	64	14 (5/9)	1,29E-02	NA	1,88E-02	1,29E-02	1,81E-01
hsa00562	Inositol phosphate metabolism	71	15 (8/7)	1,30E-02	NA	NA	1,30E-02	1,74E-01
hsa04210	Apoptosis	62	9 (0/9)	NA	NA	1,57E-02	1,57E-02	2,04E-01
hsa04012	ErbB signaling pathway	87	17 (10/7)	1,59E-02	3,15E-02	NA	1,59E-02	1,91E-01
hsa00970	Aminoacyl-tRNA biosynthesis	66	9 (9/0)	NA	1,77E-02	NA	1,77E-02	4,62E-01
hsa04710	Circadian rhythm	31	6 (6/0)	NA	1,86E-02	NA	1,86E-02	4,34E-01
hsa04115	p53 signaling pathway	67	14 (8/6)	1,86E-02	NA	NA	1,86E-02	1,88E-01
hsa03420	Nucleotide excision repair	47	11 (4/7)	2,02E-02	NA	3,61E-02	2,02E-02	1,95E-01
hsa04920	Adipocytokine signaling pathway	70	14 (5/9)	2,62E-02	NA	3,05E-02	2,62E-02	2,38E-01
hsa05200	Pathways in cancer	393	31 (0/31)	NA	NA	2,67E-02	2,67E-02	2,84E-01
hsa00061	Fatty acid biosynthesis	13	4 (0/4)	NA	NA	2,82E-02	2,82E-02	2,87E-01
hsa04010	MAPK signaling pathway	253	37 (21/16)	3,00E-02	3,17E-02	NA	3,00E-02	2,52E-01
hsa04110	Cell cycle	124	13 (0/13)	NA	NA	3,05E-02	3,05E-02	2,85E-01
hsa05160	Hepatitis C	133	22 (10/12)	3,26E-02	NA	NA	3,26E-02	2,63E-01
hsa05212	Pancreatic cancer	65	13 (6/7)	3,33E-02	NA	NA	3,33E-02	2,61E-01
hsa01230	Biosynthesis of amino acids	72	9 (0/9)	NA	NA	3,54E-02	3,54E-02	3,12E-01
hsa04022	cGMP-PKG signaling pathway	158	25 (12/13)	3,54E-02	NA	NA	3,54E-02	2,61E-01
hsa05215	Prostate cancer	88	16 (9/7)	3,60E-02	NA	NA	3,60E-02	2,58E-01
hsa05213	Endometrial cancer	52	11 (4/7)	3,87E-02	NA	NA	3,87E-02	2,68E-01
hsa04071	Sphingolipid signaling pathway	120	20 (8/12)	3,97E-02	NA	NA	3,97E-02	2,67E-01
hsa04919	Thyroid hormone signaling pathway	115	19 (7/12)	4,89E-02	NA	4,02E-02	4,02E-02	3,00E-01
hsa00533	Glycosaminoglycan biosynthesis - keratan sulfate	15	4 (0/4)	NA	NA	4,16E-02	4,16E-02	3,16E-01
hsa04070	Phosphatidylinositol signaling system	98	17 (8/9)	4,40E-02	NA	NA	4,40E-02	2,86E-01
hsa05210	Colorectal cancer	62	8 (0/8)	NA	NA	4,41E-02	4,41E-02	2,97E-01
hsa04320	Dorso-ventral axis formation	27	5 (5/0)	NA	4,54E-02	NA	4,54E-02	2,97E-01
hsa04915	Estrogen signaling pathway	99	17 (8/9)	4,77E-02	NA	NA	4,77E-02	2,99E-01
Regulated Genes in Pathways
Link to KEGG Pathway	Pathway Description (KEGG)	Gene Symbol	Gene Name	Link to Entrez Gene	Regulation	Fold-Change	Adjusted P-Value
hsa04141	Protein processing in endoplasmic reticulum	EIF2AK3	eukaryotic translation initiation factor 2 alpha kinase 3	9451	up	2,82	1,11E-03
hsa04141	Protein processing in endoplasmic reticulum	PREB	prolactin regulatory element binding	10113	up	1,76	3,49E-02
hsa04141	Protein processing in endoplasmic reticulum	DNAJC3	DnaJ heat shock protein family (Hsp40) member C3	5611	up	2,75	2,24E-03
hsa04141	Protein processing in endoplasmic reticulum	SYVN1	synoviolin 1	84447	up	2,33	1,93E-02
hsa04141	Protein processing in endoplasmic reticulum	SEC24A	SEC24 homolog A, COPII coat complex component	10802	up	1,71	3,95E-03
hsa04141	Protein processing in endoplasmic reticulum	HSP90B1	heat shock protein 90 beta family member 1	7184	up	1,71	2,12E-02
hsa04141	Protein processing in endoplasmic reticulum	DNAJC1	DnaJ heat shock protein family (Hsp40) member C1	64215	up	1,37	4,59E-02
hsa04141	Protein processing in endoplasmic reticulum	ERO1B	endoplasmic reticulum oxidoreductase 1 beta	56605	up	8,94	1,01E-02
hsa04141	Protein processing in endoplasmic reticulum	HERPUD1	homocysteine inducible ER protein with ubiquitin like domain 1	9709	up	4,55	1,11E-03
hsa04141	Protein processing in endoplasmic reticulum	HSPA5	heat shock protein family A (Hsp70) member 5	3309	up	5,02	6,98E-04
hsa04141	Protein processing in endoplasmic reticulum	DNAJB11	DnaJ heat shock protein family (Hsp40) member B11	51726	up	2,08	1,17E-02
hsa04141	Protein processing in endoplasmic reticulum	BAK1	BCL2 antagonist/killer 1	578	down	1,27	1,41E-02
hsa04141	Protein processing in endoplasmic reticulum	UBE2G2	ubiquitin conjugating enzyme E2 G2	7327	down	1,41	4,12E-03
hsa04141	Protein processing in endoplasmic reticulum	SEC24D	SEC24 homolog D, COPII coat complex component	9871	up	4,45	6,80E-04
hsa04141	Protein processing in endoplasmic reticulum	MAPK8	mitogen-activated protein kinase 8	5599	up	1,38	3,05E-02
hsa04141	Protein processing in endoplasmic reticulum	SSR1	signal sequence receptor subunit 1	6745	up	1,73	2,06E-02
hsa04141	Protein processing in endoplasmic reticulum	UBE2J1	ubiquitin conjugating enzyme E2 J1	51465	up	1,86	8,97E-03
hsa04141	Protein processing in endoplasmic reticulum	SELENOS	selenoprotein S	55829	up	2,02	1,16E-02
hsa04141	Protein processing in endoplasmic reticulum	ATXN3	ataxin 3	4287	up	1,51	4,51E-03
hsa04141	Protein processing in endoplasmic reticulum	RAD23B	RAD23 homolog B, nucleotide excision repair protein	5887	up	1,23	3,34E-02
hsa04141	Protein processing in endoplasmic reticulum	UBQLN1	ubiquilin 1	29979	up	1,19	4,56E-03
hsa04141	Protein processing in endoplasmic reticulum	PPP1R15A	protein phosphatase 1 regulatory subunit 15A	23645	up	4,33	1,06E-03
hsa04141	Protein processing in endoplasmic reticulum	TRAF2	TNF receptor associated factor 2	7186	down	1,47	2,65E-02
hsa04141	Protein processing in endoplasmic reticulum	UBQLN4	ubiquilin 4	56893	down	1,40	4,38E-02
hsa04141	Protein processing in endoplasmic reticulum	NFE2L2	nuclear factor, erythroid 2 like 2	4780	up	1,88	2,41E-03
hsa04141	Protein processing in endoplasmic reticulum	SEL1L	SEL1L ERAD E3 ligase adaptor subunit	6400	up	2,76	4,03E-03
hsa04141	Protein processing in endoplasmic reticulum	ERN1	endoplasmic reticulum to nucleus signaling 1	2081	up	3,27	7,84E-03
hsa04141	Protein processing in endoplasmic reticulum	LMAN1	lectin, mannose binding 1	3998	up	1,54	4,14E-02
hsa04141	Protein processing in endoplasmic reticulum	SSR3	signal sequence receptor subunit 3	6747	up	1,43	4,56E-02
hsa04141	Protein processing in endoplasmic reticulum	DERL2	derlin 2	51009	up	1,68	4,88E-02
hsa04141	Protein processing in endoplasmic reticulum	ATF6	activating transcription factor 6	22926	up	1,68	1,14E-02
hsa04141	Protein processing in endoplasmic reticulum	CAPN1	calpain 1	823	down	1,27	2,65E-02
hsa04141	Protein processing in endoplasmic reticulum	PLAA	phospholipase A2 activating protein	9373	up	1,26	1,64E-02
hsa04141	Protein processing in endoplasmic reticulum	NGLY1	N-glycanase 1	55768	up	1,38	1,27E-02
hsa04141	Protein processing in endoplasmic reticulum	BAX	BCL2 associated X, apoptosis regulator	581	down	1,22	2,61E-02
hsa04141	Protein processing in endoplasmic reticulum	EDEM1	ER degradation enhancing alpha-mannosidase like protein 1	9695	up	2,16	1,32E-02
hsa04141	Protein processing in endoplasmic reticulum	SEC23B	Sec23 homolog B, coat complex II component	10483	up	1,71	1,73E-02
hsa04141	Protein processing in endoplasmic reticulum	SEC23A	Sec23 homolog A, coat complex II component	10484	up	1,46	2,47E-02
hsa04141	Protein processing in endoplasmic reticulum	CANX	calnexin	821	up	1,36	3,98E-02
hsa04141	Protein processing in endoplasmic reticulum	HYOU1	hypoxia up-regulated 1	10525	up	2,96	5,94E-03
hsa04141	Protein processing in endoplasmic reticulum	DNAJB1	DnaJ heat shock protein family (Hsp40) member B1	3337	up	2,02	1,41E-02
hsa04141	Protein processing in endoplasmic reticulum	XBP1	X-box binding protein 1	7494	up	2,00	5,67E-03
hsa04141	Protein processing in endoplasmic reticulum	STUB1	STIP1 homology and U-box containing protein 1	10273	down	1,24	4,82E-03
hsa04141	Protein processing in endoplasmic reticulum	DDIT3	DNA damage inducible transcript 3	1649	up	5,65	3,67E-03
hsa04141	Protein processing in endoplasmic reticulum	TRAM1	translocation associated membrane protein 1	23471	up	1,76	4,37E-02
hsa04141	Protein processing in endoplasmic reticulum	ERLEC1	endoplasmic reticulum lectin 1	27248	up	1,96	7,71E-03
hsa04141	Protein processing in endoplasmic reticulum	SEC31A	SEC31 homolog A, COPII coat complex component	22872	up	1,53	3,02E-02
hsa04141	Protein processing in endoplasmic reticulum	SEC63	SEC63 homolog, protein translocation regulator	11231	up	1,60	8,90E-03
hsa03030	DNA replication	MCM5	minichromosome maintenance complex component 5	4174	down	1,83	2,22E-02
hsa03030	DNA replication	POLA2	DNA polymerase alpha 2, accessory subunit	23649	down	1,72	2,46E-02
hsa03030	DNA replication	RNASEH2C	ribonuclease H2 subunit C	84153	down	1,40	6,10E-03
hsa03030	DNA replication	RFC1	replication factor C subunit 1	5981	up	1,15	2,18E-02
hsa03030	DNA replication	MCM3	minichromosome maintenance complex component 3	4172	down	2,07	4,13E-02
hsa03030	DNA replication	RPA1	replication protein A1	6117	down	1,41	4,93E-02
hsa03030	DNA replication	POLD2	DNA polymerase delta 2, accessory subunit	5425	down	1,30	1,92E-02
hsa03030	DNA replication	POLD1	DNA polymerase delta 1, catalytic subunit	5424	down	1,59	4,62E-02
hsa03030	DNA replication	PCNA	proliferating cell nuclear antigen	5111	down	2,14	4,63E-02
hsa03030	DNA replication	MCM2	minichromosome maintenance complex component 2	4171	down	2,01	1,42E-02
hsa03030	DNA replication	MCM7	minichromosome maintenance complex component 7	4176	down	1,67	3,35E-02
hsa03030	DNA replication	POLE	DNA polymerase epsilon, catalytic subunit	5426	down	1,55	2,67E-02
hsa03030	DNA replication	FEN1	flap structure-specific endonuclease 1	2237	down	2,04	1,60E-02
hsa01100	Metabolic pathways	NT5C2	5'-nucleotidase, cytosolic II	22978	up	1,42	1,00E-02
hsa01100	Metabolic pathways	A4GALT	alpha 1,4-galactosyltransferase (P blood group)	53947	down	1,58	1,60E-02
hsa01100	Metabolic pathways	TPI1	triosephosphate isomerase 1	7167	down	1,28	3,58E-02
hsa01100	Metabolic pathways	C1GALT1	core 1 synthase, glycoprotein-N-acetylgalactosamine 3-beta-galactosyltransferase 1	56913	up	1,51	1,69E-02
hsa01100	Metabolic pathways	ALDH1B1	aldehyde dehydrogenase 1 family member B1	219	down	1,92	9,37E-03
hsa01100	Metabolic pathways	GMPPB	GDP-mannose pyrophosphorylase B	29925	up	1,87	4,52E-02
hsa01100	Metabolic pathways	CAD	carbamoyl-phosphate synthetase 2, aspartate transcarbamylase, and dihydroorotase	790	down	1,43	7,14E-03
hsa01100	Metabolic pathways	SLC33A1	solute carrier family 33 member 1	9197	up	1,72	2,23E-02
hsa01100	Metabolic pathways	PIP5K1B	phosphatidylinositol-4-phosphate 5-kinase type 1 beta	8395	up	3,40	1,84E-02
hsa01100	Metabolic pathways	PANK4	pantothenate kinase 4	55229	down	1,39	4,37E-02
hsa01100	Metabolic pathways	SMPD2	sphingomyelin phosphodiesterase 2	6610	down	1,22	4,95E-02
hsa01100	Metabolic pathways	MGAT3	mannosyl (beta-1,4-)-glycoprotein beta-1,4-N-acetylglucosaminyltransferase	4248	down	2,92	7,16E-03
hsa01100	Metabolic pathways	POLR3F	RNA polymerase III subunit F	10621	up	1,25	3,24E-02
hsa01100	Metabolic pathways	MTMR6	myotubularin related protein 6	9107	up	1,33	2,92E-02
hsa01100	Metabolic pathways	CNDP2	carnosine dipeptidase 2	55748	down	1,20	4,78E-02
hsa01100	Metabolic pathways	HSD3B7	hydroxy-delta-5-steroid dehydrogenase, 3 beta- and steroid delta-isomerase 7	80270	down	1,64	3,72E-02
hsa01100	Metabolic pathways	MVK	mevalonate kinase	4598	down	1,99	3,36E-03
hsa01100	Metabolic pathways	LPIN3	lipin 3	64900	down	1,36	4,76E-02
hsa01100	Metabolic pathways	PTDSS2	phosphatidylserine synthase 2	81490	down	1,30	1,46E-02
hsa01100	Metabolic pathways	PIGA	phosphatidylinositol glycan anchor biosynthesis class A	5277	up	2,32	6,64E-03
hsa01100	Metabolic pathways	PTDSS1	phosphatidylserine synthase 1	9791	down	1,31	3,90E-02
hsa01100	Metabolic pathways	GLUL	glutamate-ammonia ligase	2752	down	1,47	6,91E-03
hsa01100	Metabolic pathways	MUT	methylmalonyl-CoA mutase	4594	up	1,31	4,57E-03
hsa01100	Metabolic pathways	AGPAT2	1-acylglycerol-3-phosphate O-acyltransferase 2	10555	down	1,23	2,89E-03
hsa01100	Metabolic pathways	ITPKC	inositol-trisphosphate 3-kinase C	80271	up	1,63	3,32E-02
hsa01100	Metabolic pathways	NNMT	nicotinamide N-methyltransferase	4837	down	2,26	3,05E-02
hsa01100	Metabolic pathways	KHK	ketohexokinase	3795	down	2,00	2,30E-02
hsa01100	Metabolic pathways	ITPKB	inositol-trisphosphate 3-kinase B	3707	down	1,71	1,97E-02
hsa01100	Metabolic pathways	POLR1A	RNA polymerase I subunit A	25885	down	1,30	4,32E-02
hsa01100	Metabolic pathways	MCCC1	methylcrotonoyl-CoA carboxylase 1	56922	up	1,28	4,04E-02
hsa01100	Metabolic pathways	AHCY	adenosylhomocysteinase	191	down	1,14	2,15E-02
hsa01100	Metabolic pathways	ARG2	arginase 2	384	up	7,09	3,92E-04
hsa01100	Metabolic pathways	MAT2A	methionine adenosyltransferase 2A	4144	down	1,79	2,93E-02
hsa01100	Metabolic pathways	POLA2	DNA polymerase alpha 2, accessory subunit	23649	down	1,72	2,46E-02
hsa01100	Metabolic pathways	ACLY	ATP citrate lyase	47	down	1,41	3,09E-02
hsa01100	Metabolic pathways	LPCAT4	lysophosphatidylcholine acyltransferase 4	254531	down	1,78	2,52E-02
hsa01100	Metabolic pathways	LIPT1	lipoyltransferase 1	51601	up	1,63	1,73E-02
hsa01100	Metabolic pathways	CYP2U1	cytochrome P450 family 2 subfamily U member 1	113612	down	1,88	2,19E-02
hsa01100	Metabolic pathways	POLR3C	RNA polymerase III subunit C	10623	up	1,43	4,98E-02
hsa01100	Metabolic pathways	ALG3	ALG3, alpha-1,3- mannosyltransferase	10195	down	1,33	3,98E-02
hsa01100	Metabolic pathways	AK1	adenylate kinase 1	203	down	1,57	9,91E-03
hsa01100	Metabolic pathways	LPCAT1	lysophosphatidylcholine acyltransferase 1	79888	down	1,76	2,60E-02
hsa01100	Metabolic pathways	POLR3D	RNA polymerase III subunit D	661	up	1,52	2,72E-02
hsa01100	Metabolic pathways	B3GNT5	UDP-GlcNAc:betaGal beta-1,3-N-acetylglucosaminyltransferase 5	84002	up	1,57	1,69E-02
hsa01100	Metabolic pathways	BCAT2	branched chain amino acid transaminase 2	587	down	1,34	1,96E-02
hsa01100	Metabolic pathways	UGDH	UDP-glucose 6-dehydrogenase	7358	up	1,53	3,49E-02
hsa01100	Metabolic pathways	SRM	spermidine synthase	6723	down	1,35	8,70E-03
hsa01100	Metabolic pathways	UCK2	uridine-cytidine kinase 2	7371	down	1,45	2,72E-02
hsa01100	Metabolic pathways	CSGALNACT2	chondroitin sulfate N-acetylgalactosaminyltransferase 2	55454	up	2,21	1,16E-02
hsa01100	Metabolic pathways	PIP5K1C	phosphatidylinositol-4-phosphate 5-kinase type 1 gamma	23396	down	1,39	1,49E-03
hsa01100	Metabolic pathways	PLD1	phospholipase D1	5337	up	1,33	1,60E-02
hsa01100	Metabolic pathways	KYAT3	kynurenine aminotransferase 3	56267	up	1,50	3,91E-02
hsa01100	Metabolic pathways	PLCG1	phospholipase C gamma 1	5335	down	1,51	2,85E-02
hsa01100	Metabolic pathways	EPRS	glutamyl-prolyl-tRNA synthetase	2058	up	1,42	1,95E-02
hsa01100	Metabolic pathways	SGMS2	sphingomyelin synthase 2	166929	up	1,39	4,00E-02
hsa01100	Metabolic pathways	CDIPT	CDP-diacylglycerol--inositol 3-phosphatidyltransferase	10423	down	1,32	3,12E-03
hsa01100	Metabolic pathways	PDXK	pyridoxal kinase	8566	down	1,23	2,36E-02
hsa01100	Metabolic pathways	GPAT3	glycerol-3-phosphate acyltransferase 3	84803	up	1,77	4,99E-02
hsa01100	Metabolic pathways	LIPG	lipase G, endothelial type	9388	down	1,65	1,49E-03
hsa01100	Metabolic pathways	SMPD4	sphingomyelin phosphodiesterase 4	55627	down	1,40	2,24E-03
hsa01100	Metabolic pathways	LSS	lanosterol synthase	4047	down	1,49	1,65E-03
hsa01100	Metabolic pathways	EBP	emopamil binding protein (sterol isomerase)	10682	down	1,71	1,99E-02
hsa01100	Metabolic pathways	PISD	phosphatidylserine decarboxylase	23761	down	1,20	2,48E-02
hsa01100	Metabolic pathways	ALG2	ALG2, alpha-1,3/1,6-mannosyltransferase	85365	up	1,61	2,74E-02
hsa01100	Metabolic pathways	ADSS	adenylosuccinate synthase	159	up	1,21	2,47E-02
hsa01100	Metabolic pathways	PIGW	phosphatidylinositol glycan anchor biosynthesis class W	284098	down	1,53	1,78E-02
hsa01100	Metabolic pathways	SEPHS2	selenophosphate synthetase 2	22928	up	2,29	7,52E-03
hsa01100	Metabolic pathways	DHCR7	7-dehydrocholesterol reductase	1717	down	2,00	2,13E-03
hsa01100	Metabolic pathways	PKM	pyruvate kinase M1/2	5315	down	1,35	4,16E-02
hsa01100	Metabolic pathways	NSDHL	NAD(P) dependent steroid dehydrogenase-like	50814	down	1,36	1,99E-02
hsa01100	Metabolic pathways	TRAK2	trafficking kinesin protein 2	66008	up	1,51	2,95E-02
hsa01100	Metabolic pathways	GPAT4	glycerol-3-phosphate acyltransferase 4	137964	down	1,24	4,75E-02
hsa01100	Metabolic pathways	MCAT	malonyl-CoA-acyl carrier protein transacylase	27349	down	1,39	3,36E-03
hsa01100	Metabolic pathways	NDST1	N-deacetylase and N-sulfotransferase 1	3340	down	1,59	2,40E-03
hsa01100	Metabolic pathways	HKDC1	hexokinase domain containing 1	80201	up	3,37	4,73E-03
hsa01100	Metabolic pathways	CYP1A1	cytochrome P450 family 1 subfamily A member 1	1543	up	2,69	1,95E-02
hsa01100	Metabolic pathways	ACACA	acetyl-CoA carboxylase alpha	31	down	1,40	2,54E-02
hsa01100	Metabolic pathways	LPIN2	lipin 2	9663	up	2,16	6,88E-03
hsa01100	Metabolic pathways	POLD2	DNA polymerase delta 2, accessory subunit	5425	down	1,30	1,92E-02
hsa01100	Metabolic pathways	AK4	adenylate kinase 4	205	down	1,76	4,87E-02
hsa01100	Metabolic pathways	ALDH6A1	aldehyde dehydrogenase 6 family member A1	4329	up	1,60	3,50E-02
hsa01100	Metabolic pathways	AASS	aminoadipate-semialdehyde synthase	10157	up	2,01	4,95E-02
hsa01100	Metabolic pathways	POLR3H	RNA polymerase III subunit H	171568	down	1,80	7,07E-04
hsa01100	Metabolic pathways	SPR	sepiapterin reductase	6697	down	1,54	1,91E-02
hsa01100	Metabolic pathways	UMPS	uridine monophosphate synthetase	7372	down	1,34	4,41E-02
hsa01100	Metabolic pathways	DCTPP1	dCTP pyrophosphatase 1	79077	down	1,69	1,60E-02
hsa01100	Metabolic pathways	FUT4	fucosyltransferase 4	2526	down	1,44	1,70E-03
hsa01100	Metabolic pathways	MTHFD2	methylenetetrahydrofolate dehydrogenase (NADP+ dependent) 2, methenyltetrahydrofolate cyclohydrolase	10797	up	2,09	9,37E-03
hsa01100	Metabolic pathways	ASNS	asparagine synthetase (glutamine-hydrolyzing)	440	up	2,47	2,91E-02
hsa01100	Metabolic pathways	DOLK	dolichol kinase	22845	down	1,73	2,74E-03
hsa01100	Metabolic pathways	FASN	fatty acid synthase	2194	down	1,96	8,31E-03
hsa01100	Metabolic pathways	APRT	adenine phosphoribosyltransferase	353	down	1,25	1,64E-03
hsa01100	Metabolic pathways	FAM213B	family with sequence similarity 213 member B	127281	down	1,99	1,17E-02
hsa01100	Metabolic pathways	B4GALT2	beta-1,4-galactosyltransferase 2	8704	down	1,45	2,13E-03
hsa01100	Metabolic pathways	CTH	cystathionine gamma-lyase	1491	up	3,41	4,94E-03
hsa01100	Metabolic pathways	XYLT2	xylosyltransferase 2	64132	down	1,98	2,03E-02
hsa01100	Metabolic pathways	HADHB	hydroxyacyl-CoA dehydrogenase trifunctional multienzyme complex subunit beta	3032	up	1,20	4,66E-02
hsa01100	Metabolic pathways	COMT	catechol-O-methyltransferase	1312	down	1,30	1,09E-02
hsa01100	Metabolic pathways	NAMPT	nicotinamide phosphoribosyltransferase	10135	up	1,49	4,90E-02
hsa01100	Metabolic pathways	ACAT2	acetyl-CoA acetyltransferase 2	39	down	1,69	2,52E-02
hsa01100	Metabolic pathways	MTHFD1L	methylenetetrahydrofolate dehydrogenase (NADP+ dependent) 1 like	25902	up	1,36	4,51E-02
hsa01100	Metabolic pathways	DMGDH	dimethylglycine dehydrogenase	29958	up	3,92	1,01E-02
hsa01100	Metabolic pathways	MTMR2	myotubularin related protein 2	8898	up	1,23	2,61E-02
hsa01100	Metabolic pathways	PYCR3	pyrroline-5-carboxylate reductase 3	65263	down	1,77	1,11E-03
hsa01100	Metabolic pathways	NAGS	N-acetylglutamate synthase	162417	down	1,62	4,90E-02
hsa01100	Metabolic pathways	POLR1C	RNA polymerase I subunit C	9533	down	1,24	4,71E-02
hsa01100	Metabolic pathways	UGP2	UDP-glucose pyrophosphorylase 2	7360	up	1,37	3,47E-02
hsa01100	Metabolic pathways	PGP	phosphoglycolate phosphatase	283871	down	1,50	8,04E-03
hsa01100	Metabolic pathways	B4GAT1	beta-1,4-glucuronyltransferase 1	11041	down	2,42	1,49E-02
hsa01100	Metabolic pathways	TM7SF2	transmembrane 7 superfamily member 2	7108	down	1,51	4,00E-02
hsa01100	Metabolic pathways	POLR2F	RNA polymerase II subunit F	5435	down	1,41	3,22E-02
hsa01100	Metabolic pathways	UPP1	uridine phosphorylase 1	7378	up	4,41	1,62E-03
hsa01100	Metabolic pathways	PGAM1	phosphoglycerate mutase 1	5223	down	1,62	5,67E-03
hsa01100	Metabolic pathways	GPI	glucose-6-phosphate isomerase	2821	down	1,24	1,55E-02
hsa01100	Metabolic pathways	AGPAT3	1-acylglycerol-3-phosphate O-acyltransferase 3	56894	down	1,30	9,80E-03
hsa01100	Metabolic pathways	POLR2L	RNA polymerase II subunit L	5441	down	1,52	3,58E-03
hsa01100	Metabolic pathways	ACSL1	acyl-CoA synthetase long chain family member 1	2180	down	1,54	3,01E-02
hsa01100	Metabolic pathways	GCLC	glutamate-cysteine ligase catalytic subunit	2729	up	2,09	2,27E-02
hsa01100	Metabolic pathways	PHGDH	phosphoglycerate dehydrogenase	26227	down	2,34	2,54E-02
hsa01100	Metabolic pathways	NT5C3A	5'-nucleotidase, cytosolic IIIA	51251	up	1,49	1,52E-02
hsa01100	Metabolic pathways	NAT8L	N-acetyltransferase 8 like	339983	down	2,79	1,70E-02
hsa01100	Metabolic pathways	NME4	NME/NM23 nucleoside diphosphate kinase 4	4833	down	1,47	3,85E-02
hsa01100	Metabolic pathways	POLR2E	RNA polymerase II subunit E	5434	down	1,31	3,18E-03
hsa01100	Metabolic pathways	SPHK1	sphingosine kinase 1	8877	down	2,00	2,34E-02
hsa01100	Metabolic pathways	PCCA	propionyl-CoA carboxylase alpha subunit	5095	up	1,37	2,03E-02
hsa01100	Metabolic pathways	DLD	dihydrolipoamide dehydrogenase	1738	up	1,16	4,53E-02
hsa01100	Metabolic pathways	SQLE	squalene epoxidase	6713	down	2,05	1,00E-02
hsa01100	Metabolic pathways	GOT1	glutamic-oxaloacetic transaminase 1	2805	up	2,30	5,67E-03
hsa01100	Metabolic pathways	PFAS	phosphoribosylformylglycinamidine synthase	5198	down	1,53	1,69E-02
hsa01100	Metabolic pathways	NT5C3B	5'-nucleotidase, cytosolic IIIB	115024	down	1,24	3,10E-03
hsa01100	Metabolic pathways	IMPDH1	inosine monophosphate dehydrogenase 1	3614	down	1,56	1,49E-03
hsa01100	Metabolic pathways	SAT1	spermidine/spermine N1-acetyltransferase 1	6303	up	2,30	3,55E-02
hsa01100	Metabolic pathways	HYAL2	hyaluronoglucosaminidase 2	8692	down	1,71	7,16E-03
hsa01100	Metabolic pathways	MLYCD	malonyl-CoA decarboxylase	23417	down	1,35	2,54E-02
hsa01100	Metabolic pathways	DNMT3B	DNA methyltransferase 3 beta	1789	down	1,70	3,62E-02
hsa01100	Metabolic pathways	POLD1	DNA polymerase delta 1, catalytic subunit	5424	down	1,59	4,62E-02
hsa01100	Metabolic pathways	POLE	DNA polymerase epsilon, catalytic subunit	5426	down	1,55	2,67E-02
hsa01100	Metabolic pathways	GFPT1	glutamine--fructose-6-phosphate transaminase 1	2673	up	2,92	2,14E-03
hsa01100	Metabolic pathways	ATP6V0E2	ATPase H+ transporting V0 subunit e2	155066	down	1,61	2,71E-03
hsa01100	Metabolic pathways	AGPAT5	1-acylglycerol-3-phosphate O-acyltransferase 5	55326	down	1,30	4,70E-02
hsa01100	Metabolic pathways	ALG1	ALG1, chitobiosyldiphosphodolichol beta-mannosyltransferase	56052	down	1,35	3,85E-02
hsa01100	Metabolic pathways	DHCR24	24-dehydrocholesterol reductase	1718	down	2,17	4,89E-02
hsa01100	Metabolic pathways	ST3GAL2	ST3 beta-galactoside alpha-2,3-sialyltransferase 2	6483	down	1,66	3,84E-03
hsa01100	Metabolic pathways	POLR2B	RNA polymerase II subunit B	5431	down	1,23	3,81E-02
hsa01100	Metabolic pathways	ISYNA1	inositol-3-phosphate synthase 1	51477	down	1,54	7,64E-03
hsa01100	Metabolic pathways	PIGM	phosphatidylinositol glycan anchor biosynthesis class M	93183	down	1,39	4,66E-02
hsa01100	Metabolic pathways	PPT2	palmitoyl-protein thioesterase 2	9374	down	1,51	1,22E-02
hsa01100	Metabolic pathways	NMRK1	nicotinamide riboside kinase 1	54981	up	1,47	1,75E-02
hsa01100	Metabolic pathways	PIK3C2A	phosphatidylinositol-4-phosphate 3-kinase catalytic subunit type 2 alpha	5286	up	1,30	1,79E-02
hsa00240	Pyrimidine metabolism	POLR3D	RNA polymerase III subunit D	661	up	1,52	2,72E-02
hsa00240	Pyrimidine metabolism	POLE	DNA polymerase epsilon, catalytic subunit	5426	down	1,55	2,67E-02
hsa00240	Pyrimidine metabolism	CAD	carbamoyl-phosphate synthetase 2, aspartate transcarbamylase, and dihydroorotase	790	down	1,43	7,14E-03
hsa00240	Pyrimidine metabolism	POLD1	DNA polymerase delta 1, catalytic subunit	5424	down	1,59	4,62E-02
hsa00240	Pyrimidine metabolism	POLR2L	RNA polymerase II subunit L	5441	down	1,52	3,58E-03
hsa00240	Pyrimidine metabolism	NT5C3B	5'-nucleotidase, cytosolic IIIB	115024	down	1,24	3,10E-03
hsa00240	Pyrimidine metabolism	POLR3C	RNA polymerase III subunit C	10623	up	1,43	4,98E-02
hsa00240	Pyrimidine metabolism	POLA2	DNA polymerase alpha 2, accessory subunit	23649	down	1,72	2,46E-02
hsa00240	Pyrimidine metabolism	NT5C2	5'-nucleotidase, cytosolic II	22978	up	1,42	1,00E-02
hsa00240	Pyrimidine metabolism	UMPS	uridine monophosphate synthetase	7372	down	1,34	4,41E-02
hsa00240	Pyrimidine metabolism	DCTPP1	dCTP pyrophosphatase 1	79077	down	1,69	1,60E-02
hsa00240	Pyrimidine metabolism	UPP1	uridine phosphorylase 1	7378	up	4,41	1,62E-03
hsa00240	Pyrimidine metabolism	POLR1A	RNA polymerase I subunit A	25885	down	1,30	4,32E-02
hsa00240	Pyrimidine metabolism	POLR3H	RNA polymerase III subunit H	171568	down	1,80	7,07E-04
hsa00240	Pyrimidine metabolism	ENTPD6	ectonucleoside triphosphate diphosphohydrolase 6 (putative)	955	down	1,35	4,75E-04
hsa00240	Pyrimidine metabolism	POLR2E	RNA polymerase II subunit E	5434	down	1,31	3,18E-03
hsa00240	Pyrimidine metabolism	POLR2B	RNA polymerase II subunit B	5431	down	1,23	3,81E-02
hsa00240	Pyrimidine metabolism	UCK2	uridine-cytidine kinase 2	7371	down	1,45	2,72E-02
hsa00240	Pyrimidine metabolism	POLR2F	RNA polymerase II subunit F	5435	down	1,41	3,22E-02
hsa00240	Pyrimidine metabolism	POLR3F	RNA polymerase III subunit F	10621	up	1,25	3,24E-02
hsa00240	Pyrimidine metabolism	POLD2	DNA polymerase delta 2, accessory subunit	5425	down	1,30	1,92E-02
hsa00240	Pyrimidine metabolism	POLR1C	RNA polymerase I subunit C	9533	down	1,24	4,71E-02
hsa00240	Pyrimidine metabolism	NME4	NME/NM23 nucleoside diphosphate kinase 4	4833	down	1,47	3,85E-02
hsa00240	Pyrimidine metabolism	NT5C3A	5'-nucleotidase, cytosolic IIIA	51251	up	1,49	1,52E-02
hsa00100	Steroid biosynthesis	DHCR24	24-dehydrocholesterol reductase	1718	down	2,17	4,89E-02
hsa00100	Steroid biosynthesis	SQLE	squalene epoxidase	6713	down	2,05	1,00E-02
hsa00100	Steroid biosynthesis	SOAT1	sterol O-acyltransferase 1	6646	down	1,40	1,13E-02
hsa00100	Steroid biosynthesis	LSS	lanosterol synthase	4047	down	1,49	1,65E-03
hsa00100	Steroid biosynthesis	EBP	emopamil binding protein (sterol isomerase)	10682	down	1,71	1,99E-02
hsa00100	Steroid biosynthesis	NSDHL	NAD(P) dependent steroid dehydrogenase-like	50814	down	1,36	1,99E-02
hsa00100	Steroid biosynthesis	DHCR7	7-dehydrocholesterol reductase	1717	down	2,00	2,13E-03
hsa00100	Steroid biosynthesis	TM7SF2	transmembrane 7 superfamily member 2	7108	down	1,51	4,00E-02
hsa00230	Purine metabolism	AK4	adenylate kinase 4	205	down	1,76	4,87E-02
hsa00230	Purine metabolism	POLD2	DNA polymerase delta 2, accessory subunit	5425	down	1,30	1,92E-02
hsa00230	Purine metabolism	ADSS	adenylosuccinate synthase	159	up	1,21	2,47E-02
hsa00230	Purine metabolism	POLR1C	RNA polymerase I subunit C	9533	down	1,24	4,71E-02
hsa00230	Purine metabolism	NME4	NME/NM23 nucleoside diphosphate kinase 4	4833	down	1,47	3,85E-02
hsa00230	Purine metabolism	ADCY3	adenylate cyclase 3	109	down	1,45	1,03E-02
hsa00230	Purine metabolism	NT5C3A	5'-nucleotidase, cytosolic IIIA	51251	up	1,49	1,52E-02
hsa00230	Purine metabolism	HDDC3	HD domain containing 3	374659	down	1,31	6,37E-03
hsa00230	Purine metabolism	POLR1A	RNA polymerase I subunit A	25885	down	1,30	4,32E-02
hsa00230	Purine metabolism	ADPRM	ADP-ribose/CDP-alcohol diphosphatase, manganese dependent	56985	up	2,23	2,72E-03
hsa00230	Purine metabolism	PDE4B	phosphodiesterase 4B	5142	down	2,82	4,90E-02
hsa00230	Purine metabolism	POLR3H	RNA polymerase III subunit H	171568	down	1,80	7,07E-04
hsa00230	Purine metabolism	ENTPD6	ectonucleoside triphosphate diphosphohydrolase 6 (putative)	955	down	1,35	4,75E-04
hsa00230	Purine metabolism	POLR2E	RNA polymerase II subunit E	5434	down	1,31	3,18E-03
hsa00230	Purine metabolism	POLR2B	RNA polymerase II subunit B	5431	down	1,23	3,81E-02
hsa00230	Purine metabolism	PKM	pyruvate kinase M1/2	5315	down	1,35	4,16E-02
hsa00230	Purine metabolism	POLR2F	RNA polymerase II subunit F	5435	down	1,41	3,22E-02
hsa00230	Purine metabolism	POLR3F	RNA polymerase III subunit F	10621	up	1,25	3,24E-02
hsa00230	Purine metabolism	NT5C3B	5'-nucleotidase, cytosolic IIIB	115024	down	1,24	3,10E-03
hsa00230	Purine metabolism	PFAS	phosphoribosylformylglycinamidine synthase	5198	down	1,53	1,69E-02
hsa00230	Purine metabolism	IMPDH1	inosine monophosphate dehydrogenase 1	3614	down	1,56	1,49E-03
hsa00230	Purine metabolism	POLR3C	RNA polymerase III subunit C	10623	up	1,43	4,98E-02
hsa00230	Purine metabolism	POLA2	DNA polymerase alpha 2, accessory subunit	23649	down	1,72	2,46E-02
hsa00230	Purine metabolism	NT5C2	5'-nucleotidase, cytosolic II	22978	up	1,42	1,00E-02
hsa00230	Purine metabolism	POLE	DNA polymerase epsilon, catalytic subunit	5426	down	1,55	2,67E-02
hsa00230	Purine metabolism	POLR3D	RNA polymerase III subunit D	661	up	1,52	2,72E-02
hsa00230	Purine metabolism	GMPR	guanosine monophosphate reductase	2766	down	1,65	3,56E-02
hsa00230	Purine metabolism	APRT	adenine phosphoribosyltransferase	353	down	1,25	1,64E-03
hsa00230	Purine metabolism	AK1	adenylate kinase 1	203	down	1,57	9,91E-03
hsa00230	Purine metabolism	POLD1	DNA polymerase delta 1, catalytic subunit	5424	down	1,59	4,62E-02
hsa00230	Purine metabolism	POLR2L	RNA polymerase II subunit L	5441	down	1,52	3,58E-03
hsa04152	AMPK signaling pathway	SREBF1	sterol regulatory element binding transcription factor 1	6720	down	1,42	3,67E-02
hsa04152	AMPK signaling pathway	FASN	fatty acid synthase	2194	down	1,96	8,31E-03
hsa04152	AMPK signaling pathway	SCD	stearoyl-CoA desaturase	6319	down	1,88	3,59E-02
hsa04152	AMPK signaling pathway	PIK3R1	phosphoinositide-3-kinase regulatory subunit 1	5295	down	2,04	8,40E-03
hsa04152	AMPK signaling pathway	RPTOR	regulatory associated protein of MTOR complex 1	57521	down	1,20	1,16E-02
hsa04152	AMPK signaling pathway	PRKAB2	protein kinase AMP-activated non-catalytic subunit beta 2	5565	up	1,83	1,27E-02
hsa04152	AMPK signaling pathway	PPP2R2A	protein phosphatase 2 regulatory subunit Balpha	5520	up	1,26	3,61E-02
hsa04152	AMPK signaling pathway	RPS6KB2	ribosomal protein S6 kinase B2	6199	down	1,22	1,01E-02
hsa04152	AMPK signaling pathway	MLYCD	malonyl-CoA decarboxylase	23417	down	1,35	2,54E-02
hsa04152	AMPK signaling pathway	CAMKK1	calcium/calmodulin dependent protein kinase kinase 1	84254	down	1,83	2,57E-02
hsa04152	AMPK signaling pathway	STK11	serine/threonine kinase 11	6794	down	1,25	3,05E-02
hsa04152	AMPK signaling pathway	PIK3CA	phosphatidylinositol-4,5-bisphosphate 3-kinase catalytic subunit alpha	5290	up	1,33	3,17E-02
hsa04152	AMPK signaling pathway	LEPR	leptin receptor	3953	up	1,33	4,94E-03
hsa04152	AMPK signaling pathway	AKT2	AKT serine/threonine kinase 2	208	down	1,28	6,33E-03
hsa04152	AMPK signaling pathway	PFKFB2	6-phosphofructo-2-kinase/fructose-2,6-biphosphatase 2	5208	up	1,39	4,32E-02
hsa04152	AMPK signaling pathway	CREB1	cAMP responsive element binding protein 1	1385	up	1,51	7,18E-03
hsa04152	AMPK signaling pathway	GYS1	glycogen synthase 1	2997	down	1,32	2,63E-02
hsa04152	AMPK signaling pathway	IRS2	insulin receptor substrate 2	8660	up	2,21	2,22E-02
hsa04152	AMPK signaling pathway	CREB5	cAMP responsive element binding protein 5	9586	up	3,23	2,63E-03
hsa04152	AMPK signaling pathway	PRKAG2	protein kinase AMP-activated non-catalytic subunit gamma 2	51422	up	1,28	4,57E-02
hsa04152	AMPK signaling pathway	AKT1	AKT serine/threonine kinase 1	207	down	1,37	1,42E-03
hsa04152	AMPK signaling pathway	CAMKK2	calcium/calmodulin dependent protein kinase kinase 2	10645	down	1,63	2,18E-02
hsa04152	AMPK signaling pathway	AKT1S1	AKT1 substrate 1	84335	down	1,21	4,33E-02
hsa04152	AMPK signaling pathway	PPP2CB	protein phosphatase 2 catalytic subunit beta	5516	up	1,30	4,79E-02
hsa04152	AMPK signaling pathway	IRS1	insulin receptor substrate 1	3667	down	1,89	6,25E-03
hsa04152	AMPK signaling pathway	SIRT1	sirtuin 1	23411	up	1,60	1,00E-02
hsa04152	AMPK signaling pathway	ACACA	acetyl-CoA carboxylase alpha	31	down	1,40	2,54E-02
hsa04152	AMPK signaling pathway	CREB3L2	cAMP responsive element binding protein 3 like 2	64764	up	2,31	8,54E-03
hsa04144	Endocytosis	ARF3	ADP ribosylation factor 3	377	down	1,30	4,57E-02
hsa04144	Endocytosis	CHMP5	charged multivesicular body protein 5	51510	up	1,32	3,37E-02
hsa04144	Endocytosis	TGFBR2	transforming growth factor beta receptor 2	7048	down	1,34	2,74E-02
hsa04144	Endocytosis	STAM	signal transducing adaptor molecule	8027	up	1,23	3,52E-02
hsa04144	Endocytosis	EPS15	epidermal growth factor receptor pathway substrate 15	2060	up	1,30	7,72E-03
hsa04144	Endocytosis	VPS26A	VPS26, retromer complex component A	9559	up	1,24	4,07E-02
hsa04144	Endocytosis	RAB22A	RAB22A, member RAS oncogene family	57403	up	1,46	3,17E-02
hsa04144	Endocytosis	FGFR3	fibroblast growth factor receptor 3	2261	down	1,70	4,60E-02
hsa04144	Endocytosis	PLD1	phospholipase D1	5337	up	1,33	1,60E-02
hsa04144	Endocytosis	PIP5K1C	phosphatidylinositol-4-phosphate 5-kinase type 1 gamma	23396	down	1,39	1,49E-03
hsa04144	Endocytosis	ARRB1	arrestin beta 1	408	down	1,79	2,42E-02
hsa04144	Endocytosis	RNF41	ring finger protein 41	10193	up	1,59	2,87E-02
hsa04144	Endocytosis	SMURF2	SMAD specific E3 ubiquitin protein ligase 2	64750	up	1,49	4,16E-02
hsa04144	Endocytosis	ARAP1	ArfGAP with RhoGAP domain, ankyrin repeat and PH domain 1	116985	down	1,24	4,90E-02
hsa04144	Endocytosis	VPS37A	VPS37A, ESCRT-I subunit	137492	up	1,48	1,14E-02
hsa04144	Endocytosis	KIF5B	kinesin family member 5B	3799	up	1,40	7,18E-03
hsa04144	Endocytosis	LDLRAP1	low density lipoprotein receptor adaptor protein 1	26119	down	1,46	2,21E-02
hsa04144	Endocytosis	ASAP1	ArfGAP with SH3 domain, ankyrin repeat and PH domain 1	50807	up	1,27	4,95E-02
hsa04144	Endocytosis	STAM2	signal transducing adaptor molecule 2	10254	up	1,41	6,99E-03
hsa04144	Endocytosis	ITCH	itchy E3 ubiquitin protein ligase	83737	up	1,51	6,64E-03
hsa04144	Endocytosis	RAB5A	RAB5A, member RAS oncogene family	5868	up	1,78	3,10E-03
hsa04144	Endocytosis	WASHC4	WASH complex subunit 4	23325	up	1,46	1,05E-02
hsa04144	Endocytosis	SH3GLB1	SH3 domain containing GRB2 like, endophilin B1	51100	up	1,48	1,93E-02
hsa04144	Endocytosis	SMAD2	SMAD family member 2	4087	up	1,29	2,19E-02
hsa04144	Endocytosis	DNAJC6	DnaJ heat shock protein family (Hsp40) member C6	9829	up	1,87	1,56E-02
hsa04144	Endocytosis	RAB11FIP3	RAB11 family interacting protein 3	9727	down	1,28	2,24E-02
hsa04144	Endocytosis	PARD6A	par-6 family cell polarity regulator alpha	50855	down	1,46	8,78E-03
hsa04144	Endocytosis	AGAP2	ArfGAP with GTPase domain, ankyrin repeat and PH domain 2	116986	down	2,02	3,75E-02
hsa04144	Endocytosis	HRAS	HRas proto-oncogene, GTPase	3265	down	1,31	2,19E-03
hsa04144	Endocytosis	IQSEC1	IQ motif and Sec7 domain 1	9922	down	1,44	3,57E-02
hsa04144	Endocytosis	ARFGAP3	ADP ribosylation factor GTPase activating protein 3	26286	up	2,76	2,05E-03
hsa04144	Endocytosis	VPS37D	VPS37D, ESCRT-I subunit	155382	up	2,22	5,83E-03
hsa04144	Endocytosis	USP8	ubiquitin specific peptidase 8	9101	up	1,31	7,82E-03
hsa04144	Endocytosis	AGAP3	ArfGAP with GTPase domain, ankyrin repeat and PH domain 3	116988	down	1,39	4,98E-02
hsa04144	Endocytosis	ARAP3	ArfGAP with RhoGAP domain, ankyrin repeat and PH domain 3	64411	down	1,96	6,61E-03
hsa04144	Endocytosis	RAB11FIP2	RAB11 family interacting protein 2	22841	up	1,50	4,23E-02
hsa04144	Endocytosis	CBLB	Cbl proto-oncogene B	868	up	1,83	4,35E-02
hsa04144	Endocytosis	SMAP1	small ArfGAP 1	60682	up	1,33	2,16E-02
hsa04144	Endocytosis	ACAP2	ArfGAP with coiled-coil, ankyrin repeat and PH domains 2	23527	up	1,62	6,27E-03
hsa04144	Endocytosis	PIP5K1B	phosphatidylinositol-4-phosphate 5-kinase type 1 beta	8395	up	3,40	1,84E-02
hsa04144	Endocytosis	NEDD4	neural precursor cell expressed, developmentally down-regulated 4, E3 ubiquitin protein ligase	4734	up	1,99	3,68E-03
hsa04068	FoxO signaling pathway	PIK3R1	phosphoinositide-3-kinase regulatory subunit 1	5295	down	2,04	8,40E-03
hsa04068	FoxO signaling pathway	HRAS	HRas proto-oncogene, GTPase	3265	down	1,31	2,19E-03
hsa04068	FoxO signaling pathway	AGAP2	ArfGAP with GTPase domain, ankyrin repeat and PH domain 2	116986	down	2,02	3,75E-02
hsa04068	FoxO signaling pathway	SOS2	SOS Ras/Rho guanine nucleotide exchange factor 2	6655	up	1,82	1,41E-02
hsa04068	FoxO signaling pathway	TGFBR2	transforming growth factor beta receptor 2	7048	down	1,34	2,74E-02
hsa04068	FoxO signaling pathway	MAPK12	mitogen-activated protein kinase 12	6300	down	1,37	3,32E-03
hsa04068	FoxO signaling pathway	MAPK8	mitogen-activated protein kinase 8	5599	up	1,38	3,05E-02
hsa04068	FoxO signaling pathway	SMAD2	SMAD family member 2	4087	up	1,29	2,19E-02
hsa04068	FoxO signaling pathway	STK11	serine/threonine kinase 11	6794	down	1,25	3,05E-02
hsa04068	FoxO signaling pathway	SKP2	S-phase kinase associated protein 2	6502	down	2,21	3,69E-02
hsa04068	FoxO signaling pathway	PIK3CA	phosphatidylinositol-4,5-bisphosphate 3-kinase catalytic subunit alpha	5290	up	1,33	3,17E-02
hsa04068	FoxO signaling pathway	AKT2	AKT serine/threonine kinase 2	208	down	1,28	6,33E-03
hsa04068	FoxO signaling pathway	BRAF	B-Raf proto-oncogene, serine/threonine kinase	673	up	1,52	4,53E-02
hsa04068	FoxO signaling pathway	PRKAB2	protein kinase AMP-activated non-catalytic subunit beta 2	5565	up	1,83	1,27E-02
hsa04068	FoxO signaling pathway	PLK3	polo like kinase 3	1263	up	2,42	3,60E-03
hsa04068	FoxO signaling pathway	GADD45B	growth arrest and DNA damage inducible beta	4616	up	3,21	3,92E-04
hsa04068	FoxO signaling pathway	CDKN1A	cyclin dependent kinase inhibitor 1A	1026	up	3,62	5,43E-03
hsa04068	FoxO signaling pathway	CDKN2B	cyclin dependent kinase inhibitor 2B	1030	up	2,40	3,90E-02
hsa04068	FoxO signaling pathway	PRKAG2	protein kinase AMP-activated non-catalytic subunit gamma 2	51422	up	1,28	4,57E-02
hsa04068	FoxO signaling pathway	AKT1	AKT serine/threonine kinase 1	207	down	1,37	1,42E-03
hsa04068	FoxO signaling pathway	GADD45A	growth arrest and DNA damage inducible alpha	1647	up	3,05	4,75E-04
hsa04068	FoxO signaling pathway	IRS2	insulin receptor substrate 2	8660	up	2,21	2,22E-02
hsa04068	FoxO signaling pathway	PTEN	phosphatase and tensin homolog	5728	up	1,33	4,72E-02
hsa04068	FoxO signaling pathway	KLF2	Kruppel like factor 2	10365	up	2,02	4,16E-02
hsa04068	FoxO signaling pathway	ATG12	autophagy related 12	9140	up	1,35	4,10E-02
hsa04068	FoxO signaling pathway	IRS1	insulin receptor substrate 1	3667	down	1,89	6,25E-03
hsa04068	FoxO signaling pathway	SIRT1	sirtuin 1	23411	up	1,60	1,00E-02
hsa04068	FoxO signaling pathway	GABARAPL1	GABA type A receptor associated protein like 1	23710	up	2,62	4,12E-03
hsa04722	Neurotrophin signaling pathway	CALM3	calmodulin 3	808	down	1,43	2,23E-02
hsa04722	Neurotrophin signaling pathway	BDNF	brain derived neurotrophic factor	627	down	2,98	1,15E-02
hsa04722	Neurotrophin signaling pathway	TP73	tumor protein p73	7161	down	2,86	3,40E-02
hsa04722	Neurotrophin signaling pathway	RIPK2	receptor interacting serine/threonine kinase 2	8767	up	1,72	8,31E-03
hsa04722	Neurotrophin signaling pathway	PRDM4	PR/SET domain 4	11108	up	1,52	2,92E-02
hsa04722	Neurotrophin signaling pathway	AKT1	AKT serine/threonine kinase 1	207	down	1,37	1,42E-03
hsa04722	Neurotrophin signaling pathway	CALM2	calmodulin 2	805	down	1,43	2,23E-02
hsa04722	Neurotrophin signaling pathway	BAX	BCL2 associated X, apoptosis regulator	581	down	1,22	2,61E-02
hsa04722	Neurotrophin signaling pathway	NGFR	nerve growth factor receptor	4804	up	12,35	2,75E-03
hsa04722	Neurotrophin signaling pathway	IRS1	insulin receptor substrate 1	3667	down	1,89	6,25E-03
hsa04722	Neurotrophin signaling pathway	SH2B2	SH2B adaptor protein 2	10603	down	2,07	1,95E-02
hsa04722	Neurotrophin signaling pathway	CAMK2D	calcium/calmodulin dependent protein kinase II delta	817	up	1,29	1,49E-02
hsa04722	Neurotrophin signaling pathway	CALM1	calmodulin 1	801	down	1,43	2,23E-02
hsa04722	Neurotrophin signaling pathway	HRAS	HRas proto-oncogene, GTPase	3265	down	1,31	2,19E-03
hsa04722	Neurotrophin signaling pathway	PIK3R1	phosphoinositide-3-kinase regulatory subunit 1	5295	down	2,04	8,40E-03
hsa04722	Neurotrophin signaling pathway	ZNF274	zinc finger protein 274	10782	up	11,88	2,26E-03
hsa04722	Neurotrophin signaling pathway	MAPK8	mitogen-activated protein kinase 8	5599	up	1,38	3,05E-02
hsa04722	Neurotrophin signaling pathway	RPS6KA5	ribosomal protein S6 kinase A5	9252	up	2,11	5,94E-03
hsa04722	Neurotrophin signaling pathway	MAPK12	mitogen-activated protein kinase 12	6300	down	1,37	3,32E-03
hsa04722	Neurotrophin signaling pathway	SOS2	SOS Ras/Rho guanine nucleotide exchange factor 2	6655	up	1,82	1,41E-02
hsa04722	Neurotrophin signaling pathway	KIDINS220	kinase D interacting substrate 220	57498	up	1,34	3,94E-02
hsa04722	Neurotrophin signaling pathway	AKT2	AKT serine/threonine kinase 2	208	down	1,28	6,33E-03
hsa04722	Neurotrophin signaling pathway	PIK3CA	phosphatidylinositol-4,5-bisphosphate 3-kinase catalytic subunit alpha	5290	up	1,33	3,17E-02
hsa04722	Neurotrophin signaling pathway	BRAF	B-Raf proto-oncogene, serine/threonine kinase	673	up	1,52	4,53E-02
hsa04722	Neurotrophin signaling pathway	PLCG1	phospholipase C gamma 1	5335	down	1,51	2,85E-02
hsa04722	Neurotrophin signaling pathway	SH2B1	SH2B adaptor protein 1	25970	down	1,31	1,81E-02
hsa04910	Insulin signaling pathway	AKT2	AKT serine/threonine kinase 2	208	down	1,28	6,33E-03
hsa04910	Insulin signaling pathway	PIK3CA	phosphatidylinositol-4,5-bisphosphate 3-kinase catalytic subunit alpha	5290	up	1,33	3,17E-02
hsa04910	Insulin signaling pathway	RPTOR	regulatory associated protein of MTOR complex 1	57521	down	1,20	1,16E-02
hsa04910	Insulin signaling pathway	PRKAB2	protein kinase AMP-activated non-catalytic subunit beta 2	5565	up	1,83	1,27E-02
hsa04910	Insulin signaling pathway	RPS6KB2	ribosomal protein S6 kinase B2	6199	down	1,22	1,01E-02
hsa04910	Insulin signaling pathway	PPP1CA	protein phosphatase 1 catalytic subunit alpha	5499	down	1,24	9,77E-03
hsa04910	Insulin signaling pathway	BRAF	B-Raf proto-oncogene, serine/threonine kinase	673	up	1,52	4,53E-02
hsa04910	Insulin signaling pathway	HRAS	HRas proto-oncogene, GTPase	3265	down	1,31	2,19E-03
hsa04910	Insulin signaling pathway	CALM1	calmodulin 1	801	down	1,43	2,23E-02
hsa04910	Insulin signaling pathway	PIK3R1	phosphoinositide-3-kinase regulatory subunit 1	5295	down	2,04	8,40E-03
hsa04910	Insulin signaling pathway	SREBF1	sterol regulatory element binding transcription factor 1	6720	down	1,42	3,67E-02
hsa04910	Insulin signaling pathway	PRKAR1B	protein kinase cAMP-dependent type I regulatory subunit beta	5575	down	1,50	6,80E-04
hsa04910	Insulin signaling pathway	MAPK8	mitogen-activated protein kinase 8	5599	up	1,38	3,05E-02
hsa04910	Insulin signaling pathway	FASN	fatty acid synthase	2194	down	1,96	8,31E-03
hsa04910	Insulin signaling pathway	SOS2	SOS Ras/Rho guanine nucleotide exchange factor 2	6655	up	1,82	1,41E-02
hsa04910	Insulin signaling pathway	CALM2	calmodulin 2	805	down	1,43	2,23E-02
hsa04910	Insulin signaling pathway	IRS1	insulin receptor substrate 1	3667	down	1,89	6,25E-03
hsa04910	Insulin signaling pathway	HKDC1	hexokinase domain containing 1	80201	up	3,37	4,73E-03
hsa04910	Insulin signaling pathway	ACACA	acetyl-CoA carboxylase alpha	31	down	1,40	2,54E-02
hsa04910	Insulin signaling pathway	CBLB	Cbl proto-oncogene B	868	up	1,83	4,35E-02
hsa04910	Insulin signaling pathway	SH2B2	SH2B adaptor protein 2	10603	down	2,07	1,95E-02
hsa04910	Insulin signaling pathway	PPP1R3B	protein phosphatase 1 regulatory subunit 3B	79660	up	1,41	4,66E-02
hsa04910	Insulin signaling pathway	CALM3	calmodulin 3	808	down	1,43	2,23E-02
hsa04910	Insulin signaling pathway	FLOT2	flotillin 2	2319	down	1,45	3,40E-02
hsa04910	Insulin signaling pathway	GYS1	glycogen synthase 1	2997	down	1,32	2,63E-02
hsa04910	Insulin signaling pathway	IRS2	insulin receptor substrate 2	8660	up	2,21	2,22E-02
hsa04910	Insulin signaling pathway	PRKAG2	protein kinase AMP-activated non-catalytic subunit gamma 2	51422	up	1,28	4,57E-02
hsa04910	Insulin signaling pathway	AKT1	AKT serine/threonine kinase 1	207	down	1,37	1,42E-03
hsa03410	Base excision repair	UNG	uracil DNA glycosylase	7374	down	2,13	1,95E-02
hsa03410	Base excision repair	POLB	DNA polymerase beta	5423	up	1,25	3,75E-02
hsa03410	Base excision repair	PARP1	poly(ADP-ribose) polymerase 1	142	down	1,50	3,92E-02
hsa03410	Base excision repair	POLD2	DNA polymerase delta 2, accessory subunit	5425	down	1,30	1,92E-02
hsa03410	Base excision repair	APEX2	apurinic/apyrimidinic endodeoxyribonuclease 2	27301	down	1,25	2,34E-02
hsa03410	Base excision repair	PCNA	proliferating cell nuclear antigen	5111	down	2,14	4,63E-02	PCNA down
hsa03410	Base excision repair	POLD1	DNA polymerase delta 1, catalytic subunit	5424	down	1,59	4,62E-02
hsa03410	Base excision repair	POLE	DNA polymerase epsilon, catalytic subunit	5426	down	1,55	2,67E-02
hsa03410	Base excision repair	FEN1	flap structure-specific endonuclease 1	2237	down	2,04	1,60E-02
hsa04962	Vasopressin-regulated water reabsorption	RAB5A	RAB5A, member RAS oncogene family	5868	up	1,78	3,10E-03
hsa04962	Vasopressin-regulated water reabsorption	DYNC2H1	dynein cytoplasmic 2 heavy chain 1	79659	up	1,52	9,51E-03
hsa04962	Vasopressin-regulated water reabsorption	DYNC2LI1	dynein cytoplasmic 2 light intermediate chain 1	51626	up	1,40	3,09E-02
hsa04962	Vasopressin-regulated water reabsorption	CREB3L2	cAMP responsive element binding protein 3 like 2	64764	up	2,31	8,54E-03
hsa04962	Vasopressin-regulated water reabsorption	DCTN4	dynactin subunit 4	51164	up	1,51	1,31E-02
hsa04962	Vasopressin-regulated water reabsorption	VAMP2	vesicle associated membrane protein 2	6844	up	1,50	4,82E-02
hsa04962	Vasopressin-regulated water reabsorption	ADCY3	adenylate cyclase 3	109	down	1,45	1,03E-02
hsa04962	Vasopressin-regulated water reabsorption	DYNC1LI2	dynein cytoplasmic 1 light intermediate chain 2	1783	up	1,21	2,47E-02
hsa04962	Vasopressin-regulated water reabsorption	CREB1	cAMP responsive element binding protein 1	1385	up	1,51	7,18E-03
hsa04962	Vasopressin-regulated water reabsorption	CREB5	cAMP responsive element binding protein 5	9586	up	3,23	2,63E-03
hsa04668	TNF signaling pathway	TRAF2	TNF receptor associated factor 2	7186	down	1,47	2,65E-02
hsa04668	TNF signaling pathway	ATF2	activating transcription factor 2	1386	up	1,79	1,01E-02
hsa04668	TNF signaling pathway	RPS6KA4	ribosomal protein S6 kinase A4	8986	down	1,33	5,67E-03
hsa04668	TNF signaling pathway	PIK3CA	phosphatidylinositol-4,5-bisphosphate 3-kinase catalytic subunit alpha	5290	up	1,33	3,17E-02
hsa04668	TNF signaling pathway	AKT2	AKT serine/threonine kinase 2	208	down	1,28	6,33E-03
hsa04668	TNF signaling pathway	MAPK8	mitogen-activated protein kinase 8	5599	up	1,38	3,05E-02
hsa04668	TNF signaling pathway	MAPK12	mitogen-activated protein kinase 12	6300	down	1,37	3,32E-03
hsa04668	TNF signaling pathway	RPS6KA5	ribosomal protein S6 kinase A5	9252	up	2,11	5,94E-03
hsa04668	TNF signaling pathway	PGAM5	PGAM family member 5, mitochondrial serine/threonine protein phosphatase	192111	down	1,31	3,68E-02
hsa04668	TNF signaling pathway	JAG1	jagged 1	182	up	1,84	3,27E-02
hsa04668	TNF signaling pathway	TAB3	TGF-beta activated kinase 1 and MAP3K7 binding protein 3	257397	up	1,40	4,94E-02
hsa04668	TNF signaling pathway	PIK3R1	phosphoinositide-3-kinase regulatory subunit 1	5295	down	2,04	8,40E-03
hsa04668	TNF signaling pathway	BIRC2	baculoviral IAP repeat containing 2	329	up	1,38	1,86E-02
hsa04668	TNF signaling pathway	CEBPB	CCAAT/enhancer binding protein beta	1051	up	2,12	2,85E-02
hsa04668	TNF signaling pathway	CREB3L2	cAMP responsive element binding protein 3 like 2	64764	up	2,31	8,54E-03
hsa04668	TNF signaling pathway	ITCH	itchy E3 ubiquitin protein ligase	83737	up	1,51	6,64E-03
hsa04668	TNF signaling pathway	CREB1	cAMP responsive element binding protein 1	1385	up	1,51	7,18E-03
hsa04668	TNF signaling pathway	TAB1	TGF-beta activated kinase 1 (MAP3K7) binding protein 1	10454	down	1,29	1,94E-02
hsa04668	TNF signaling pathway	CREB5	cAMP responsive element binding protein 5	9586	up	3,23	2,63E-03
hsa04668	TNF signaling pathway	AKT1	AKT serine/threonine kinase 1	207	down	1,37	1,42E-03
hsa04668	TNF signaling pathway	TRAF3	TNF receptor associated factor 3	7187	down	1,40	1,36E-02
hsa04668	TNF signaling pathway	FADD	Fas associated via death domain	8772	down	1,31	8,90E-03
hsa04931	Insulin resistance	PIK3R1	phosphoinositide-3-kinase regulatory subunit 1	5295	down	2,04	8,40E-03
hsa04931	Insulin resistance	GFPT1	glutamine--fructose-6-phosphate transaminase 1	2673	up	2,92	2,14E-03
hsa04931	Insulin resistance	SREBF1	sterol regulatory element binding transcription factor 1	6720	down	1,42	3,67E-02
hsa04931	Insulin resistance	MAPK8	mitogen-activated protein kinase 8	5599	up	1,38	3,05E-02
hsa04931	Insulin resistance	PIK3CA	phosphatidylinositol-4,5-bisphosphate 3-kinase catalytic subunit alpha	5290	up	1,33	3,17E-02
hsa04931	Insulin resistance	AKT2	AKT serine/threonine kinase 2	208	down	1,28	6,33E-03
hsa04931	Insulin resistance	SLC27A4	solute carrier family 27 member 4	10999	down	1,59	7,26E-03
hsa04931	Insulin resistance	PPP1CA	protein phosphatase 1 catalytic subunit alpha	5499	down	1,24	9,77E-03
hsa04931	Insulin resistance	RPS6KB2	ribosomal protein S6 kinase B2	6199	down	1,22	1,01E-02
hsa04931	Insulin resistance	PRKAB2	protein kinase AMP-activated non-catalytic subunit beta 2	5565	up	1,83	1,27E-02
hsa04931	Insulin resistance	PPP1R3B	protein phosphatase 1 regulatory subunit 3B	79660	up	1,41	4,66E-02
hsa04931	Insulin resistance	AKT1	AKT serine/threonine kinase 1	207	down	1,37	1,42E-03
hsa04931	Insulin resistance	CREB5	cAMP responsive element binding protein 5	9586	up	3,23	2,63E-03
hsa04931	Insulin resistance	PRKAG2	protein kinase AMP-activated non-catalytic subunit gamma 2	51422	up	1,28	4,57E-02
hsa04931	Insulin resistance	TRIB3	tribbles pseudokinase 3	57761	up	3,17	8,07E-03
hsa04931	Insulin resistance	PTPA	protein phosphatase 2 phosphatase activator	5524	down	1,34	2,58E-02
hsa04931	Insulin resistance	GYS1	glycogen synthase 1	2997	down	1,32	2,63E-02
hsa04931	Insulin resistance	IRS2	insulin receptor substrate 2	8660	up	2,21	2,22E-02
hsa04931	Insulin resistance	CREB1	cAMP responsive element binding protein 1	1385	up	1,51	7,18E-03
hsa04931	Insulin resistance	CREB3L2	cAMP responsive element binding protein 3 like 2	64764	up	2,31	8,54E-03
hsa04931	Insulin resistance	PTEN	phosphatase and tensin homolog	5728	up	1,33	4,72E-02
hsa04931	Insulin resistance	IRS1	insulin receptor substrate 1	3667	down	1,89	6,25E-03
hsa04015	Rap1 signaling pathway	PIK3R1	phosphoinositide-3-kinase regulatory subunit 1	5295	down	2,04	8,40E-03
hsa04015	Rap1 signaling pathway	FGF2	fibroblast growth factor 2	2247	down	5,35	3,09E-02
hsa04015	Rap1 signaling pathway	HRAS	HRas proto-oncogene, GTPase	3265	down	1,31	2,19E-03
hsa04015	Rap1 signaling pathway	CALM1	calmodulin 1	801	down	1,43	2,23E-02
hsa04015	Rap1 signaling pathway	PARD6A	par-6 family cell polarity regulator alpha	50855	down	1,46	8,78E-03
hsa04015	Rap1 signaling pathway	EFNA4	ephrin A4	1945	down	1,43	4,92E-02
hsa04015	Rap1 signaling pathway	PFN1	profilin 1	5216	down	1,20	3,98E-02
hsa04015	Rap1 signaling pathway	RGS14	regulator of G protein signaling 14	10636	down	1,61	4,72E-02
hsa04015	Rap1 signaling pathway	MAPK12	mitogen-activated protein kinase 12	6300	down	1,37	3,32E-03
hsa04015	Rap1 signaling pathway	RALGDS	ral guanine nucleotide dissociation stimulator	5900	down	1,30	3,49E-02
hsa04015	Rap1 signaling pathway	EFNA3	ephrin A3	1944	down	2,00	4,89E-02
hsa04015	Rap1 signaling pathway	AKT2	AKT serine/threonine kinase 2	208	down	1,28	6,33E-03
hsa04015	Rap1 signaling pathway	PLCG1	phospholipase C gamma 1	5335	down	1,51	2,85E-02
hsa04015	Rap1 signaling pathway	RASSF5	Ras association domain family member 5	83593	down	2,36	2,58E-02
hsa04015	Rap1 signaling pathway	FGFR3	fibroblast growth factor receptor 3	2261	down	1,70	4,60E-02
hsa04015	Rap1 signaling pathway	ARAP3	ArfGAP with RhoGAP domain, ankyrin repeat and PH domain 3	64411	down	1,96	6,61E-03
hsa04015	Rap1 signaling pathway	CALM3	calmodulin 3	808	down	1,43	2,23E-02
hsa04015	Rap1 signaling pathway	GNAI2	G protein subunit alpha i2	2771	down	1,22	3,65E-02
hsa04015	Rap1 signaling pathway	AKT1	AKT serine/threonine kinase 1	207	down	1,37	1,42E-03
hsa04015	Rap1 signaling pathway	F2R	coagulation factor II thrombin receptor	2149	down	1,54	7,69E-03
hsa04015	Rap1 signaling pathway	CALM2	calmodulin 2	805	down	1,43	2,23E-02
hsa04015	Rap1 signaling pathway	ADCY3	adenylate cyclase 3	109	down	1,45	1,03E-02
hsa01130	Biosynthesis of antibiotics	CTH	cystathionine gamma-lyase	1491	up	3,41	4,94E-03
hsa01130	Biosynthesis of antibiotics	PGM3	phosphoglucomutase 3	5238	up	2,22	4,77E-03
hsa01130	Biosynthesis of antibiotics	TGDS	TDP-glucose 4,6-dehydratase	23483	up	1,72	2,20E-02
hsa01130	Biosynthesis of antibiotics	LSS	lanosterol synthase	4047	down	1,49	1,65E-03
hsa01130	Biosynthesis of antibiotics	GFPT1	glutamine--fructose-6-phosphate transaminase 1	2673	up	2,92	2,14E-03
hsa01130	Biosynthesis of antibiotics	HADHB	hydroxyacyl-CoA dehydrogenase trifunctional multienzyme complex subunit beta	3032	up	1,20	4,66E-02
hsa01130	Biosynthesis of antibiotics	ACAT2	acetyl-CoA acetyltransferase 2	39	down	1,69	2,52E-02
hsa01130	Biosynthesis of antibiotics	MVK	mevalonate kinase	4598	down	1,99	3,36E-03
hsa01130	Biosynthesis of antibiotics	FNTA	farnesyltransferase, CAAX box, alpha	2339	up	1,33	3,73E-03
hsa01130	Biosynthesis of antibiotics	SQLE	squalene epoxidase	6713	down	2,05	1,00E-02
hsa01130	Biosynthesis of antibiotics	DLD	dihydrolipoamide dehydrogenase	1738	up	1,16	4,53E-02
hsa01130	Biosynthesis of antibiotics	GOT1	glutamic-oxaloacetic transaminase 1	2805	up	2,30	5,67E-03
hsa01130	Biosynthesis of antibiotics	PFAS	phosphoribosylformylglycinamidine synthase	5198	down	1,53	1,69E-02
hsa01130	Biosynthesis of antibiotics	UGP2	UDP-glucose pyrophosphorylase 2	7360	up	1,37	3,47E-02
hsa01130	Biosynthesis of antibiotics	ISYNA1	inositol-3-phosphate synthase 1	51477	down	1,54	7,64E-03
hsa01130	Biosynthesis of antibiotics	TM7SF2	transmembrane 7 superfamily member 2	7108	down	1,51	4,00E-02
hsa01130	Biosynthesis of antibiotics	PGP	phosphoglycolate phosphatase	283871	down	1,50	8,04E-03
hsa01130	Biosynthesis of antibiotics	PKM	pyruvate kinase M1/2	5315	down	1,35	4,16E-02
hsa01130	Biosynthesis of antibiotics	PGAM1	phosphoglycerate mutase 1	5223	down	1,62	5,67E-03
hsa01130	Biosynthesis of antibiotics	NSDHL	NAD(P) dependent steroid dehydrogenase-like	50814	down	1,36	1,99E-02
hsa01130	Biosynthesis of antibiotics	ARG2	arginase 2	384	up	7,09	3,92E-04
hsa01130	Biosynthesis of antibiotics	PYCR3	pyrroline-5-carboxylate reductase 3	65263	down	1,77	1,11E-03
hsa01130	Biosynthesis of antibiotics	ALDH1B1	aldehyde dehydrogenase 1 family member B1	219	down	1,92	9,37E-03
hsa01130	Biosynthesis of antibiotics	ICMT	isoprenylcysteine carboxyl methyltransferase	23463	down	1,63	2,39E-02
hsa01130	Biosynthesis of antibiotics	AK1	adenylate kinase 1	203	down	1,57	9,91E-03
hsa01130	Biosynthesis of antibiotics	GPI	glucose-6-phosphate isomerase	2821	down	1,24	1,55E-02
hsa01130	Biosynthesis of antibiotics	TPI1	triosephosphate isomerase 1	7167	down	1,28	3,58E-02
hsa01130	Biosynthesis of antibiotics	ACLY	ATP citrate lyase	47	down	1,41	3,09E-02
hsa01130	Biosynthesis of antibiotics	AASS	aminoadipate-semialdehyde synthase	10157	up	2,01	4,95E-02
hsa01130	Biosynthesis of antibiotics	PCCA	propionyl-CoA carboxylase alpha subunit	5095	up	1,37	2,03E-02
hsa01130	Biosynthesis of antibiotics	BCAT2	branched chain amino acid transaminase 2	587	down	1,34	1,96E-02
hsa01130	Biosynthesis of antibiotics	PHGDH	phosphoglycerate dehydrogenase	26227	down	2,34	2,54E-02
hsa01130	Biosynthesis of antibiotics	HKDC1	hexokinase domain containing 1	80201	up	3,37	4,73E-03
hsa01130	Biosynthesis of antibiotics	AK4	adenylate kinase 4	205	down	1,76	4,87E-02
hsa01130	Biosynthesis of antibiotics	NME4	NME/NM23 nucleoside diphosphate kinase 4	4833	down	1,47	3,85E-02
hsa00564	Glycerophospholipid metabolism	ADPRM	ADP-ribose/CDP-alcohol diphosphatase, manganese dependent	56985	up	2,23	2,72E-03
hsa00564	Glycerophospholipid metabolism	MBOAT7	membrane bound O-acyltransferase domain containing 7	79143	down	1,47	9,36E-03
hsa00564	Glycerophospholipid metabolism	PISD	phosphatidylserine decarboxylase	23761	down	1,20	2,48E-02
hsa00564	Glycerophospholipid metabolism	GPCPD1	glycerophosphocholine phosphodiesterase 1	56261	up	2,75	2,24E-03
hsa00564	Glycerophospholipid metabolism	LPIN2	lipin 2	9663	up	2,16	6,88E-03
hsa00564	Glycerophospholipid metabolism	GPAT3	glycerol-3-phosphate acyltransferase 3	84803	up	1,77	4,99E-02
hsa00564	Glycerophospholipid metabolism	LPCAT1	lysophosphatidylcholine acyltransferase 1	79888	down	1,76	2,60E-02
hsa00564	Glycerophospholipid metabolism	LYPLA2	lysophospholipase II	11313	down	1,49	2,45E-02
hsa00564	Glycerophospholipid metabolism	AGPAT2	1-acylglycerol-3-phosphate O-acyltransferase 2	10555	down	1,23	2,89E-03
hsa00564	Glycerophospholipid metabolism	AGPAT5	1-acylglycerol-3-phosphate O-acyltransferase 5	55326	down	1,30	4,70E-02
hsa00564	Glycerophospholipid metabolism	PLD1	phospholipase D1	5337	up	1,33	1,60E-02
hsa00564	Glycerophospholipid metabolism	LPCAT4	lysophosphatidylcholine acyltransferase 4	254531	down	1,78	2,52E-02
hsa00564	Glycerophospholipid metabolism	PTDSS2	phosphatidylserine synthase 2	81490	down	1,30	1,46E-02
hsa00564	Glycerophospholipid metabolism	LPIN3	lipin 3	64900	down	1,36	4,76E-02
hsa00564	Glycerophospholipid metabolism	CDIPT	CDP-diacylglycerol--inositol 3-phosphatidyltransferase	10423	down	1,32	3,12E-03
hsa00564	Glycerophospholipid metabolism	AGPAT3	1-acylglycerol-3-phosphate O-acyltransferase 3	56894	down	1,30	9,80E-03
hsa00564	Glycerophospholipid metabolism	GPAT4	glycerol-3-phosphate acyltransferase 4	137964	down	1,24	4,75E-02
hsa00564	Glycerophospholipid metabolism	PTDSS1	phosphatidylserine synthase 1	9791	down	1,31	3,90E-02
hsa03020	RNA polymerase	POLR1C	RNA polymerase I subunit C	9533	down	1,24	4,71E-02
hsa03020	RNA polymerase	POLR3C	RNA polymerase III subunit C	10623	up	1,43	4,98E-02
hsa03020	RNA polymerase	POLR3D	RNA polymerase III subunit D	661	up	1,52	2,72E-02
hsa03020	RNA polymerase	POLR1A	RNA polymerase I subunit A	25885	down	1,30	4,32E-02
hsa03020	RNA polymerase	POLR3H	RNA polymerase III subunit H	171568	down	1,80	7,07E-04
hsa03020	RNA polymerase	POLR2E	RNA polymerase II subunit E	5434	down	1,31	3,18E-03
hsa03020	RNA polymerase	POLR2B	RNA polymerase II subunit B	5431	down	1,23	3,81E-02
hsa03020	RNA polymerase	POLR2L	RNA polymerase II subunit L	5441	down	1,52	3,58E-03
hsa03020	RNA polymerase	POLR2F	RNA polymerase II subunit F	5435	down	1,41	3,22E-02
hsa03020	RNA polymerase	POLR3F	RNA polymerase III subunit F	10621	up	1,25	3,24E-02
hsa03060	Protein export	SRP19	signal recognition particle 19	6728	up	1,68	4,13E-02
hsa03060	Protein export	HSPA5	heat shock protein family A (Hsp70) member 5	3309	up	5,02	6,98E-04
hsa03060	Protein export	SRP72	signal recognition particle 72	6731	up	1,43	9,37E-03
hsa03060	Protein export	SEC63	SEC63 homolog, protein translocation regulator	11231	up	1,60	8,90E-03
hsa03060	Protein export	IMMP2L	inner mitochondrial membrane peptidase subunit 2	83943	up	1,42	2,85E-02
hsa03060	Protein export	SRP68	signal recognition particle 68	6730	up	1,40	3,02E-02
hsa05214	Glioma	PIK3R1	phosphoinositide-3-kinase regulatory subunit 1	5295	down	2,04	8,40E-03
hsa05214	Glioma	HRAS	HRas proto-oncogene, GTPase	3265	down	1,31	2,19E-03
hsa05214	Glioma	CALM1	calmodulin 1	801	down	1,43	2,23E-02
hsa05214	Glioma	CAMK2D	calcium/calmodulin dependent protein kinase II delta	817	up	1,29	1,49E-02
hsa05214	Glioma	CDKN1A	cyclin dependent kinase inhibitor 1A	1026	up	3,62	5,43E-03
hsa05214	Glioma	CALM3	calmodulin 3	808	down	1,43	2,23E-02
hsa05214	Glioma	SOS2	SOS Ras/Rho guanine nucleotide exchange factor 2	6655	up	1,82	1,41E-02
hsa05214	Glioma	AKT1	AKT serine/threonine kinase 1	207	down	1,37	1,42E-03
hsa05214	Glioma	E2F1	E2F transcription factor 1	1869	down	1,64	3,25E-02
hsa05214	Glioma	PIK3CA	phosphatidylinositol-4,5-bisphosphate 3-kinase catalytic subunit alpha	5290	up	1,33	3,17E-02
hsa05214	Glioma	AKT2	AKT serine/threonine kinase 2	208	down	1,28	6,33E-03
hsa05214	Glioma	PTEN	phosphatase and tensin homolog	5728	up	1,33	4,72E-02
hsa05214	Glioma	CALM2	calmodulin 2	805	down	1,43	2,23E-02
hsa05214	Glioma	BRAF	B-Raf proto-oncogene, serine/threonine kinase	673	up	1,52	4,53E-02
hsa05214	Glioma	PLCG1	phospholipase C gamma 1	5335	down	1,51	2,85E-02
hsa04130	SNARE interactions in vesicular transport	BNIP1	BCL2 interacting protein 1	662	up	1,52	2,18E-02
hsa04130	SNARE interactions in vesicular transport	BET1	Bet1 golgi vesicular membrane trafficking protein	10282	up	2,34	3,79E-03
hsa04130	SNARE interactions in vesicular transport	VAMP2	vesicle associated membrane protein 2	6844	up	1,50	4,82E-02
hsa04130	SNARE interactions in vesicular transport	STX5	syntaxin 5	6811	up	1,66	2,40E-02
hsa04130	SNARE interactions in vesicular transport	STX7	syntaxin 7	8417	up	1,29	3,61E-02
hsa04130	SNARE interactions in vesicular transport	GOSR2	golgi SNAP receptor complex member 2	9570	up	1,55	2,21E-02
hsa04130	SNARE interactions in vesicular transport	GOSR1	golgi SNAP receptor complex member 1	9527	up	1,39	3,34E-02
hsa05223	Non-small cell lung cancer	RASSF5	Ras association domain family member 5	83593	down	2,36	2,58E-02
hsa05223	Non-small cell lung cancer	BRAF	B-Raf proto-oncogene, serine/threonine kinase	673	up	1,52	4,53E-02
hsa05223	Non-small cell lung cancer	PLCG1	phospholipase C gamma 1	5335	down	1,51	2,85E-02
hsa05223	Non-small cell lung cancer	ERBB2	erb-b2 receptor tyrosine kinase 2	2064	down	1,47	1,93E-02
hsa05223	Non-small cell lung cancer	RXRA	retinoid X receptor alpha	6256	down	1,34	3,67E-03
hsa05223	Non-small cell lung cancer	AKT2	AKT serine/threonine kinase 2	208	down	1,28	6,33E-03
hsa05223	Non-small cell lung cancer	PIK3CA	phosphatidylinositol-4,5-bisphosphate 3-kinase catalytic subunit alpha	5290	up	1,33	3,17E-02
hsa05223	Non-small cell lung cancer	SOS2	SOS Ras/Rho guanine nucleotide exchange factor 2	6655	up	1,82	1,41E-02
hsa05223	Non-small cell lung cancer	AKT1	AKT serine/threonine kinase 1	207	down	1,37	1,42E-03
hsa05223	Non-small cell lung cancer	E2F1	E2F transcription factor 1	1869	down	1,64	3,25E-02
hsa05223	Non-small cell lung cancer	PIK3R1	phosphoinositide-3-kinase regulatory subunit 1	5295	down	2,04	8,40E-03
hsa05223	Non-small cell lung cancer	HRAS	HRas proto-oncogene, GTPase	3265	down	1,31	2,19E-03
hsa04150	mTOR signaling pathway	BRAF	B-Raf proto-oncogene, serine/threonine kinase	673	up	1,52	4,53E-02
hsa04150	mTOR signaling pathway	RPS6KB2	ribosomal protein S6 kinase B2	6199	down	1,22	1,01E-02
hsa04150	mTOR signaling pathway	RPTOR	regulatory associated protein of MTOR complex 1	57521	down	1,20	1,16E-02
hsa04150	mTOR signaling pathway	IRS1	insulin receptor substrate 1	3667	down	1,89	6,25E-03
hsa04150	mTOR signaling pathway	AKT2	AKT serine/threonine kinase 2	208	down	1,28	6,33E-03
hsa04150	mTOR signaling pathway	PIK3CA	phosphatidylinositol-4,5-bisphosphate 3-kinase catalytic subunit alpha	5290	up	1,33	3,17E-02
hsa04150	mTOR signaling pathway	ULK3	unc-51 like kinase 3	25989	down	1,22	4,13E-02
hsa04150	mTOR signaling pathway	STK11	serine/threonine kinase 11	6794	down	1,25	3,05E-02
hsa04150	mTOR signaling pathway	PTEN	phosphatase and tensin homolog	5728	up	1,33	4,72E-02
hsa04150	mTOR signaling pathway	AKT1	AKT serine/threonine kinase 1	207	down	1,37	1,42E-03
hsa04150	mTOR signaling pathway	PIK3R1	phosphoinositide-3-kinase regulatory subunit 1	5295	down	2,04	8,40E-03
hsa04150	mTOR signaling pathway	AKT1S1	AKT1 substrate 1	84335	down	1,21	4,33E-02
hsa04150	mTOR signaling pathway	RRAGC	Ras related GTP binding C	64121	up	1,78	6,10E-03
hsa04360	Axon guidance	L1CAM	L1 cell adhesion molecule	3897	down	2,86	3,09E-02
hsa04360	Axon guidance	UNC5B	unc-5 netrin receptor B	219699	up	4,39	5,27E-03
hsa04360	Axon guidance	NCK1	NCK adaptor protein 1	4690	up	1,48	1,42E-02
hsa04360	Axon guidance	PPP3CC	protein phosphatase 3 catalytic subunit gamma	5533	up	1,52	1,78E-02
hsa04360	Axon guidance	EFNA3	ephrin A3	1944	down	2,00	4,89E-02
hsa04360	Axon guidance	SEMA7A	semaphorin 7A (John Milton Hagen blood group)	8482	up	2,44	8,66E-03
hsa04360	Axon guidance	PLXNA1	plexin A1	5361	down	1,28	9,70E-04
hsa04360	Axon guidance	NTN4	netrin 4	59277	up	2,22	5,93E-03
hsa04360	Axon guidance	EFNA4	ephrin A4	1945	down	1,43	4,92E-02
hsa04360	Axon guidance	SLIT1	slit guidance ligand 1	6585	up	7,59	2,13E-03
hsa04360	Axon guidance	HRAS	HRas proto-oncogene, GTPase	3265	down	1,31	2,19E-03
hsa04360	Axon guidance	EPHA5	EPH receptor A5	2044	down	18,87	1,96E-02
hsa04360	Axon guidance	LIMK1	LIM domain kinase 1	3984	down	1,44	6,49E-03
hsa04360	Axon guidance	EPHB2	EPH receptor B2	2048	down	1,66	2,52E-02
hsa04360	Axon guidance	PLXNB1	plexin B1	5364	down	1,32	3,64E-02
hsa04360	Axon guidance	SEMA3C	semaphorin 3C	10512	up	1,42	3,05E-02
hsa04360	Axon guidance	SEMA4C	semaphorin 4C	54910	down	1,72	8,31E-03
hsa04360	Axon guidance	RND1	Rho family GTPase 1	27289	up	4,86	3,18E-03
hsa04360	Axon guidance	EPHA2	EPH receptor A2	1969	up	1,89	2,51E-02
hsa04360	Axon guidance	RGS3	regulator of G protein signaling 3	5998	up	1,77	1,19E-02
hsa04360	Axon guidance	DPYSL2	dihydropyrimidinase like 2	1808	down	1,77	2,19E-02
hsa04360	Axon guidance	GNAI2	G protein subunit alpha i2	2771	down	1,22	3,65E-02
hsa04360	Axon guidance	CFL1	cofilin 1	1072	down	1,29	3,02E-02
hsa01212	Fatty acid metabolism	ACACA	acetyl-CoA carboxylase alpha	31	down	1,40	2,54E-02
hsa01212	Fatty acid metabolism	FADS1	fatty acid desaturase 1	3992	down	1,54	8,39E-03
hsa01212	Fatty acid metabolism	FASN	fatty acid synthase	2194	down	1,96	8,31E-03
hsa01212	Fatty acid metabolism	ACAT2	acetyl-CoA acetyltransferase 2	39	down	1,69	2,52E-02
hsa01212	Fatty acid metabolism	MCAT	malonyl-CoA-acyl carrier protein transacylase	27349	down	1,39	3,36E-03
hsa01212	Fatty acid metabolism	ACSL1	acyl-CoA synthetase long chain family member 1	2180	down	1,54	3,01E-02
hsa01212	Fatty acid metabolism	SCD	stearoyl-CoA desaturase	6319	down	1,88	3,59E-02
hsa01212	Fatty acid metabolism	PPT2	palmitoyl-protein thioesterase 2	9374	down	1,51	1,22E-02
hsa04922	Glucagon signaling pathway	ATF2	activating transcription factor 2	1386	up	1,79	1,01E-02
hsa04922	Glucagon signaling pathway	AKT2	AKT serine/threonine kinase 2	208	down	1,28	6,33E-03
hsa04922	Glucagon signaling pathway	PPP3CC	protein phosphatase 3 catalytic subunit gamma	5533	up	1,52	1,78E-02
hsa04922	Glucagon signaling pathway	PRKAB2	protein kinase AMP-activated non-catalytic subunit beta 2	5565	up	1,83	1,27E-02
hsa04922	Glucagon signaling pathway	PPP4R3B	protein phosphatase 4 regulatory subunit 3B	57223	up	1,33	4,10E-02
hsa04922	Glucagon signaling pathway	CAMK2D	calcium/calmodulin dependent protein kinase II delta	817	up	1,29	1,49E-02
hsa04922	Glucagon signaling pathway	CALM1	calmodulin 1	801	down	1,43	2,23E-02
hsa04922	Glucagon signaling pathway	CALM2	calmodulin 2	805	down	1,43	2,23E-02
hsa04922	Glucagon signaling pathway	CREB3L2	cAMP responsive element binding protein 3 like 2	64764	up	2,31	8,54E-03
hsa04922	Glucagon signaling pathway	ACACA	acetyl-CoA carboxylase alpha	31	down	1,40	2,54E-02
hsa04922	Glucagon signaling pathway	SIRT1	sirtuin 1	23411	up	1,60	1,00E-02
hsa04922	Glucagon signaling pathway	CALM3	calmodulin 3	808	down	1,43	2,23E-02
hsa04922	Glucagon signaling pathway	PGAM1	phosphoglycerate mutase 1	5223	down	1,62	5,67E-03
hsa04922	Glucagon signaling pathway	GYS1	glycogen synthase 1	2997	down	1,32	2,63E-02
hsa04922	Glucagon signaling pathway	PKM	pyruvate kinase M1/2	5315	down	1,35	4,16E-02
hsa04922	Glucagon signaling pathway	CREB1	cAMP responsive element binding protein 1	1385	up	1,51	7,18E-03
hsa04922	Glucagon signaling pathway	AKT1	AKT serine/threonine kinase 1	207	down	1,37	1,42E-03
hsa04922	Glucagon signaling pathway	PRKAG2	protein kinase AMP-activated non-catalytic subunit gamma 2	51422	up	1,28	4,57E-02
hsa04922	Glucagon signaling pathway	CREB5	cAMP responsive element binding protein 5	9586	up	3,23	2,63E-03
hsa04666	Fc gamma R-mediated phagocytosis	AKT1	AKT serine/threonine kinase 1	207	down	1,37	1,42E-03
hsa04666	Fc gamma R-mediated phagocytosis	SPHK1	sphingosine kinase 1	8877	down	2,00	2,34E-02
hsa04666	Fc gamma R-mediated phagocytosis	CFL1	cofilin 1	1072	down	1,29	3,02E-02
hsa04666	Fc gamma R-mediated phagocytosis	MARCKSL1	MARCKS like 1	65108	down	1,63	1,61E-02
hsa04666	Fc gamma R-mediated phagocytosis	LYN	LYN proto-oncogene, Src family tyrosine kinase	4067	down	1,36	2,34E-02
hsa04666	Fc gamma R-mediated phagocytosis	PIK3R1	phosphoinositide-3-kinase regulatory subunit 1	5295	down	2,04	8,40E-03
hsa04666	Fc gamma R-mediated phagocytosis	PLD1	phospholipase D1	5337	up	1,33	1,60E-02
hsa04666	Fc gamma R-mediated phagocytosis	PIP5K1C	phosphatidylinositol-4-phosphate 5-kinase type 1 gamma	23396	down	1,39	1,49E-03
hsa04666	Fc gamma R-mediated phagocytosis	RPS6KB2	ribosomal protein S6 kinase B2	6199	down	1,22	1,01E-02
hsa04666	Fc gamma R-mediated phagocytosis	LIMK1	LIM domain kinase 1	3984	down	1,44	6,49E-03
hsa04666	Fc gamma R-mediated phagocytosis	ASAP1	ArfGAP with SH3 domain, ankyrin repeat and PH domain 1	50807	up	1,27	4,95E-02
hsa04666	Fc gamma R-mediated phagocytosis	PLCG1	phospholipase C gamma 1	5335	down	1,51	2,85E-02
hsa04666	Fc gamma R-mediated phagocytosis	PIP5K1B	phosphatidylinositol-4-phosphate 5-kinase type 1 beta	8395	up	3,40	1,84E-02
hsa04666	Fc gamma R-mediated phagocytosis	PIK3CA	phosphatidylinositol-4,5-bisphosphate 3-kinase catalytic subunit alpha	5290	up	1,33	3,17E-02
hsa04666	Fc gamma R-mediated phagocytosis	AKT2	AKT serine/threonine kinase 2	208	down	1,28	6,33E-03
hsa05230	Central carbon metabolism in cancer	FGFR3	fibroblast growth factor receptor 3	2261	down	1,70	4,60E-02
hsa05230	Central carbon metabolism in cancer	PDK1	pyruvate dehydrogenase kinase 1	5163	up	1,31	2,69E-03
hsa05230	Central carbon metabolism in cancer	ERBB2	erb-b2 receptor tyrosine kinase 2	2064	down	1,47	1,93E-02
hsa05230	Central carbon metabolism in cancer	HKDC1	hexokinase domain containing 1	80201	up	3,37	4,73E-03
hsa05230	Central carbon metabolism in cancer	SIRT3	sirtuin 3	23410	down	1,27	4,49E-02
hsa05230	Central carbon metabolism in cancer	PIK3CA	phosphatidylinositol-4,5-bisphosphate 3-kinase catalytic subunit alpha	5290	up	1,33	3,17E-02
hsa05230	Central carbon metabolism in cancer	AKT2	AKT serine/threonine kinase 2	208	down	1,28	6,33E-03
hsa05230	Central carbon metabolism in cancer	PTEN	phosphatase and tensin homolog	5728	up	1,33	4,72E-02
hsa05230	Central carbon metabolism in cancer	AKT1	AKT serine/threonine kinase 1	207	down	1,37	1,42E-03
hsa05230	Central carbon metabolism in cancer	PKM	pyruvate kinase M1/2	5315	down	1,35	4,16E-02
hsa05230	Central carbon metabolism in cancer	PGAM1	phosphoglycerate mutase 1	5223	down	1,62	5,67E-03
hsa05230	Central carbon metabolism in cancer	HIF1A	hypoxia inducible factor 1 alpha subunit	3091	up	1,23	4,66E-02
hsa05230	Central carbon metabolism in cancer	PIK3R1	phosphoinositide-3-kinase regulatory subunit 1	5295	down	2,04	8,40E-03
hsa05230	Central carbon metabolism in cancer	HRAS	HRas proto-oncogene, GTPase	3265	down	1,31	2,19E-03
hsa00562	Inositol phosphate metabolism	PIK3C2A	phosphatidylinositol-4-phosphate 3-kinase catalytic subunit type 2 alpha	5286	up	1,30	1,79E-02
hsa00562	Inositol phosphate metabolism	ITPKC	inositol-trisphosphate 3-kinase C	80271	up	1,63	3,32E-02
hsa00562	Inositol phosphate metabolism	PIP4K2B	phosphatidylinositol-5-phosphate 4-kinase type 2 beta	8396	down	1,53	1,01E-02
hsa00562	Inositol phosphate metabolism	ISYNA1	inositol-3-phosphate synthase 1	51477	down	1,54	7,64E-03
hsa00562	Inositol phosphate metabolism	MTMR6	myotubularin related protein 6	9107	up	1,33	2,92E-02
hsa00562	Inositol phosphate metabolism	ALDH6A1	aldehyde dehydrogenase 6 family member A1	4329	up	1,60	3,50E-02
hsa00562	Inositol phosphate metabolism	ITPKB	inositol-trisphosphate 3-kinase B	3707	down	1,71	1,97E-02
hsa00562	Inositol phosphate metabolism	PTEN	phosphatase and tensin homolog	5728	up	1,33	4,72E-02
hsa00562	Inositol phosphate metabolism	CDIPT	CDP-diacylglycerol--inositol 3-phosphatidyltransferase	10423	down	1,32	3,12E-03
hsa00562	Inositol phosphate metabolism	PIK3CA	phosphatidylinositol-4,5-bisphosphate 3-kinase catalytic subunit alpha	5290	up	1,33	3,17E-02
hsa00562	Inositol phosphate metabolism	PIP5K1B	phosphatidylinositol-4-phosphate 5-kinase type 1 beta	8395	up	3,40	1,84E-02
hsa00562	Inositol phosphate metabolism	TPI1	triosephosphate isomerase 1	7167	down	1,28	3,58E-02
hsa00562	Inositol phosphate metabolism	MTMR2	myotubularin related protein 2	8898	up	1,23	2,61E-02
hsa00562	Inositol phosphate metabolism	PLCG1	phospholipase C gamma 1	5335	down	1,51	2,85E-02
hsa00562	Inositol phosphate metabolism	PIP5K1C	phosphatidylinositol-4-phosphate 5-kinase type 1 gamma	23396	down	1,39	1,49E-03
hsa04210	Apoptosis	AKT2	AKT serine/threonine kinase 2	208	down	1,28	6,33E-03
hsa04210	Apoptosis	BAX	BCL2 associated X, apoptosis regulator	581	down	1,22	2,61E-02
hsa04210	Apoptosis	DFFB	DNA fragmentation factor subunit beta	1677	down	2,29	3,17E-02
hsa04210	Apoptosis	BID	BH3 interacting domain death agonist	637	down	1,40	2,42E-02
hsa04210	Apoptosis	TRAF2	TNF receptor associated factor 2	7186	down	1,47	2,65E-02
hsa04210	Apoptosis	PIK3R1	phosphoinositide-3-kinase regulatory subunit 1	5295	down	2,04	8,40E-03
hsa04210	Apoptosis	FADD	Fas associated via death domain	8772	down	1,31	8,90E-03
hsa04210	Apoptosis	AKT1	AKT serine/threonine kinase 1	207	down	1,37	1,42E-03
hsa04210	Apoptosis	CAPN1	calpain 1	823	down	1,27	2,65E-02
hsa04012	ErbB signaling pathway	CAMK2D	calcium/calmodulin dependent protein kinase II delta	817	up	1,29	1,49E-02
hsa04012	ErbB signaling pathway	HRAS	HRas proto-oncogene, GTPase	3265	down	1,31	2,19E-03
hsa04012	ErbB signaling pathway	AREG	amphiregulin	374	up	3,33	2,37E-02
hsa04012	ErbB signaling pathway	PIK3R1	phosphoinositide-3-kinase regulatory subunit 1	5295	down	2,04	8,40E-03
hsa04012	ErbB signaling pathway	MAPK8	mitogen-activated protein kinase 8	5599	up	1,38	3,05E-02
hsa04012	ErbB signaling pathway	SOS2	SOS Ras/Rho guanine nucleotide exchange factor 2	6655	up	1,82	1,41E-02
hsa04012	ErbB signaling pathway	NCK1	NCK adaptor protein 1	4690	up	1,48	1,42E-02
hsa04012	ErbB signaling pathway	PIK3CA	phosphatidylinositol-4,5-bisphosphate 3-kinase catalytic subunit alpha	5290	up	1,33	3,17E-02
hsa04012	ErbB signaling pathway	AKT2	AKT serine/threonine kinase 2	208	down	1,28	6,33E-03
hsa04012	ErbB signaling pathway	PLCG1	phospholipase C gamma 1	5335	down	1,51	2,85E-02
hsa04012	ErbB signaling pathway	BRAF	B-Raf proto-oncogene, serine/threonine kinase	673	up	1,52	4,53E-02
hsa04012	ErbB signaling pathway	RPS6KB2	ribosomal protein S6 kinase B2	6199	down	1,22	1,01E-02
hsa04012	ErbB signaling pathway	CDKN1A	cyclin dependent kinase inhibitor 1A	1026	up	3,62	5,43E-03
hsa04012	ErbB signaling pathway	HBEGF	heparin binding EGF like growth factor	1839	up	3,67	5,67E-03
hsa04012	ErbB signaling pathway	AKT1	AKT serine/threonine kinase 1	207	down	1,37	1,42E-03
hsa04012	ErbB signaling pathway	ERBB2	erb-b2 receptor tyrosine kinase 2	2064	down	1,47	1,93E-02
hsa04012	ErbB signaling pathway	CBLB	Cbl proto-oncogene B	868	up	1,83	4,35E-02
hsa00970	Aminoacyl-tRNA biosynthesis	SARS	seryl-tRNA synthetase	6301	up	1,82	1,31E-02
hsa00970	Aminoacyl-tRNA biosynthesis	WARS	tryptophanyl-tRNA synthetase	7453	up	1,88	3,69E-02
hsa00970	Aminoacyl-tRNA biosynthesis	NARS	asparaginyl-tRNA synthetase	4677	up	1,29	2,58E-02
hsa00970	Aminoacyl-tRNA biosynthesis	CARS	cysteinyl-tRNA synthetase	833	up	1,55	4,38E-02
hsa00970	Aminoacyl-tRNA biosynthesis	AARS	alanyl-tRNA synthetase	16	up	1,82	1,84E-02
hsa00970	Aminoacyl-tRNA biosynthesis	TARS	threonyl-tRNA synthetase	6897	up	1,45	1,96E-02
hsa00970	Aminoacyl-tRNA biosynthesis	WARS2	tryptophanyl tRNA synthetase 2, mitochondrial	10352	up	1,54	9,54E-03
hsa00970	Aminoacyl-tRNA biosynthesis	EPRS	glutamyl-prolyl-tRNA synthetase	2058	up	1,42	1,95E-02
hsa00970	Aminoacyl-tRNA biosynthesis	GARS	glycyl-tRNA synthetase	2617	up	1,65	1,79E-02
hsa04710	Circadian rhythm	PRKAB2	protein kinase AMP-activated non-catalytic subunit beta 2	5565	up	1,83	1,27E-02
hsa04710	Circadian rhythm	CREB1	cAMP responsive element binding protein 1	1385	up	1,51	7,18E-03
hsa04710	Circadian rhythm	BHLHE40	basic helix-loop-helix family member e40	8553	up	1,80	3,56E-02
hsa04710	Circadian rhythm	PRKAG2	protein kinase AMP-activated non-catalytic subunit gamma 2	51422	up	1,28	4,57E-02
hsa04710	Circadian rhythm	PER1	period circadian regulator 1	5187	up	2,35	1,38E-02
hsa04710	Circadian rhythm	ARNTL	aryl hydrocarbon receptor nuclear translocator like	406	up	1,67	5,94E-03
hsa04115	p53 signaling pathway	BID	BH3 interacting domain death agonist	637	down	1,40	2,42E-02
hsa04115	p53 signaling pathway	CD82	CD82 molecule	3732	down	1,36	1,80E-02
hsa04115	p53 signaling pathway	EI24	EI24, autophagy associated transmembrane protein	9538	down	1,27	2,31E-02
hsa04115	p53 signaling pathway	BAX	BCL2 associated X, apoptosis regulator	581	down	1,22	2,61E-02
hsa04115	p53 signaling pathway	CCND3	cyclin D3	896	down	1,60	4,17E-02
hsa04115	p53 signaling pathway	PTEN	phosphatase and tensin homolog	5728	up	1,33	4,72E-02
hsa04115	p53 signaling pathway	BBC3	BCL2 binding component 3	27113	up	2,09	3,17E-02
hsa04115	p53 signaling pathway	SESN2	sestrin 2	83667	up	2,90	1,62E-02
hsa04115	p53 signaling pathway	GADD45A	growth arrest and DNA damage inducible alpha	1647	up	3,05	4,75E-04
hsa04115	p53 signaling pathway	SIAH1	siah E3 ubiquitin protein ligase 1	6477	up	1,74	1,66E-02
hsa04115	p53 signaling pathway	PMAIP1	phorbol-12-myristate-13-acetate-induced protein 1	5366	up	2,01	4,52E-02
hsa04115	p53 signaling pathway	CDKN1A	cyclin dependent kinase inhibitor 1A	1026	up	3,62	5,43E-03
hsa04115	p53 signaling pathway	GADD45B	growth arrest and DNA damage inducible beta	4616	up	3,21	3,92E-04
hsa04115	p53 signaling pathway	TP73	tumor protein p73	7161	down	2,86	3,40E-02
hsa03420	Nucleotide excision repair	RAD23B	RAD23 homolog B, nucleotide excision repair protein	5887	up	1,23	3,34E-02
hsa03420	Nucleotide excision repair	GTF2H1	general transcription factor IIH subunit 1	2965	up	1,33	1,85E-02
hsa03420	Nucleotide excision repair	POLD1	DNA polymerase delta 1, catalytic subunit	5424	down	1,59	4,62E-02
hsa03420	Nucleotide excision repair	PCNA	proliferating cell nuclear antigen	5111	down	2,14	4,63E-02
hsa03420	Nucleotide excision repair	ERCC2	ERCC excision repair 2, TFIIH core complex helicase subunit	2068	down	1,29	2,20E-02
hsa03420	Nucleotide excision repair	POLE	DNA polymerase epsilon, catalytic subunit	5426	down	1,55	2,67E-02
hsa03420	Nucleotide excision repair	ERCC3	ERCC excision repair 3, TFIIH core complex helicase subunit	2071	down	1,20	2,37E-02
hsa03420	Nucleotide excision repair	RFC1	replication factor C subunit 1	5981	up	1,15	2,18E-02
hsa03420	Nucleotide excision repair	POLD2	DNA polymerase delta 2, accessory subunit	5425	down	1,30	1,92E-02
hsa03420	Nucleotide excision repair	RPA1	replication protein A1	6117	down	1,41	4,93E-02
hsa03420	Nucleotide excision repair	CDK7	cyclin dependent kinase 7	1022	up	1,37	4,38E-02
hsa04920	Adipocytokine signaling pathway	ACSL1	acyl-CoA synthetase long chain family member 1	2180	down	1,54	3,01E-02
hsa04920	Adipocytokine signaling pathway	CAMKK2	calcium/calmodulin dependent protein kinase kinase 2	10645	down	1,63	2,18E-02
hsa04920	Adipocytokine signaling pathway	AKT1	AKT serine/threonine kinase 1	207	down	1,37	1,42E-03
hsa04920	Adipocytokine signaling pathway	PRKAG2	protein kinase AMP-activated non-catalytic subunit gamma 2	51422	up	1,28	4,57E-02
hsa04920	Adipocytokine signaling pathway	IRS2	insulin receptor substrate 2	8660	up	2,21	2,22E-02
hsa04920	Adipocytokine signaling pathway	MAPK8	mitogen-activated protein kinase 8	5599	up	1,38	3,05E-02
hsa04920	Adipocytokine signaling pathway	LEPR	leptin receptor	3953	up	1,33	4,94E-03
hsa04920	Adipocytokine signaling pathway	AKT2	AKT serine/threonine kinase 2	208	down	1,28	6,33E-03
hsa04920	Adipocytokine signaling pathway	RXRA	retinoid X receptor alpha	6256	down	1,34	3,67E-03
hsa04920	Adipocytokine signaling pathway	STK11	serine/threonine kinase 11	6794	down	1,25	3,05E-02
hsa04920	Adipocytokine signaling pathway	CAMKK1	calcium/calmodulin dependent protein kinase kinase 1	84254	down	1,83	2,57E-02
hsa04920	Adipocytokine signaling pathway	PRKAB2	protein kinase AMP-activated non-catalytic subunit beta 2	5565	up	1,83	1,27E-02
hsa04920	Adipocytokine signaling pathway	TRAF2	TNF receptor associated factor 2	7186	down	1,47	2,65E-02
hsa04920	Adipocytokine signaling pathway	IRS1	insulin receptor substrate 1	3667	down	1,89	6,25E-03
hsa05200	Pathways in cancer	RALGDS	ral guanine nucleotide dissociation stimulator	5900	down	1,30	3,49E-02
hsa05200	Pathways in cancer	GNA11	G protein subunit alpha 11	2767	down	1,18	4,37E-02
hsa05200	Pathways in cancer	FZD4	frizzled class receptor 4	8322	down	2,17	3,82E-02
hsa05200	Pathways in cancer	E2F1	E2F transcription factor 1	1869	down	1,64	3,25E-02
hsa05200	Pathways in cancer	TGFBR2	transforming growth factor beta receptor 2	7048	down	1,34	2,74E-02
hsa05200	Pathways in cancer	BMP4	bone morphogenetic protein 4	652	down	2,60	1,26E-02
hsa05200	Pathways in cancer	HRAS	HRas proto-oncogene, GTPase	3265	down	1,31	2,19E-03
hsa05200	Pathways in cancer	FGF2	fibroblast growth factor 2	2247	down	5,35	3,09E-02
hsa05200	Pathways in cancer	CTBP1	C-terminal binding protein 1	1487	down	1,16	3,77E-02
hsa05200	Pathways in cancer	PIK3R1	phosphoinositide-3-kinase regulatory subunit 1	5295	down	2,04	8,40E-03
hsa05200	Pathways in cancer	TRAF2	TNF receptor associated factor 2	7186	down	1,47	2,65E-02
hsa05200	Pathways in cancer	FGFR3	fibroblast growth factor receptor 3	2261	down	1,70	4,60E-02
hsa05200	Pathways in cancer	PLCG1	phospholipase C gamma 1	5335	down	1,51	2,85E-02
hsa05200	Pathways in cancer	WNT10B	Wnt family member 10B	7480	down	1,76	4,78E-02
hsa05200	Pathways in cancer	RASSF5	Ras association domain family member 5	83593	down	2,36	2,58E-02
hsa05200	Pathways in cancer	FZD1	frizzled class receptor 1	8321	down	1,75	2,84E-02
hsa05200	Pathways in cancer	SUFU	SUFU negative regulator of hedgehog signaling	51684	down	1,41	3,37E-02
hsa05200	Pathways in cancer	AKT2	AKT serine/threonine kinase 2	208	down	1,28	6,33E-03
hsa05200	Pathways in cancer	SKP2	S-phase kinase associated protein 2	6502	down	2,21	3,69E-02
hsa05200	Pathways in cancer	F2R	coagulation factor II thrombin receptor	2149	down	1,54	7,69E-03
hsa05200	Pathways in cancer	AKT1	AKT serine/threonine kinase 1	207	down	1,37	1,42E-03
hsa05200	Pathways in cancer	GNAI2	G protein subunit alpha i2	2771	down	1,22	3,65E-02
hsa05200	Pathways in cancer	TRAF3	TNF receptor associated factor 3	7187	down	1,40	1,36E-02
hsa05200	Pathways in cancer	FADD	Fas associated via death domain	8772	down	1,31	8,90E-03
hsa05200	Pathways in cancer	AXIN2	axin 2	8313	down	2,79	3,67E-03
hsa05200	Pathways in cancer	ERBB2	erb-b2 receptor tyrosine kinase 2	2064	down	1,47	1,93E-02
hsa05200	Pathways in cancer	ADCY3	adenylate cyclase 3	109	down	1,45	1,03E-02
hsa05200	Pathways in cancer	BID	BH3 interacting domain death agonist	637	down	1,40	2,42E-02
hsa05200	Pathways in cancer	TCF7	transcription factor 7	6932	down	1,47	1,07E-02
hsa05200	Pathways in cancer	BAX	BCL2 associated X, apoptosis regulator	581	down	1,22	2,61E-02
hsa05200	Pathways in cancer	RXRA	retinoid X receptor alpha	6256	down	1,34	3,67E-03
hsa00061	Fatty acid biosynthesis	ACACA	acetyl-CoA carboxylase alpha	31	down	1,40	2,54E-02
hsa00061	Fatty acid biosynthesis	FASN	fatty acid synthase	2194	down	1,96	8,31E-03
hsa00061	Fatty acid biosynthesis	MCAT	malonyl-CoA-acyl carrier protein transacylase	27349	down	1,39	3,36E-03
hsa00061	Fatty acid biosynthesis	ACSL1	acyl-CoA synthetase long chain family member 1	2180	down	1,54	3,01E-02
hsa04010	MAPK signaling pathway	TAB1	TGF-beta activated kinase 1 (MAP3K7) binding protein 1	10454	down	1,29	1,94E-02
hsa04010	MAPK signaling pathway	GADD45A	growth arrest and DNA damage inducible alpha	1647	up	3,05	4,75E-04
hsa04010	MAPK signaling pathway	AKT1	AKT serine/threonine kinase 1	207	down	1,37	1,42E-03
hsa04010	MAPK signaling pathway	GADD45B	growth arrest and DNA damage inducible beta	4616	up	3,21	3,92E-04
hsa04010	MAPK signaling pathway	JUND	JunD proto-oncogene, AP-1 transcription factor subunit	3727	up	1,56	4,42E-02
hsa04010	MAPK signaling pathway	DUSP10	dual specificity phosphatase 10	11221	up	2,34	2,20E-03
hsa04010	MAPK signaling pathway	RPS6KA5	ribosomal protein S6 kinase A5	9252	up	2,11	5,94E-03
hsa04010	MAPK signaling pathway	MAPK8	mitogen-activated protein kinase 8	5599	up	1,38	3,05E-02
hsa04010	MAPK signaling pathway	MAPK12	mitogen-activated protein kinase 12	6300	down	1,37	3,32E-03
hsa04010	MAPK signaling pathway	DUSP5	dual specificity phosphatase 5	1847	up	3,63	9,77E-03
hsa04010	MAPK signaling pathway	HRAS	HRas proto-oncogene, GTPase	3265	down	1,31	2,19E-03
hsa04010	MAPK signaling pathway	FGF2	fibroblast growth factor 2	2247	down	5,35	3,09E-02
hsa04010	MAPK signaling pathway	SRF	serum response factor	6722	up	1,48	3,97E-02
hsa04010	MAPK signaling pathway	CACNB3	calcium voltage-gated channel auxiliary subunit beta 3	784	down	1,19	3,30E-02
hsa04010	MAPK signaling pathway	TRAF2	TNF receptor associated factor 2	7186	down	1,47	2,65E-02
hsa04010	MAPK signaling pathway	BRAF	B-Raf proto-oncogene, serine/threonine kinase	673	up	1,52	4,53E-02
hsa04010	MAPK signaling pathway	MAP3K2	mitogen-activated protein kinase kinase kinase 2	10746	up	1,27	8,96E-03
hsa04010	MAPK signaling pathway	PPM1B	protein phosphatase, Mg2+/Mn2+ dependent 1B	5495	up	1,53	2,84E-02
hsa04010	MAPK signaling pathway	IL1A	interleukin 1 alpha	3552	up	8,56	1,05E-02
hsa04010	MAPK signaling pathway	DUSP1	dual specificity phosphatase 1	1843	up	1,99	2,51E-02
hsa04010	MAPK signaling pathway	MAP3K6	mitogen-activated protein kinase kinase kinase 6	9064	down	1,68	3,57E-02
hsa04010	MAPK signaling pathway	MAP4K3	mitogen-activated protein kinase kinase kinase kinase 3	8491	up	1,23	4,82E-02
hsa04010	MAPK signaling pathway	BDNF	brain derived neurotrophic factor	627	down	2,98	1,15E-02
hsa04010	MAPK signaling pathway	DUSP8	dual specificity phosphatase 8	1850	up	2,42	1,40E-02
hsa04010	MAPK signaling pathway	RASGRP3	RAS guanyl releasing protein 3	25780	up	2,59	1,78E-02
hsa04010	MAPK signaling pathway	STK3	serine/threonine kinase 3	6788	up	1,61	2,08E-03
hsa04010	MAPK signaling pathway	TGFBR2	transforming growth factor beta receptor 2	7048	down	1,34	2,74E-02
hsa04010	MAPK signaling pathway	DUSP7	dual specificity phosphatase 7	1849	down	1,42	1,78E-02
hsa04010	MAPK signaling pathway	SOS2	SOS Ras/Rho guanine nucleotide exchange factor 2	6655	up	1,82	1,41E-02
hsa04010	MAPK signaling pathway	ARRB1	arrestin beta 1	408	down	1,79	2,42E-02
hsa04010	MAPK signaling pathway	PPP5C	protein phosphatase 5 catalytic subunit	5536	down	1,29	4,15E-02
hsa04010	MAPK signaling pathway	FGFR3	fibroblast growth factor receptor 3	2261	down	1,70	4,60E-02
hsa04010	MAPK signaling pathway	DDIT3	DNA damage inducible transcript 3	1649	up	5,65	3,67E-03
hsa04010	MAPK signaling pathway	RPS6KA4	ribosomal protein S6 kinase A4	8986	down	1,33	5,67E-03
hsa04010	MAPK signaling pathway	ATF2	activating transcription factor 2	1386	up	1,79	1,01E-02
hsa04010	MAPK signaling pathway	AKT2	AKT serine/threonine kinase 2	208	down	1,28	6,33E-03
hsa04010	MAPK signaling pathway	PPP3CC	protein phosphatase 3 catalytic subunit gamma	5533	up	1,52	1,78E-02
hsa04110	Cell cycle	PCNA	proliferating cell nuclear antigen	5111	down	2,14	4,63E-02
hsa04110	Cell cycle	MCM2	minichromosome maintenance complex component 2	4171	down	2,01	1,42E-02
hsa04110	Cell cycle	E2F1	E2F transcription factor 1	1869	down	1,64	3,25E-02
hsa04110	Cell cycle	ANAPC2	anaphase promoting complex subunit 2	29882	down	1,26	1,99E-02
hsa04110	Cell cycle	MCM7	minichromosome maintenance complex component 7	4176	down	1,67	3,35E-02
hsa04110	Cell cycle	TFDP1	transcription factor Dp-1	7027	down	1,77	1,08E-02
hsa04110	Cell cycle	ESPL1	extra spindle pole bodies like 1, separase	9700	down	1,88	3,17E-02
hsa04110	Cell cycle	MCM5	minichromosome maintenance complex component 5	4174	down	1,83	2,22E-02
hsa04110	Cell cycle	CDC25A	cell division cycle 25A	993	down	1,92	1,48E-02
hsa04110	Cell cycle	CCND3	cyclin D3	896	down	1,60	4,17E-02
hsa04110	Cell cycle	YWHAH	tyrosine 3-monooxygenase/tryptophan 5-monooxygenase activation protein eta	7533	down	1,33	4,79E-02
hsa04110	Cell cycle	SKP2	S-phase kinase associated protein 2	6502	down	2,21	3,69E-02
hsa04110	Cell cycle	MCM3	minichromosome maintenance complex component 3	4172	down	2,07	4,13E-02
hsa05160	Hepatitis C	PPP2CB	protein phosphatase 2 catalytic subunit beta	5516	up	1,30	4,79E-02
hsa05160	Hepatitis C	CDKN1A	cyclin dependent kinase inhibitor 1A	1026	up	3,62	5,43E-03
hsa05160	Hepatitis C	EIF2AK3	eukaryotic translation initiation factor 2 alpha kinase 3	9451	up	2,82	1,11E-03
hsa05160	Hepatitis C	TRAF3	TNF receptor associated factor 3	7187	down	1,40	1,36E-02
hsa05160	Hepatitis C	AKT1	AKT serine/threonine kinase 1	207	down	1,37	1,42E-03
hsa05160	Hepatitis C	JAK1	Janus kinase 1	3716	up	1,53	2,13E-02
hsa05160	Hepatitis C	RXRA	retinoid X receptor alpha	6256	down	1,34	3,67E-03
hsa05160	Hepatitis C	PIK3R1	phosphoinositide-3-kinase regulatory subunit 1	5295	down	2,04	8,40E-03
hsa05160	Hepatitis C	HRAS	HRas proto-oncogene, GTPase	3265	down	1,31	2,19E-03
hsa05160	Hepatitis C	CLDN1	claudin 1	9076	up	2,13	6,96E-03
hsa05160	Hepatitis C	IRF3	interferon regulatory factor 3	3661	down	1,33	2,58E-03
hsa05160	Hepatitis C	SOS2	SOS Ras/Rho guanine nucleotide exchange factor 2	6655	up	1,82	1,41E-02
hsa05160	Hepatitis C	MAPK12	mitogen-activated protein kinase 12	6300	down	1,37	3,32E-03
hsa05160	Hepatitis C	IKBKE	inhibitor of nuclear factor kappa B kinase subunit epsilon	9641	down	1,67	1,00E-02
hsa05160	Hepatitis C	MAPK8	mitogen-activated protein kinase 8	5599	up	1,38	3,05E-02
hsa05160	Hepatitis C	AKT2	AKT serine/threonine kinase 2	208	down	1,28	6,33E-03
hsa05160	Hepatitis C	PIK3CA	phosphatidylinositol-4,5-bisphosphate 3-kinase catalytic subunit alpha	5290	up	1,33	3,17E-02
hsa05160	Hepatitis C	CD81	CD81 molecule	975	down	1,31	1,15E-02
hsa05160	Hepatitis C	BRAF	B-Raf proto-oncogene, serine/threonine kinase	673	up	1,52	4,53E-02
hsa05160	Hepatitis C	SCARB1	scavenger receptor class B member 1	949	down	1,45	4,26E-02
hsa05160	Hepatitis C	PPP2R2A	protein phosphatase 2 regulatory subunit Balpha	5520	up	1,26	3,61E-02
hsa05160	Hepatitis C	TRAF2	TNF receptor associated factor 2	7186	down	1,47	2,65E-02
hsa05212	Pancreatic cancer	MAPK8	mitogen-activated protein kinase 8	5599	up	1,38	3,05E-02
hsa05212	Pancreatic cancer	TGFBR2	transforming growth factor beta receptor 2	7048	down	1,34	2,74E-02
hsa05212	Pancreatic cancer	RALGDS	ral guanine nucleotide dissociation stimulator	5900	down	1,30	3,49E-02
hsa05212	Pancreatic cancer	SMAD2	SMAD family member 2	4087	up	1,29	2,19E-02
hsa05212	Pancreatic cancer	E2F1	E2F transcription factor 1	1869	down	1,64	3,25E-02
hsa05212	Pancreatic cancer	VEGFA	vascular endothelial growth factor A	7422	up	2,38	1,68E-02
hsa05212	Pancreatic cancer	AKT1	AKT serine/threonine kinase 1	207	down	1,37	1,42E-03
hsa05212	Pancreatic cancer	JAK1	Janus kinase 1	3716	up	1,53	2,13E-02
hsa05212	Pancreatic cancer	PIK3R1	phosphoinositide-3-kinase regulatory subunit 1	5295	down	2,04	8,40E-03
hsa05212	Pancreatic cancer	ERBB2	erb-b2 receptor tyrosine kinase 2	2064	down	1,47	1,93E-02
hsa05212	Pancreatic cancer	BRAF	B-Raf proto-oncogene, serine/threonine kinase	673	up	1,52	4,53E-02
hsa05212	Pancreatic cancer	AKT2	AKT serine/threonine kinase 2	208	down	1,28	6,33E-03
hsa05212	Pancreatic cancer	PIK3CA	phosphatidylinositol-4,5-bisphosphate 3-kinase catalytic subunit alpha	5290	up	1,33	3,17E-02
hsa01230	Biosynthesis of amino acids	BCAT2	branched chain amino acid transaminase 2	587	down	1,34	1,96E-02
hsa01230	Biosynthesis of amino acids	PHGDH	phosphoglycerate dehydrogenase	26227	down	2,34	2,54E-02
hsa01230	Biosynthesis of amino acids	MAT2A	methionine adenosyltransferase 2A	4144	down	1,79	2,93E-02
hsa01230	Biosynthesis of amino acids	PYCR3	pyrroline-5-carboxylate reductase 3	65263	down	1,77	1,11E-03
hsa01230	Biosynthesis of amino acids	TPI1	triosephosphate isomerase 1	7167	down	1,28	3,58E-02
hsa01230	Biosynthesis of amino acids	NAGS	N-acetylglutamate synthase	162417	down	1,62	4,90E-02
hsa01230	Biosynthesis of amino acids	GLUL	glutamate-ammonia ligase	2752	down	1,47	6,91E-03
hsa01230	Biosynthesis of amino acids	PKM	pyruvate kinase M1/2	5315	down	1,35	4,16E-02
hsa01230	Biosynthesis of amino acids	PGAM1	phosphoglycerate mutase 1	5223	down	1,62	5,67E-03
hsa04022	cGMP-PKG signaling pathway	ATF2	activating transcription factor 2	1386	up	1,79	1,01E-02
hsa04022	cGMP-PKG signaling pathway	PPP3CC	protein phosphatase 3 catalytic subunit gamma	5533	up	1,52	1,78E-02
hsa04022	cGMP-PKG signaling pathway	AKT2	AKT serine/threonine kinase 2	208	down	1,28	6,33E-03
hsa04022	cGMP-PKG signaling pathway	ADRA2A	adrenoceptor alpha 2A	150	down	3,92	2,45E-02
hsa04022	cGMP-PKG signaling pathway	PPP1CA	protein phosphatase 1 catalytic subunit alpha	5499	down	1,24	9,77E-03
hsa04022	cGMP-PKG signaling pathway	CALM1	calmodulin 1	801	down	1,43	2,23E-02
hsa04022	cGMP-PKG signaling pathway	GNA13	G protein subunit alpha 13	10672	up	1,68	2,41E-03
hsa04022	cGMP-PKG signaling pathway	ATP2B1	ATPase plasma membrane Ca2+ transporting 1	490	up	1,35	4,17E-02
hsa04022	cGMP-PKG signaling pathway	SRF	serum response factor	6722	up	1,48	3,97E-02
hsa04022	cGMP-PKG signaling pathway	PPP1R12A	protein phosphatase 1 regulatory subunit 12A	4659	up	1,25	1,03E-02
hsa04022	cGMP-PKG signaling pathway	GNA11	G protein subunit alpha 11	2767	down	1,18	4,37E-02
hsa04022	cGMP-PKG signaling pathway	CALM2	calmodulin 2	805	down	1,43	2,23E-02
hsa04022	cGMP-PKG signaling pathway	CREB3L2	cAMP responsive element binding protein 3 like 2	64764	up	2,31	8,54E-03
hsa04022	cGMP-PKG signaling pathway	MEF2A	myocyte enhancer factor 2A	4205	up	1,55	1,41E-02
hsa04022	cGMP-PKG signaling pathway	ATP2A3	ATPase sarcoplasmic/endoplasmic reticulum Ca2+ transporting 3	489	down	1,62	4,34E-02
hsa04022	cGMP-PKG signaling pathway	IRS1	insulin receptor substrate 1	3667	down	1,89	6,25E-03
hsa04022	cGMP-PKG signaling pathway	ADCY3	adenylate cyclase 3	109	down	1,45	1,03E-02
hsa04022	cGMP-PKG signaling pathway	CALM3	calmodulin 3	808	down	1,43	2,23E-02
hsa04022	cGMP-PKG signaling pathway	MEF2D	myocyte enhancer factor 2D	4209	up	1,90	4,04E-02
hsa04022	cGMP-PKG signaling pathway	PPIF	peptidylprolyl isomerase F	10105	down	1,66	7,16E-03
hsa04022	cGMP-PKG signaling pathway	CREB1	cAMP responsive element binding protein 1	1385	up	1,51	7,18E-03
hsa04022	cGMP-PKG signaling pathway	IRS2	insulin receptor substrate 2	8660	up	2,21	2,22E-02
hsa04022	cGMP-PKG signaling pathway	GNAI2	G protein subunit alpha i2	2771	down	1,22	3,65E-02
hsa04022	cGMP-PKG signaling pathway	CREB5	cAMP responsive element binding protein 5	9586	up	3,23	2,63E-03
hsa04022	cGMP-PKG signaling pathway	AKT1	AKT serine/threonine kinase 1	207	down	1,37	1,42E-03
hsa05215	Prostate cancer	CREB1	cAMP responsive element binding protein 1	1385	up	1,51	7,18E-03
hsa05215	Prostate cancer	CREB5	cAMP responsive element binding protein 5	9586	up	3,23	2,63E-03
hsa05215	Prostate cancer	AKT1	AKT serine/threonine kinase 1	207	down	1,37	1,42E-03
hsa05215	Prostate cancer	CDKN1A	cyclin dependent kinase inhibitor 1A	1026	up	3,62	5,43E-03
hsa05215	Prostate cancer	ERBB2	erb-b2 receptor tyrosine kinase 2	2064	down	1,47	1,93E-02
hsa05215	Prostate cancer	TCF7	transcription factor 7	6932	down	1,47	1,07E-02
hsa05215	Prostate cancer	PTEN	phosphatase and tensin homolog	5728	up	1,33	4,72E-02
hsa05215	Prostate cancer	HSP90B1	heat shock protein 90 beta family member 1	7184	up	1,71	2,12E-02
hsa05215	Prostate cancer	CREB3L2	cAMP responsive element binding protein 3 like 2	64764	up	2,31	8,54E-03
hsa05215	Prostate cancer	E2F1	E2F transcription factor 1	1869	down	1,64	3,25E-02
hsa05215	Prostate cancer	SOS2	SOS Ras/Rho guanine nucleotide exchange factor 2	6655	up	1,82	1,41E-02
hsa05215	Prostate cancer	HRAS	HRas proto-oncogene, GTPase	3265	down	1,31	2,19E-03
hsa05215	Prostate cancer	PIK3R1	phosphoinositide-3-kinase regulatory subunit 1	5295	down	2,04	8,40E-03
hsa05215	Prostate cancer	BRAF	B-Raf proto-oncogene, serine/threonine kinase	673	up	1,52	4,53E-02
hsa05215	Prostate cancer	AKT2	AKT serine/threonine kinase 2	208	down	1,28	6,33E-03
hsa05215	Prostate cancer	PIK3CA	phosphatidylinositol-4,5-bisphosphate 3-kinase catalytic subunit alpha	5290	up	1,33	3,17E-02
hsa05213	Endometrial cancer	ERBB2	erb-b2 receptor tyrosine kinase 2	2064	down	1,47	1,93E-02
hsa05213	Endometrial cancer	BRAF	B-Raf proto-oncogene, serine/threonine kinase	673	up	1,52	4,53E-02
hsa05213	Endometrial cancer	TCF7	transcription factor 7	6932	down	1,47	1,07E-02
hsa05213	Endometrial cancer	PTEN	phosphatase and tensin homolog	5728	up	1,33	4,72E-02
hsa05213	Endometrial cancer	AKT2	AKT serine/threonine kinase 2	208	down	1,28	6,33E-03
hsa05213	Endometrial cancer	PIK3CA	phosphatidylinositol-4,5-bisphosphate 3-kinase catalytic subunit alpha	5290	up	1,33	3,17E-02
hsa05213	Endometrial cancer	AKT1	AKT serine/threonine kinase 1	207	down	1,37	1,42E-03
hsa05213	Endometrial cancer	SOS2	SOS Ras/Rho guanine nucleotide exchange factor 2	6655	up	1,82	1,41E-02
hsa05213	Endometrial cancer	HRAS	HRas proto-oncogene, GTPase	3265	down	1,31	2,19E-03
hsa05213	Endometrial cancer	PIK3R1	phosphoinositide-3-kinase regulatory subunit 1	5295	down	2,04	8,40E-03
hsa05213	Endometrial cancer	AXIN2	axin 2	8313	down	2,79	3,67E-03
hsa04071	Sphingolipid signaling pathway	PTEN	phosphatase and tensin homolog	5728	up	1,33	4,72E-02
hsa04071	Sphingolipid signaling pathway	BAX	BCL2 associated X, apoptosis regulator	581	down	1,22	2,61E-02
hsa04071	Sphingolipid signaling pathway	BID	BH3 interacting domain death agonist	637	down	1,40	2,42E-02
hsa04071	Sphingolipid signaling pathway	PPP2CB	protein phosphatase 2 catalytic subunit beta	5516	up	1,30	4,79E-02
hsa04071	Sphingolipid signaling pathway	SMPD2	sphingomyelin phosphodiesterase 2	6610	down	1,22	4,95E-02
hsa04071	Sphingolipid signaling pathway	GNAI2	G protein subunit alpha i2	2771	down	1,22	3,65E-02
hsa04071	Sphingolipid signaling pathway	AKT1	AKT serine/threonine kinase 1	207	down	1,37	1,42E-03
hsa04071	Sphingolipid signaling pathway	SPHK1	sphingosine kinase 1	8877	down	2,00	2,34E-02
hsa04071	Sphingolipid signaling pathway	AKT2	AKT serine/threonine kinase 2	208	down	1,28	6,33E-03
hsa04071	Sphingolipid signaling pathway	PIK3CA	phosphatidylinositol-4,5-bisphosphate 3-kinase catalytic subunit alpha	5290	up	1,33	3,17E-02
hsa04071	Sphingolipid signaling pathway	TRAF2	TNF receptor associated factor 2	7186	down	1,47	2,65E-02
hsa04071	Sphingolipid signaling pathway	S1PR2	sphingosine-1-phosphate receptor 2	9294	down	1,91	1,41E-02
hsa04071	Sphingolipid signaling pathway	SGMS2	sphingomyelin synthase 2	166929	up	1,39	4,00E-02
hsa04071	Sphingolipid signaling pathway	PPP2R2A	protein phosphatase 2 regulatory subunit Balpha	5520	up	1,26	3,61E-02
hsa04071	Sphingolipid signaling pathway	PLD1	phospholipase D1	5337	up	1,33	1,60E-02
hsa04071	Sphingolipid signaling pathway	HRAS	HRas proto-oncogene, GTPase	3265	down	1,31	2,19E-03
hsa04071	Sphingolipid signaling pathway	GNA13	G protein subunit alpha 13	10672	up	1,68	2,41E-03
hsa04071	Sphingolipid signaling pathway	PIK3R1	phosphoinositide-3-kinase regulatory subunit 1	5295	down	2,04	8,40E-03
hsa04071	Sphingolipid signaling pathway	MAPK12	mitogen-activated protein kinase 12	6300	down	1,37	3,32E-03
hsa04071	Sphingolipid signaling pathway	MAPK8	mitogen-activated protein kinase 8	5599	up	1,38	3,05E-02
hsa04919	Thyroid hormone signaling pathway	RCAN1	regulator of calcineurin 1	1827	up	1,47	4,96E-02
hsa04919	Thyroid hormone signaling pathway	AKT1	AKT serine/threonine kinase 1	207	down	1,37	1,42E-03
hsa04919	Thyroid hormone signaling pathway	MED24	mediator complex subunit 24	9862	down	1,33	2,93E-02
hsa04919	Thyroid hormone signaling pathway	NOTCH1	notch 1	4851	down	1,62	2,46E-02
hsa04919	Thyroid hormone signaling pathway	RXRA	retinoid X receptor alpha	6256	down	1,34	3,67E-03
hsa04919	Thyroid hormone signaling pathway	SLC9A1	solute carrier family 9 member A1	6548	up	2,29	9,81E-03
hsa04919	Thyroid hormone signaling pathway	NCOA3	nuclear receptor coactivator 3	8202	up	1,53	4,13E-02
hsa04919	Thyroid hormone signaling pathway	THRA	thyroid hormone receptor, alpha	7067	down	1,45	2,63E-02
hsa04919	Thyroid hormone signaling pathway	BMP4	bone morphogenetic protein 4	652	down	2,60	1,26E-02
hsa04919	Thyroid hormone signaling pathway	HRAS	HRas proto-oncogene, GTPase	3265	down	1,31	2,19E-03
hsa04919	Thyroid hormone signaling pathway	SLC16A2	solute carrier family 16 member 2	6567	down	3,17	2,47E-02
hsa04919	Thyroid hormone signaling pathway	PIK3R1	phosphoinositide-3-kinase regulatory subunit 1	5295	down	2,04	8,40E-03
hsa04919	Thyroid hormone signaling pathway	HIF1A	hypoxia inducible factor 1 alpha subunit	3091	up	1,23	4,66E-02
hsa04919	Thyroid hormone signaling pathway	ACTG1	actin gamma 1	71	up	1,58	1,66E-02
hsa04919	Thyroid hormone signaling pathway	KAT2A	lysine acetyltransferase 2A	2648	down	1,39	1,20E-02
hsa04919	Thyroid hormone signaling pathway	PLCG1	phospholipase C gamma 1	5335	down	1,51	2,85E-02
hsa04919	Thyroid hormone signaling pathway	PFKFB2	6-phosphofructo-2-kinase/fructose-2,6-biphosphatase 2	5208	up	1,39	4,32E-02
hsa04919	Thyroid hormone signaling pathway	PIK3CA	phosphatidylinositol-4,5-bisphosphate 3-kinase catalytic subunit alpha	5290	up	1,33	3,17E-02
hsa04919	Thyroid hormone signaling pathway	AKT2	AKT serine/threonine kinase 2	208	down	1,28	6,33E-03
hsa00533	Glycosaminoglycan biosynthesis - keratan sulfate	ST3GAL2	ST3 beta-galactoside alpha-2,3-sialyltransferase 2	6483	down	1,66	3,84E-03
hsa00533	Glycosaminoglycan biosynthesis - keratan sulfate	B3GNT7	UDP-GlcNAc:betaGal beta-1,3-N-acetylglucosaminyltransferase 7	93010	down	2,40	3,48E-02
hsa00533	Glycosaminoglycan biosynthesis - keratan sulfate	B4GAT1	beta-1,4-glucuronyltransferase 1	11041	down	2,42	1,49E-02
hsa00533	Glycosaminoglycan biosynthesis - keratan sulfate	B4GALT2	beta-1,4-galactosyltransferase 2	8704	down	1,45	2,13E-03
hsa04070	Phosphatidylinositol signaling system	PIK3R1	phosphoinositide-3-kinase regulatory subunit 1	5295	down	2,04	8,40E-03
hsa04070	Phosphatidylinositol signaling system	PIP4K2B	phosphatidylinositol-5-phosphate 4-kinase type 2 beta	8396	down	1,53	1,01E-02
hsa04070	Phosphatidylinositol signaling system	ITPKC	inositol-trisphosphate 3-kinase C	80271	up	1,63	3,32E-02
hsa04070	Phosphatidylinositol signaling system	CALM1	calmodulin 1	801	down	1,43	2,23E-02
hsa04070	Phosphatidylinositol signaling system	CDIPT	CDP-diacylglycerol--inositol 3-phosphatidyltransferase	10423	down	1,32	3,12E-03
hsa04070	Phosphatidylinositol signaling system	PIK3CA	phosphatidylinositol-4,5-bisphosphate 3-kinase catalytic subunit alpha	5290	up	1,33	3,17E-02
hsa04070	Phosphatidylinositol signaling system	PIP5K1C	phosphatidylinositol-4-phosphate 5-kinase type 1 gamma	23396	down	1,39	1,49E-03
hsa04070	Phosphatidylinositol signaling system	PLCG1	phospholipase C gamma 1	5335	down	1,51	2,85E-02
hsa04070	Phosphatidylinositol signaling system	PIP4P2	phosphatidylinositol-4,5-bisphosphate 4-phosphatase 2	55529	up	1,48	2,19E-02
hsa04070	Phosphatidylinositol signaling system	CALM3	calmodulin 3	808	down	1,43	2,23E-02
hsa04070	Phosphatidylinositol signaling system	PIK3C2A	phosphatidylinositol-4-phosphate 3-kinase catalytic subunit type 2 alpha	5286	up	1,30	1,79E-02
hsa04070	Phosphatidylinositol signaling system	ITPKB	inositol-trisphosphate 3-kinase B	3707	down	1,71	1,97E-02
hsa04070	Phosphatidylinositol signaling system	MTMR6	myotubularin related protein 6	9107	up	1,33	2,92E-02
hsa04070	Phosphatidylinositol signaling system	PIP5K1B	phosphatidylinositol-4-phosphate 5-kinase type 1 beta	8395	up	3,40	1,84E-02
hsa04070	Phosphatidylinositol signaling system	PTEN	phosphatase and tensin homolog	5728	up	1,33	4,72E-02
hsa04070	Phosphatidylinositol signaling system	CALM2	calmodulin 2	805	down	1,43	2,23E-02
hsa04070	Phosphatidylinositol signaling system	MTMR2	myotubularin related protein 2	8898	up	1,23	2,61E-02
hsa05210	Colorectal cancer	TGFBR2	transforming growth factor beta receptor 2	7048	down	1,34	2,74E-02
hsa05210	Colorectal cancer	RALGDS	ral guanine nucleotide dissociation stimulator	5900	down	1,30	3,49E-02
hsa05210	Colorectal cancer	AKT1	AKT serine/threonine kinase 1	207	down	1,37	1,42E-03
hsa05210	Colorectal cancer	AXIN2	axin 2	8313	down	2,79	3,67E-03
hsa05210	Colorectal cancer	PIK3R1	phosphoinositide-3-kinase regulatory subunit 1	5295	down	2,04	8,40E-03
hsa05210	Colorectal cancer	TCF7	transcription factor 7	6932	down	1,47	1,07E-02
hsa05210	Colorectal cancer	BAX	BCL2 associated X, apoptosis regulator	581	down	1,22	2,61E-02
hsa05210	Colorectal cancer	AKT2	AKT serine/threonine kinase 2	208	down	1,28	6,33E-03
hsa04320	Dorso-ventral axis formation	CPEB4	cytoplasmic polyadenylation element binding protein 4	80315	up	2,70	6,54E-03
hsa04320	Dorso-ventral axis formation	SPIRE1	spire type actin nucleation factor 1	56907	up	2,93	2,13E-03
hsa04320	Dorso-ventral axis formation	ETS1	ETS proto-oncogene 1, transcription factor	2113	up	2,07	1,22E-02
hsa04320	Dorso-ventral axis formation	CPEB3	cytoplasmic polyadenylation element binding protein 3	22849	up	1,80	2,54E-02
hsa04320	Dorso-ventral axis formation	SOS2	SOS Ras/Rho guanine nucleotide exchange factor 2	6655	up	1,82	1,41E-02
hsa04915	Estrogen signaling pathway	ADCY3	adenylate cyclase 3	109	down	1,45	1,03E-02
hsa04915	Estrogen signaling pathway	CALM2	calmodulin 2	805	down	1,43	2,23E-02
hsa04915	Estrogen signaling pathway	CREB3L2	cAMP responsive element binding protein 3 like 2	64764	up	2,31	8,54E-03
hsa04915	Estrogen signaling pathway	HSP90B1	heat shock protein 90 beta family member 1	7184	up	1,71	2,12E-02
hsa04915	Estrogen signaling pathway	CREB1	cAMP responsive element binding protein 1	1385	up	1,51	7,18E-03
hsa04915	Estrogen signaling pathway	GNAI2	G protein subunit alpha i2	2771	down	1,22	3,65E-02
hsa04915	Estrogen signaling pathway	CREB5	cAMP responsive element binding protein 5	9586	up	3,23	2,63E-03
hsa04915	Estrogen signaling pathway	AKT1	AKT serine/threonine kinase 1	207	down	1,37	1,42E-03
hsa04915	Estrogen signaling pathway	CALM3	calmodulin 3	808	down	1,43	2,23E-02
hsa04915	Estrogen signaling pathway	HBEGF	heparin binding EGF like growth factor	1839	up	3,67	5,67E-03
hsa04915	Estrogen signaling pathway	ATF2	activating transcription factor 2	1386	up	1,79	1,01E-02
hsa04915	Estrogen signaling pathway	AKT2	AKT serine/threonine kinase 2	208	down	1,28	6,33E-03
hsa04915	Estrogen signaling pathway	PIK3CA	phosphatidylinositol-4,5-bisphosphate 3-kinase catalytic subunit alpha	5290	up	1,33	3,17E-02
hsa04915	Estrogen signaling pathway	SOS2	SOS Ras/Rho guanine nucleotide exchange factor 2	6655	up	1,82	1,41E-02
hsa04915	Estrogen signaling pathway	HRAS	HRas proto-oncogene, GTPase	3265	down	1,31	2,19E-03
hsa04915	Estrogen signaling pathway	CALM1	calmodulin 1	801	down	1,43	2,23E-02
hsa04915	Estrogen signaling pathway	PIK3R1	phosphoinositide-3-kinase regulatory subunit 1	5295	down	2,04	8,40E-03
