# Supplementary material for: Transcriptome profiling of human col\onic cells exposed to the gut pathobiont Streptococcus gallolyticus subsp. gallolyticus
Source: PLoS One. 2023 Nov 30;18(11):e0294868. doi: 10.1371/journal.pone.0294868 (PMC10688619; doi:10.1371/journal.pone.0294868)
Supplement: S6 Table — (XLSX) [file pone.0294868.s009.xlsx]

## Sheet: PATHWAY ANALYSIS (REACTOME)
Supplemental Table S6. REACTOME: List of 88 significantly up- and down-regulated pathways found by Reactome pathway analysis in HT29 cells after SGG UCN34 vs SGM during 24 h.
Link to REACTOME Pathway	Pathway Description (REACTOME)	Nb Genes in Pathway	Nb Regulated Genes (Up / Down)	P-Value (All)	P-Value (Up)	P-Value (Down)	Min P-Value	Min BH P-Value
R-HSA-381038	XBP1(S) activates chaperone genes	56	22 (18/4)	1,32E-07	3,04E-09	NA	3,04E-09	1,89E-06
R-HSA-6807878	COPI-mediated anterograde transport	98	28 (23/5)	2,92E-06	8,05E-09	NA	8,05E-09	2,49E-06
R-HSA-204005	COPII-mediated vesicle transport	68	20 (16/4)	6,87E-05	2,50E-06	NA	2,50E-06	5,17E-04
R-HSA-73762	RNA Polymerase I Transcription Initiation	47	18 (5/13)	3,73E-06	NA	4,64E-06	3,73E-06	1,20E-03
R-HSA-73772	RNA Polymerase I Promoter Escape	30	14 (5/9)	5,11E-06	NA	1,33E-04	5,11E-06	1,23E-03
R-HSA-73863	RNA Polymerase I Transcription Termination	31	14 (4/10)	7,95E-06	NA	2,39E-05	7,95E-06	1,53E-03
R-HSA-2426168	Activation of gene expression by SREBF (SREBP)	42	16 (4/12)	1,66E-05	NA	8,90E-06	8,90E-06	2,67E-03
R-HSA-5694530	Cargo concentration in the ER	33	11 (10/1)	1,85E-03	4,43E-05	NA	4,43E-05	6,85E-03
R-HSA-749476	RNA Polymerase III Abortive And Retractive Initiation	42	15 (5/10)	7,63E-05	NA	3,12E-04	7,63E-05	9,18E-03
R-HSA-76066	RNA Polymerase III Transcription Initiation From Type 2 Promoter	28	12 (4/8)	8,24E-05	NA	5,42E-04	8,24E-05	8,81E-03
R-HSA-381183	ATF6 (ATF6-alpha) activates chaperone genes	10	6 (6/0)	2,28E-03	9,12E-05	NA	9,12E-05	1,12E-02
R-HSA-76061	RNA Polymerase III Transcription Initiation From Type 1 Promoter	29	12 (4/8)	1,20E-04	NA	6,81E-04	1,20E-04	1,15E-02
R-HSA-379716	Cytosolic tRNA aminoacylation	24	8 (8/0)	1,10E-02	2,00E-04	NA	2,00E-04	2,05E-02
R-HSA-176974	Unwinding of DNA	12	6 (0/6)	5,98E-03	NA	2,52E-04	2,52E-04	3,88E-02
R-HSA-191273	Cholesterol biosynthesis	20	7 (0/7)	1,59E-02	NA	4,70E-04	4,70E-04	5,14E-02
R-HSA-69166	Removal of the Flap Intermediate	14	6 (0/6)	1,25E-02	NA	5,82E-04	5,82E-04	4,95E-02
R-HSA-6782210	Gap-filling DNA repair synthesis and ligation in TC-NER	65	16 (4/12)	3,25E-03	NA	6,08E-04	6,08E-04	4,66E-02
R-HSA-6782135	Dual incision in TC-NER	66	16 (4/12)	3,80E-03	NA	6,95E-04	6,95E-04	4,44E-02
R-HSA-174437	Removal of the Flap Intermediate from the C-strand	10	5 (0/5)	1,65E-02	NA	1,32E-03	1,32E-03	7,70E-02
R-HSA-1368108	BMAL1:CLOCK,NPAS2 activates circadian gene expression	43	13 (9/4)	1,48E-03	1,87E-03	NA	1,48E-03	1,22E-01
R-HSA-442717	No details found for 442717	6	5 (1/4)	1,68E-03	NA	2,71E-03	1,68E-03	1,27E-01
R-HSA-75109	Triglyceride biosynthesis	26	9 (2/7)	4,71E-03	NA	2,12E-03	2,12E-03	1,12E-01
R-HSA-76071	RNA Polymerase III Transcription Initiation From Type 3 Promoter	29	10 (4/6)	2,58E-03	NA	1,77E-02	2,58E-03	1,53E-01
R-HSA-73780	RNA Polymerase III Chain Elongation	19	8 (3/5)	2,60E-03	NA	1,66E-02	2,60E-03	1,45E-01
R-HSA-73980	RNA Polymerase III Transcription Termination	24	9 (3/6)	2,69E-03	NA	7,92E-03	2,69E-03	1,42E-01
R-HSA-69052	Switching of origins to a post-replicative state	6	4 (0/4)	1,94E-02	NA	2,71E-03	2,71E-03	1,32E-01
R-HSA-1474151	Tetrahydrobiopterin (BH4) synthesis, recycling, salvage and regulation	12	5 (0/5)	3,28E-02	NA	2,87E-03	2,87E-03	1,31E-01
R-HSA-2151201	Transcriptional activation of mitochondrial biogenesis	41	12 (6/6)	3,26E-03	NA	NA	3,26E-03	1,53E-01
R-HSA-5675221	Negative regulation of MAPK pathway	38	11 (8/3)	5,74E-03	3,79E-03	NA	3,79E-03	2,07E-01
R-HSA-5218921	VEGFR2 mediated cell proliferation	21	7 (1/6)	2,03E-02	NA	4,33E-03	4,33E-03	1,81E-01
R-HSA-5651801	PCNA-Dependent Long Patch Base Excision Repair	21	8 (2/6)	4,96E-03	NA	4,33E-03	4,33E-03	1,81E-01
R-HSA-400253	Circadian Clock	49	13 (9/4)	4,88E-03	4,39E-03	NA	4,39E-03	1,93E-01
R-HSA-5696400	Dual Incision in GG-NER	41	10 (2/8)	2,79E-02	NA	5,62E-03	5,62E-03	2,18E-01
R-HSA-72165	mRNA Splicing - Minor Pathway	52	9 (0/9)	NA	NA	6,07E-03	6,07E-03	2,22E-01
R-HSA-68962	Activation of the pre-replicative complex	32	7 (0/7)	NA	NA	6,36E-03	6,36E-03	2,21E-01
R-HSA-203927	MicroRNA (miRNA) biogenesis	23	7 (1/6)	3,13E-02	NA	6,55E-03	6,55E-03	2,18E-01
R-HSA-111997	CaM pathway	3	3 (0/3)	3,23E-02	NA	8,31E-03	8,31E-03	2,47E-01
R-HSA-381070	IRE1alpha activates chaperones	3	3 (3/0)	3,23E-02	8,45E-03	NA	8,45E-03	4,09E-01
R-HSA-1834949	Cytosolic sensors of pathogen-associated DNA	23	8 (3/5)	8,63E-03	NA	3,21E-02	8,63E-03	2,75E-01
R-HSA-380994	ATF4 activates genes	25	8 (6/2)	1,39E-02	9,80E-03	NA	9,80E-03	3,64E-01
R-HSA-111932	CaMK IV-mediated phosphorylation of CREB	5	4 (1/3)	1,05E-02	NA	2,57E-02	1,05E-02	3,16E-01
R-HSA-69205	G1/S-Specific Transcription	17	5 (0/5)	NA	NA	1,11E-02	1,11E-02	3,06E-01
R-HSA-113510	E2F mediated regulation of DNA replication	17	5 (0/5)	NA	NA	1,11E-02	1,11E-02	3,06E-01
R-HSA-180024	DARPP-32 events	26	8 (2/6)	1,74E-02	NA	1,12E-02	1,12E-02	2,98E-01
R-HSA-983170	Antigen Presentation: Folding, assembly and peptide loading of class I MHC	26	6 (6/0)	NA	1,16E-02	NA	1,16E-02	4,53E-01
R-HSA-77075	RNA Pol II CTD phosphorylation and interaction with CE	27	8 (2/6)	2,13E-02	NA	1,31E-02	1,31E-02	3,30E-01
R-HSA-167160	RNA Pol II CTD phosphorylation and interaction with CE during HIV infection	27	8 (2/6)	2,13E-02	NA	1,31E-02	1,31E-02	3,30E-01
R-HSA-69183	Processive synthesis on the lagging strand	10	4 (0/4)	NA	NA	1,38E-02	1,38E-02	3,34E-01
R-HSA-983168	Antigen processing: Ubiquitination & Proteasome degradation	308	27 (27/0)	NA	1,58E-02	NA	1,58E-02	5,34E-01
R-HSA-6807062	Cholesterol biosynthesis via lathosterol	4	3 (0/3)	NA	NA	1,60E-02	1,60E-02	3,64E-01
R-HSA-442745	No details found for 442745	4	3 (0/3)	NA	NA	1,60E-02	1,60E-02	3,64E-01
R-HSA-6807047	Cholesterol biosynthesis via desmosterol	4	3 (0/3)	NA	NA	1,60E-02	1,60E-02	3,64E-01
R-HSA-5218920	VEGFR2 mediated vascular permeability	29	6 (0/6)	NA	NA	1,77E-02	1,77E-02	3,74E-01
R-HSA-72086	mRNA Capping	29	8 (2/6)	3,11E-02	NA	1,77E-02	1,77E-02	3,74E-01
R-HSA-1368082	RORA activates gene expression	27	8 (4/4)	2,13E-02	NA	NA	2,13E-02	4,40E-01
R-HSA-203615	eNOS activation	12	4 (0/4)	NA	NA	2,35E-02	2,35E-02	4,52E-01
R-HSA-174417	Telomere C-strand (Lagging Strand) Synthesis	5	3 (0/3)	NA	NA	2,57E-02	2,57E-02	4,73E-01
R-HSA-1483166	Synthesis of PA	32	6 (0/6)	NA	NA	2,64E-02	2,64E-02	4,71E-01
R-HSA-450513	Tristetraprolin (TTP, ZFP36) binds and destabilizes mRNA	17	6 (4/2)	2,96E-02	NA	NA	2,96E-02	5,34E-01
R-HSA-442729	CREB1 phosphorylation through the activation of CaMKII/CaMKK/CaMKIV cascasde	17	6 (3/3)	2,96E-02	NA	NA	2,96E-02	5,34E-01
R-HSA-113418	Formation of the Early Elongation Complex	33	6 (0/6)	NA	NA	2,98E-02	2,98E-02	5,03E-01
R-HSA-167158	Formation of the HIV-1 Early Elongation Complex	33	6 (0/6)	NA	NA	2,98E-02	2,98E-02	5,03E-01
R-HSA-112409	RAF-independent MAPK1/3 activation	13	5 (4/1)	4,34E-02	2,99E-02	NA	2,99E-02	6,23E-01
R-HSA-6781827	Transcription-Coupled Nucleotide Excision Repair (TC-NER)	45	10 (3/7)	4,80E-02	NA	3,19E-02	3,19E-02	5,16E-01
R-HSA-1989781	PPARA activates gene expression	113	20 (11/9)	3,27E-02	NA	NA	3,27E-02	5,34E-01
R-HSA-5626467	RHO GTPases activate IQGAPs	34	6 (0/6)	NA	NA	3,34E-02	3,34E-02	5,14E-01
R-HSA-174411	Polymerase switching on the C-strand of the telomere	14	4 (0/4)	NA	NA	3,59E-02	3,59E-02	5,30E-01
R-HSA-156581	Methylation	14	4 (0/4)	NA	NA	3,59E-02	3,59E-02	5,30E-01
R-HSA-418359	Reduction of cytosolic Ca++ levels	14	4 (0/4)	NA	NA	3,59E-02	3,59E-02	5,30E-01
R-HSA-69091	Polymerase switching	14	4 (0/4)	NA	NA	3,59E-02	3,59E-02	5,30E-01
R-HSA-174414	Processive synthesis on the C-strand of the telomere	6	3 (0/3)	NA	NA	3,73E-02	3,73E-02	5,34E-01
R-HSA-111957	Cam-PDE 1 activation	6	3 (0/3)	NA	NA	3,73E-02	3,73E-02	5,34E-01
R-HSA-171319	Telomere Extension By Telomerase	6	3 (0/3)	NA	NA	3,73E-02	3,73E-02	5,34E-01
R-HSA-5674400	Constitutive Signaling by AKT1 E17K in Cancer	25	7 (2/5)	4,57E-02	NA	4,23E-02	4,23E-02	5,71E-01
R-HSA-5696397	Gap-filling DNA repair synthesis and ligation in GG-NER	25	5 (0/5)	NA	NA	4,23E-02	4,23E-02	5,71E-01
R-HSA-75105	Fatty acyl-CoA biosynthesis	25	5 (0/5)	NA	NA	4,23E-02	4,23E-02	5,71E-01
R-HSA-1169408	ISG15 antiviral mechanism	73	9 (9/0)	NA	4,27E-02	NA	4,27E-02	8,35E-01
R-HSA-68867	Assembly of the pre-replicative complex	15	4 (0/4)	NA	NA	4,31E-02	4,31E-02	5,70E-01
R-HSA-5358565	Mismatch repair (MMR) directed by MSH2:MSH6 (MutSalpha)	15	4 (0/4)	NA	NA	4,31E-02	4,31E-02	5,70E-01
R-HSA-111447	Activation of BAD and translocation to mitochondria	15	4 (0/4)	NA	NA	4,31E-02	4,31E-02	5,70E-01
R-HSA-5358606	Mismatch repair (MMR) directed by MSH2:MSH3 (MutSbeta)	15	4 (0/4)	NA	NA	4,31E-02	4,31E-02	5,70E-01
R-HSA-1358803	Downregulation of ERBB2:ERBB3 signaling	13	5 (2/3)	4,34E-02	NA	NA	4,34E-02	6,23E-01
R-HSA-176187	Activation of ATR in response to replication stress	37	6 (0/6)	NA	NA	4,60E-02	4,60E-02	5,85E-01
R-HSA-139915	Activation of PUMA and translocation to mitochondria	8	4 (1/3)	4,62E-02	NA	NA	4,62E-02	6,30E-01
R-HSA-199418	Negative regulation of the PI3K/AKT network	8	4 (2/2)	4,62E-02	NA	NA	4,62E-02	6,30E-01
R-HSA-69231	Cyclin D associated events in G1	38	9 (5/4)	4,64E-02	NA	NA	4,64E-02	6,24E-01
R-HSA-442982	Ras activation upon Ca2+ influx through NMDA receptor	19	6 (2/4)	4,65E-02	NA	NA	4,65E-02	6,16E-01
R-HSA-2682334	EPH-Ephrin signaling	26	5 (0/5)	NA	NA	4,79E-02	4,79E-02	5,92E-01
Regulated Genes in Pathways
Link to REACTOME Pathway	Pathway Description (REACTOME)	Gene Symbol	Gene Name	Link to Entrez Gene	Regulation	Fold-Change	Adjusted P-Value
R-HSA-381038	XBP1(S) activates chaperone genes	HYOU1	hypoxia up-regulated 1	10525	up	2,96	5,94E-03
R-HSA-381038	XBP1(S) activates chaperone genes	SEC31A	SEC31 homolog A, COPII coat complex component	22872	up	1,53	3,02E-02
R-HSA-381038	XBP1(S) activates chaperone genes	GFPT1	glutamine--fructose-6-phosphate transaminase 1	2673	up	2,92	2,14E-03
R-HSA-381038	XBP1(S) activates chaperone genes	TSPYL2	TSPY like 2	64061	up	2,24	3,18E-02
R-HSA-381038	XBP1(S) activates chaperone genes	DNAJB9	DnaJ heat shock protein family (Hsp40) member B9	4189	up	7,76	1,30E-04
R-HSA-381038	XBP1(S) activates chaperone genes	DNAJC3	DnaJ heat shock protein family (Hsp40) member C3	5611	up	2,75	2,24E-03
R-HSA-381038	XBP1(S) activates chaperone genes	SEC63	SEC63 homolog, protein translocation regulator	11231	up	1,60	8,90E-03
R-HSA-381038	XBP1(S) activates chaperone genes	KLHDC3	kelch domain containing 3	116138	down	1,49	2,19E-03
R-HSA-381038	XBP1(S) activates chaperone genes	WIPI1	WD repeat domain, phosphoinositide interacting 1	55062	up	3,38	2,86E-03
R-HSA-381038	XBP1(S) activates chaperone genes	CXXC1	CXXC finger protein 1	30827	down	1,21	2,87E-02
R-HSA-381038	XBP1(S) activates chaperone genes	CUL7	cullin 7	9820	up	1,34	4,05E-02
R-HSA-381038	XBP1(S) activates chaperone genes	XBP1	X-box binding protein 1	7494	up	2,00	5,67E-03
R-HSA-381038	XBP1(S) activates chaperone genes	TATDN2	TatD DNase domain containing 2	9797	down	1,27	4,26E-02
R-HSA-381038	XBP1(S) activates chaperone genes	DNAJB11	DnaJ heat shock protein family (Hsp40) member B11	51726	up	2,08	1,17E-02
R-HSA-381038	XBP1(S) activates chaperone genes	SSR1	signal sequence receptor subunit 1	6745	up	1,73	2,06E-02
R-HSA-381038	XBP1(S) activates chaperone genes	EDEM1	ER degradation enhancing alpha-mannosidase like protein 1	9695	up	2,16	1,32E-02
R-HSA-381038	XBP1(S) activates chaperone genes	GOSR2	golgi SNAP receptor complex member 2	9570	up	1,55	2,21E-02
R-HSA-381038	XBP1(S) activates chaperone genes	DDX11	DEAD/H-box helicase 11	1663	down	1,61	1,78E-02
R-HSA-381038	XBP1(S) activates chaperone genes	SERP1	stress associated endoplasmic reticulum protein 1	27230	up	1,95	1,27E-02
R-HSA-381038	XBP1(S) activates chaperone genes	FKBP14	FK506 binding protein 14	55033	up	3,26	1,30E-03
R-HSA-381038	XBP1(S) activates chaperone genes	SYVN1	synoviolin 1	84447	up	2,33	1,93E-02
R-HSA-381038	XBP1(S) activates chaperone genes	PREB	prolactin regulatory element binding	10113	up	1,76	3,49E-02
R-HSA-6807878	COPI-mediated anterograde transport	COG5	component of oligomeric golgi complex 5	10466	up	1,40	3,36E-03
R-HSA-6807878	COPI-mediated anterograde transport	GOLGB1	golgin B1	2804	up	1,62	4,76E-04
R-HSA-6807878	COPI-mediated anterograde transport	RAB1B	RAB1B, member RAS oncogene family	81876	down	1,27	4,09E-04
R-HSA-6807878	COPI-mediated anterograde transport	COPB1	coatomer protein complex subunit beta 1	1315	up	1,50	1,68E-02
R-HSA-6807878	COPI-mediated anterograde transport	TMED7	transmembrane p24 trafficking protein 7	51014	up	2,23	4,98E-02
R-HSA-6807878	COPI-mediated anterograde transport	DCTN4	dynactin subunit 4	51164	up	1,51	1,31E-02
R-HSA-6807878	COPI-mediated anterograde transport	ARFGAP3	ADP ribosylation factor GTPase activating protein 3	26286	up	2,76	2,05E-03
R-HSA-6807878	COPI-mediated anterograde transport	TUBA4A	tubulin alpha 4a	7277	down	1,63	2,97E-02
R-HSA-6807878	COPI-mediated anterograde transport	DYNC1LI2	dynein cytoplasmic 1 light intermediate chain 2	1783	up	1,21	2,47E-02
R-HSA-6807878	COPI-mediated anterograde transport	DYNC2H1	dynein cytoplasmic 2 heavy chain 1	79659	up	1,52	9,51E-03
R-HSA-6807878	COPI-mediated anterograde transport	COG3	component of oligomeric golgi complex 3	83548	up	1,82	2,63E-03
R-HSA-6807878	COPI-mediated anterograde transport	COPG1	coatomer protein complex subunit gamma 1	22820	up	1,50	4,74E-02
R-HSA-6807878	COPI-mediated anterograde transport	TMEM115	transmembrane protein 115	11070	down	1,26	8,31E-03
R-HSA-6807878	COPI-mediated anterograde transport	GOSR1	golgi SNAP receptor complex member 1	9527	up	1,39	3,34E-02
R-HSA-6807878	COPI-mediated anterograde transport	BET1	Bet1 golgi vesicular membrane trafficking protein	10282	up	2,34	3,79E-03
R-HSA-6807878	COPI-mediated anterograde transport	ARF4	ADP ribosylation factor 4	378	up	1,69	2,56E-02
R-HSA-6807878	COPI-mediated anterograde transport	CD55	CD55 molecule (Cromer blood group)	1604	up	3,43	2,24E-03
R-HSA-6807878	COPI-mediated anterograde transport	GOSR2	golgi SNAP receptor complex member 2	9570	up	1,55	2,21E-02
R-HSA-6807878	COPI-mediated anterograde transport	GOLGA2	golgin A2	2801	up	1,85	1,27E-02
R-HSA-6807878	COPI-mediated anterograde transport	ARCN1	archain 1	372	up	1,45	2,54E-02
R-HSA-6807878	COPI-mediated anterograde transport	NAPG	NSF attachment protein gamma	8774	up	1,33	1,69E-02
R-HSA-6807878	COPI-mediated anterograde transport	STX5	syntaxin 5	6811	up	1,66	2,40E-02
R-HSA-6807878	COPI-mediated anterograde transport	SPTBN1	spectrin beta, non-erythrocytic 1	6711	up	1,42	1,66E-02
R-HSA-6807878	COPI-mediated anterograde transport	ARF3	ADP ribosylation factor 3	377	down	1,30	4,57E-02
R-HSA-6807878	COPI-mediated anterograde transport	TUBA1B	tubulin alpha 1b	10376	down	1,78	2,30E-02
R-HSA-6807878	COPI-mediated anterograde transport	DYNC2LI1	dynein cytoplasmic 2 light intermediate chain 1	51626	up	1,40	3,09E-02
R-HSA-6807878	COPI-mediated anterograde transport	USO1	USO1 vesicle transport factor	8615	up	1,77	6,10E-03
R-HSA-6807878	COPI-mediated anterograde transport	COG1	component of oligomeric golgi complex 1	9382	up	1,38	4,79E-02
R-HSA-204005	COPII-mediated vesicle transport	USO1	USO1 vesicle transport factor	8615	up	1,77	6,10E-03
R-HSA-204005	COPII-mediated vesicle transport	LMAN1	lectin, mannose binding 1	3998	up	1,54	4,14E-02
R-HSA-204005	COPII-mediated vesicle transport	NAPG	NSF attachment protein gamma	8774	up	1,33	1,69E-02
R-HSA-204005	COPII-mediated vesicle transport	TFG	TRK-fused gene	10342	up	1,49	1,96E-02
R-HSA-204005	COPII-mediated vesicle transport	PREB	prolactin regulatory element binding	10113	up	1,76	3,49E-02
R-HSA-204005	COPII-mediated vesicle transport	SCFD1	sec1 family domain containing 1	23256	up	1,54	1,05E-02
R-HSA-204005	COPII-mediated vesicle transport	STX5	syntaxin 5	6811	up	1,66	2,40E-02
R-HSA-204005	COPII-mediated vesicle transport	GOSR2	golgi SNAP receptor complex member 2	9570	up	1,55	2,21E-02
R-HSA-204005	COPII-mediated vesicle transport	GOLGA2	golgin A2	2801	up	1,85	1,27E-02
R-HSA-204005	COPII-mediated vesicle transport	SEC24D	SEC24 homolog D, COPII coat complex component	9871	up	4,45	6,80E-04
R-HSA-204005	COPII-mediated vesicle transport	AREG	amphiregulin	374	up	3,33	2,37E-02
R-HSA-204005	COPII-mediated vesicle transport	BET1	Bet1 golgi vesicular membrane trafficking protein	10282	up	2,34	3,79E-03
R-HSA-204005	COPII-mediated vesicle transport	TRAPPC1	trafficking protein particle complex 1	58485	down	1,31	2,30E-02
R-HSA-204005	COPII-mediated vesicle transport	TRAPPC6B	trafficking protein particle complex 6B	122553	up	1,70	3,07E-02
R-HSA-204005	COPII-mediated vesicle transport	CNIH2	cornichon family AMPA receptor auxiliary protein 2	254263	down	2,64	1,05E-02
R-HSA-204005	COPII-mediated vesicle transport	SEC24A	SEC24 homolog A, COPII coat complex component	10802	up	1,71	3,95E-03
R-HSA-204005	COPII-mediated vesicle transport	SEC23A	Sec23 homolog A, coat complex II component	10484	up	1,46	2,47E-02
R-HSA-204005	COPII-mediated vesicle transport	TRAPPC2L	trafficking protein particle complex 2 like	51693	down	1,32	2,18E-02
R-HSA-204005	COPII-mediated vesicle transport	SEC31A	SEC31 homolog A, COPII coat complex component	22872	up	1,53	3,02E-02
R-HSA-204005	COPII-mediated vesicle transport	RAB1B	RAB1B, member RAS oncogene family	81876	down	1,27	4,09E-04
R-HSA-73762	RNA Polymerase I Transcription Initiation	UBTF	upstream binding transcription factor, RNA polymerase I	7343	down	1,66	1,20E-02
R-HSA-73762	RNA Polymerase I Transcription Initiation	CDK7	cyclin dependent kinase 7	1022	up	1,37	4,38E-02
R-HSA-73762	RNA Polymerase I Transcription Initiation	CHD4	chromodomain helicase DNA binding protein 4	1108	down	1,44	9,37E-03
R-HSA-73762	RNA Polymerase I Transcription Initiation	KAT2A	lysine acetyltransferase 2A	2648	down	1,39	1,20E-02
R-HSA-73762	RNA Polymerase I Transcription Initiation	POLR1A	RNA polymerase I subunit A	25885	down	1,30	4,32E-02
R-HSA-73762	RNA Polymerase I Transcription Initiation	POLR2L	RNA polymerase II subunit L	5441	down	1,52	3,58E-03
R-HSA-73762	RNA Polymerase I Transcription Initiation	GTF2H1	general transcription factor IIH subunit 1	2965	up	1,33	1,85E-02
R-HSA-73762	RNA Polymerase I Transcription Initiation	TAF1D	TATA-box binding protein associated factor, RNA polymerase I subunit D	79101	up	1,87	1,00E-02
R-HSA-73762	RNA Polymerase I Transcription Initiation	MBD3	methyl-CpG binding domain protein 3	53615	down	1,52	4,26E-04
R-HSA-73762	RNA Polymerase I Transcription Initiation	MTA2	metastasis associated 1 family member 2	9219	down	1,27	2,45E-02
R-HSA-73762	RNA Polymerase I Transcription Initiation	ERCC2	ERCC excision repair 2, TFIIH core complex helicase subunit	2068	down	1,29	2,20E-02
R-HSA-73762	RNA Polymerase I Transcription Initiation	ERCC3	ERCC excision repair 3, TFIIH core complex helicase subunit	2071	down	1,20	2,37E-02
R-HSA-73762	RNA Polymerase I Transcription Initiation	TAF1A	TATA-box binding protein associated factor, RNA polymerase I subunit A	9015	up	2,20	2,24E-03
R-HSA-73762	RNA Polymerase I Transcription Initiation	CD3EAP	CD3e molecule associated protein	10849	down	1,57	3,12E-03
R-HSA-73762	RNA Polymerase I Transcription Initiation	RRN3	RRN3 homolog, RNA polymerase I transcription factor	54700	up	1,41	4,24E-02
R-HSA-73762	RNA Polymerase I Transcription Initiation	POLR2F	RNA polymerase II subunit F	5435	down	1,41	3,22E-02
R-HSA-73762	RNA Polymerase I Transcription Initiation	POLR2E	RNA polymerase II subunit E	5434	down	1,31	3,18E-03
R-HSA-73762	RNA Polymerase I Transcription Initiation	POLR1C	RNA polymerase I subunit C	9533	down	1,24	4,71E-02
R-HSA-73772	RNA Polymerase I Promoter Escape	CDK7	cyclin dependent kinase 7	1022	up	1,37	4,38E-02
R-HSA-73772	RNA Polymerase I Promoter Escape	UBTF	upstream binding transcription factor, RNA polymerase I	7343	down	1,66	1,20E-02
R-HSA-73772	RNA Polymerase I Promoter Escape	ERCC3	ERCC excision repair 3, TFIIH core complex helicase subunit	2071	down	1,20	2,37E-02
R-HSA-73772	RNA Polymerase I Promoter Escape	ERCC2	ERCC excision repair 2, TFIIH core complex helicase subunit	2068	down	1,29	2,20E-02
R-HSA-73772	RNA Polymerase I Promoter Escape	CD3EAP	CD3e molecule associated protein	10849	down	1,57	3,12E-03
R-HSA-73772	RNA Polymerase I Promoter Escape	TAF1A	TATA-box binding protein associated factor, RNA polymerase I subunit A	9015	up	2,20	2,24E-03
R-HSA-73772	RNA Polymerase I Promoter Escape	RRN3	RRN3 homolog, RNA polymerase I transcription factor	54700	up	1,41	4,24E-02
R-HSA-73772	RNA Polymerase I Promoter Escape	POLR2L	RNA polymerase II subunit L	5441	down	1,52	3,58E-03
R-HSA-73772	RNA Polymerase I Promoter Escape	POLR1A	RNA polymerase I subunit A	25885	down	1,30	4,32E-02
R-HSA-73772	RNA Polymerase I Promoter Escape	POLR2F	RNA polymerase II subunit F	5435	down	1,41	3,22E-02
R-HSA-73772	RNA Polymerase I Promoter Escape	GTF2H1	general transcription factor IIH subunit 1	2965	up	1,33	1,85E-02
R-HSA-73772	RNA Polymerase I Promoter Escape	TAF1D	TATA-box binding protein associated factor, RNA polymerase I subunit D	79101	up	1,87	1,00E-02
R-HSA-73772	RNA Polymerase I Promoter Escape	POLR2E	RNA polymerase II subunit E	5434	down	1,31	3,18E-03
R-HSA-73772	RNA Polymerase I Promoter Escape	POLR1C	RNA polymerase I subunit C	9533	down	1,24	4,71E-02
R-HSA-73863	RNA Polymerase I Transcription Termination	CD3EAP	CD3e molecule associated protein	10849	down	1,57	3,12E-03
R-HSA-73863	RNA Polymerase I Transcription Termination	TAF1A	TATA-box binding protein associated factor, RNA polymerase I subunit A	9015	up	2,20	2,24E-03
R-HSA-73863	RNA Polymerase I Transcription Termination	POLR2F	RNA polymerase II subunit F	5435	down	1,41	3,22E-02
R-HSA-73863	RNA Polymerase I Transcription Termination	GTF2H1	general transcription factor IIH subunit 1	2965	up	1,33	1,85E-02
R-HSA-73863	RNA Polymerase I Transcription Termination	POLR2L	RNA polymerase II subunit L	5441	down	1,52	3,58E-03
R-HSA-73863	RNA Polymerase I Transcription Termination	POLR1A	RNA polymerase I subunit A	25885	down	1,30	4,32E-02
R-HSA-73863	RNA Polymerase I Transcription Termination	POLR2E	RNA polymerase II subunit E	5434	down	1,31	3,18E-03
R-HSA-73863	RNA Polymerase I Transcription Termination	TAF1D	TATA-box binding protein associated factor, RNA polymerase I subunit D	79101	up	1,87	1,00E-02
R-HSA-73863	RNA Polymerase I Transcription Termination	CAVIN1	caveolae associated protein 1	284119	down	1,37	3,95E-02
R-HSA-73863	RNA Polymerase I Transcription Termination	POLR1C	RNA polymerase I subunit C	9533	down	1,24	4,71E-02
R-HSA-73863	RNA Polymerase I Transcription Termination	CDK7	cyclin dependent kinase 7	1022	up	1,37	4,38E-02
R-HSA-73863	RNA Polymerase I Transcription Termination	UBTF	upstream binding transcription factor, RNA polymerase I	7343	down	1,66	1,20E-02
R-HSA-73863	RNA Polymerase I Transcription Termination	ERCC3	ERCC excision repair 3, TFIIH core complex helicase subunit	2071	down	1,20	2,37E-02
R-HSA-73863	RNA Polymerase I Transcription Termination	ERCC2	ERCC excision repair 2, TFIIH core complex helicase subunit	2068	down	1,29	2,20E-02
R-HSA-2426168	Activation of gene expression by SREBF (SREBP)	DHCR7	7-dehydrocholesterol reductase	1717	down	2,00	2,13E-03
R-HSA-2426168	Activation of gene expression by SREBF (SREBP)	SCD	stearoyl-CoA desaturase	6319	down	1,88	3,59E-02
R-HSA-2426168	Activation of gene expression by SREBF (SREBP)	TGS1	trimethylguanosine synthase 1	96764	up	1,63	9,37E-03
R-HSA-2426168	Activation of gene expression by SREBF (SREBP)	TBL1X	transducin beta like 1 X-linked	6907	down	1,20	2,84E-02
R-HSA-2426168	Activation of gene expression by SREBF (SREBP)	CARM1	coactivator associated arginine methyltransferase 1	10498	down	1,36	1,60E-02
R-HSA-2426168	Activation of gene expression by SREBF (SREBP)	NFYA	nuclear transcription factor Y subunit alpha	4800	up	1,35	3,30E-02
R-HSA-2426168	Activation of gene expression by SREBF (SREBP)	FASN	fatty acid synthase	2194	down	1,96	8,31E-03
R-HSA-2426168	Activation of gene expression by SREBF (SREBP)	SREBF1	sterol regulatory element binding transcription factor 1	6720	down	1,42	3,67E-02
R-HSA-2426168	Activation of gene expression by SREBF (SREBP)	ACACA	acetyl-CoA carboxylase alpha	31	down	1,40	2,54E-02
R-HSA-2426168	Activation of gene expression by SREBF (SREBP)	MVK	mevalonate kinase	4598	down	1,99	3,36E-03
R-HSA-2426168	Activation of gene expression by SREBF (SREBP)	MTF1	metal regulatory transcription factor 1	4520	up	1,42	3,66E-02
R-HSA-2426168	Activation of gene expression by SREBF (SREBP)	TM7SF2	transmembrane 7 superfamily member 2	7108	down	1,51	4,00E-02
R-HSA-2426168	Activation of gene expression by SREBF (SREBP)	LSS	lanosterol synthase	4047	down	1,49	1,65E-03
R-HSA-2426168	Activation of gene expression by SREBF (SREBP)	SQLE	squalene epoxidase	6713	down	2,05	1,00E-02
R-HSA-2426168	Activation of gene expression by SREBF (SREBP)	RXRA	retinoid X receptor alpha	6256	down	1,34	3,67E-03
R-HSA-2426168	Activation of gene expression by SREBF (SREBP)	CHD9	chromodomain helicase DNA binding protein 9	80205	up	1,32	1,42E-03
R-HSA-5694530	Cargo concentration in the ER	SEC24D	SEC24 homolog D, COPII coat complex component	9871	up	4,45	6,80E-04
R-HSA-5694530	Cargo concentration in the ER	MIA2	melanoma inhibitory activity 2	4253	up	2,33	4,64E-03
R-HSA-5694530	Cargo concentration in the ER	AREG	amphiregulin	374	up	3,33	2,37E-02
R-HSA-5694530	Cargo concentration in the ER	GOSR2	golgi SNAP receptor complex member 2	9570	up	1,55	2,21E-02
R-HSA-5694530	Cargo concentration in the ER	SEC23A	Sec23 homolog A, coat complex II component	10484	up	1,46	2,47E-02
R-HSA-5694530	Cargo concentration in the ER	PREB	prolactin regulatory element binding	10113	up	1,76	3,49E-02
R-HSA-5694530	Cargo concentration in the ER	MIA3	MIA family member 3, ER export factor	375056	up	1,93	2,25E-03
R-HSA-5694530	Cargo concentration in the ER	STX5	syntaxin 5	6811	up	1,66	2,40E-02
R-HSA-5694530	Cargo concentration in the ER	LMAN1	lectin, mannose binding 1	3998	up	1,54	4,14E-02
R-HSA-5694530	Cargo concentration in the ER	SEC24A	SEC24 homolog A, COPII coat complex component	10802	up	1,71	3,95E-03
R-HSA-5694530	Cargo concentration in the ER	CNIH2	cornichon family AMPA receptor auxiliary protein 2	254263	down	2,64	1,05E-02
R-HSA-76066	RNA Polymerase III Transcription Initiation From Type 2 Promoter	POLR3F	RNA polymerase III subunit F	10621	up	1,25	3,24E-02
R-HSA-76066	RNA Polymerase III Transcription Initiation From Type 2 Promoter	POLR2L	RNA polymerase II subunit L	5441	down	1,52	3,58E-03
R-HSA-76066	RNA Polymerase III Transcription Initiation From Type 2 Promoter	GTF3C5	general transcription factor IIIC subunit 5	9328	down	1,24	3,90E-02
R-HSA-76066	RNA Polymerase III Transcription Initiation From Type 2 Promoter	POLR2F	RNA polymerase II subunit F	5435	down	1,41	3,22E-02
R-HSA-76066	RNA Polymerase III Transcription Initiation From Type 2 Promoter	POLR1C	RNA polymerase I subunit C	9533	down	1,24	4,71E-02
R-HSA-76066	RNA Polymerase III Transcription Initiation From Type 2 Promoter	GTF3C2	general transcription factor IIIC subunit 2	2976	down	1,30	1,09E-02
R-HSA-76066	RNA Polymerase III Transcription Initiation From Type 2 Promoter	POLR3C	RNA polymerase III subunit C	10623	up	1,43	4,98E-02
R-HSA-76066	RNA Polymerase III Transcription Initiation From Type 2 Promoter	POLR3D	RNA polymerase III subunit D	661	up	1,52	2,72E-02
R-HSA-76066	RNA Polymerase III Transcription Initiation From Type 2 Promoter	POLR3H	RNA polymerase III subunit H	171568	down	1,80	7,07E-04
R-HSA-76066	RNA Polymerase III Transcription Initiation From Type 2 Promoter	POLR2E	RNA polymerase II subunit E	5434	down	1,31	3,18E-03
R-HSA-76066	RNA Polymerase III Transcription Initiation From Type 2 Promoter	GTF3C3	general transcription factor IIIC subunit 3	9330	up	1,28	2,81E-03
R-HSA-76066	RNA Polymerase III Transcription Initiation From Type 2 Promoter	BRF1	BRF1, RNA polymerase III transcription initiation factor subunit	2972	down	1,42	3,92E-04
R-HSA-749476	RNA Polymerase III Abortive And Retractive Initiation	GTF3C3	general transcription factor IIIC subunit 3	9330	up	1,28	2,81E-03
R-HSA-749476	RNA Polymerase III Abortive And Retractive Initiation	BRF1	BRF1, RNA polymerase III transcription initiation factor subunit	2972	down	1,42	3,92E-04
R-HSA-749476	RNA Polymerase III Abortive And Retractive Initiation	SNAPC3	small nuclear RNA activating complex polypeptide 3	6619	up	1,57	2,07E-03
R-HSA-749476	RNA Polymerase III Abortive And Retractive Initiation	NFIC	nuclear factor I C	4782	down	1,53	1,48E-02
R-HSA-749476	RNA Polymerase III Abortive And Retractive Initiation	POLR2F	RNA polymerase II subunit F	5435	down	1,41	3,22E-02
R-HSA-749476	RNA Polymerase III Abortive And Retractive Initiation	POLR3F	RNA polymerase III subunit F	10621	up	1,25	3,24E-02
R-HSA-749476	RNA Polymerase III Abortive And Retractive Initiation	POLR2L	RNA polymerase II subunit L	5441	down	1,52	3,58E-03
R-HSA-749476	RNA Polymerase III Abortive And Retractive Initiation	GTF3C5	general transcription factor IIIC subunit 5	9328	down	1,24	3,90E-02
R-HSA-749476	RNA Polymerase III Abortive And Retractive Initiation	POLR3H	RNA polymerase III subunit H	171568	down	1,80	7,07E-04
R-HSA-749476	RNA Polymerase III Abortive And Retractive Initiation	POLR2E	RNA polymerase II subunit E	5434	down	1,31	3,18E-03
R-HSA-749476	RNA Polymerase III Abortive And Retractive Initiation	SNAPC4	small nuclear RNA activating complex polypeptide 4	6621	down	1,26	4,38E-02
R-HSA-749476	RNA Polymerase III Abortive And Retractive Initiation	POLR3D	RNA polymerase III subunit D	661	up	1,52	2,72E-02
R-HSA-749476	RNA Polymerase III Abortive And Retractive Initiation	POLR1C	RNA polymerase I subunit C	9533	down	1,24	4,71E-02
R-HSA-749476	RNA Polymerase III Abortive And Retractive Initiation	POLR3C	RNA polymerase III subunit C	10623	up	1,43	4,98E-02
R-HSA-749476	RNA Polymerase III Abortive And Retractive Initiation	GTF3C2	general transcription factor IIIC subunit 2	2976	down	1,30	1,09E-02
R-HSA-381183	ATF6 (ATF6-alpha) activates chaperone genes	ATF6	activating transcription factor 6	22926	up	1,68	1,14E-02
R-HSA-381183	ATF6 (ATF6-alpha) activates chaperone genes	HSPA5	heat shock protein family A (Hsp70) member 5	3309	up	5,02	6,98E-04
R-HSA-381183	ATF6 (ATF6-alpha) activates chaperone genes	DDIT3	DNA damage inducible transcript 3	1649	up	5,65	3,67E-03
R-HSA-381183	ATF6 (ATF6-alpha) activates chaperone genes	HSP90B1	heat shock protein 90 beta family member 1	7184	up	1,71	2,12E-02
R-HSA-381183	ATF6 (ATF6-alpha) activates chaperone genes	NFYA	nuclear transcription factor Y subunit alpha	4800	up	1,35	3,30E-02
R-HSA-381183	ATF6 (ATF6-alpha) activates chaperone genes	XBP1	X-box binding protein 1	7494	up	2,00	5,67E-03
R-HSA-76061	RNA Polymerase III Transcription Initiation From Type 1 Promoter	GTF3C2	general transcription factor IIIC subunit 2	2976	down	1,30	1,09E-02
R-HSA-76061	RNA Polymerase III Transcription Initiation From Type 1 Promoter	POLR1C	RNA polymerase I subunit C	9533	down	1,24	4,71E-02
R-HSA-76061	RNA Polymerase III Transcription Initiation From Type 1 Promoter	POLR3C	RNA polymerase III subunit C	10623	up	1,43	4,98E-02
R-HSA-76061	RNA Polymerase III Transcription Initiation From Type 1 Promoter	POLR2E	RNA polymerase II subunit E	5434	down	1,31	3,18E-03
R-HSA-76061	RNA Polymerase III Transcription Initiation From Type 1 Promoter	POLR3H	RNA polymerase III subunit H	171568	down	1,80	7,07E-04
R-HSA-76061	RNA Polymerase III Transcription Initiation From Type 1 Promoter	POLR3D	RNA polymerase III subunit D	661	up	1,52	2,72E-02
R-HSA-76061	RNA Polymerase III Transcription Initiation From Type 1 Promoter	POLR2F	RNA polymerase II subunit F	5435	down	1,41	3,22E-02
R-HSA-76061	RNA Polymerase III Transcription Initiation From Type 1 Promoter	POLR2L	RNA polymerase II subunit L	5441	down	1,52	3,58E-03
R-HSA-76061	RNA Polymerase III Transcription Initiation From Type 1 Promoter	POLR3F	RNA polymerase III subunit F	10621	up	1,25	3,24E-02
R-HSA-76061	RNA Polymerase III Transcription Initiation From Type 1 Promoter	GTF3C5	general transcription factor IIIC subunit 5	9328	down	1,24	3,90E-02
R-HSA-76061	RNA Polymerase III Transcription Initiation From Type 1 Promoter	GTF3C3	general transcription factor IIIC subunit 3	9330	up	1,28	2,81E-03
R-HSA-76061	RNA Polymerase III Transcription Initiation From Type 1 Promoter	BRF1	BRF1, RNA polymerase III transcription initiation factor subunit	2972	down	1,42	3,92E-04
R-HSA-379716	Cytosolic tRNA aminoacylation	SARS	seryl-tRNA synthetase	6301	up	1,82	1,31E-02
R-HSA-379716	Cytosolic tRNA aminoacylation	CARS	cysteinyl-tRNA synthetase	833	up	1,55	4,38E-02
R-HSA-379716	Cytosolic tRNA aminoacylation	TARS	threonyl-tRNA synthetase	6897	up	1,45	1,96E-02
R-HSA-379716	Cytosolic tRNA aminoacylation	NARS	asparaginyl-tRNA synthetase	4677	up	1,29	2,58E-02
R-HSA-379716	Cytosolic tRNA aminoacylation	WARS	tryptophanyl-tRNA synthetase	7453	up	1,88	3,69E-02
R-HSA-379716	Cytosolic tRNA aminoacylation	AARS	alanyl-tRNA synthetase	16	up	1,82	1,84E-02
R-HSA-379716	Cytosolic tRNA aminoacylation	GARS	glycyl-tRNA synthetase	2617	up	1,65	1,79E-02
R-HSA-379716	Cytosolic tRNA aminoacylation	EPRS	glutamyl-prolyl-tRNA synthetase	2058	up	1,42	1,95E-02
R-HSA-176974	Unwinding of DNA	MCM2	minichromosome maintenance complex component 2	4171	down	2,01	1,42E-02
R-HSA-176974	Unwinding of DNA	GINS3	GINS complex subunit 3	64785	down	1,95	1,67E-02
R-HSA-176974	Unwinding of DNA	GINS1	GINS complex subunit 1	9837	down	2,17	3,09E-02
R-HSA-176974	Unwinding of DNA	MCM3	minichromosome maintenance complex component 3	4172	down	2,07	4,13E-02
R-HSA-176974	Unwinding of DNA	MCM5	minichromosome maintenance complex component 5	4174	down	1,83	2,22E-02
R-HSA-176974	Unwinding of DNA	MCM7	minichromosome maintenance complex component 7	4176	down	1,67	3,35E-02
R-HSA-6782135	Dual incision in TC-NER	POLD1	DNA polymerase delta 1, catalytic subunit	5424	down	1,59	4,62E-02
R-HSA-6782135	Dual incision in TC-NER	CDK7	cyclin dependent kinase 7	1022	up	1,37	4,38E-02
R-HSA-6782135	Dual incision in TC-NER	POLD2	DNA polymerase delta 2, accessory subunit	5425	down	1,30	1,92E-02
R-HSA-6782135	Dual incision in TC-NER	POLE	DNA polymerase epsilon, catalytic subunit	5426	down	1,55	2,67E-02
R-HSA-6782135	Dual incision in TC-NER	GTF2H1	general transcription factor IIH subunit 1	2965	up	1,33	1,85E-02
R-HSA-6782135	Dual incision in TC-NER	POLR2L	RNA polymerase II subunit L	5441	down	1,52	3,58E-03
R-HSA-6782135	Dual incision in TC-NER	POLR2B	RNA polymerase II subunit B	5431	down	1,23	3,81E-02
R-HSA-6782135	Dual incision in TC-NER	PRPF19	pre-mRNA processing factor 19	27339	down	1,24	4,41E-02
R-HSA-6782135	Dual incision in TC-NER	RFC1	replication factor C subunit 1	5981	up	1,15	2,18E-02
R-HSA-6782135	Dual incision in TC-NER	ERCC3	ERCC excision repair 3, TFIIH core complex helicase subunit	2071	down	1,20	2,37E-02
R-HSA-6782135	Dual incision in TC-NER	ERCC2	ERCC excision repair 2, TFIIH core complex helicase subunit	2068	down	1,29	2,20E-02
R-HSA-6782135	Dual incision in TC-NER	POLR2F	RNA polymerase II subunit F	5435	down	1,41	3,22E-02
R-HSA-6782135	Dual incision in TC-NER	TCEA1	transcription elongation factor A1	6917	up	1,76	1,81E-02
R-HSA-6782135	Dual incision in TC-NER	PCNA	proliferating cell nuclear antigen	5111	down	2,14	4,63E-02
R-HSA-6782135	Dual incision in TC-NER	POLR2E	RNA polymerase II subunit E	5434	down	1,31	3,18E-03
R-HSA-6782135	Dual incision in TC-NER	RPA1	replication protein A1	6117	down	1,41	4,93E-02
R-HSA-6782210	Gap-filling DNA repair synthesis and ligation in TC-NER	ERCC2	ERCC excision repair 2, TFIIH core complex helicase subunit	2068	down	1,29	2,20E-02
R-HSA-6782210	Gap-filling DNA repair synthesis and ligation in TC-NER	ERCC3	ERCC excision repair 3, TFIIH core complex helicase subunit	2071	down	1,20	2,37E-02
R-HSA-6782210	Gap-filling DNA repair synthesis and ligation in TC-NER	RPA1	replication protein A1	6117	down	1,41	4,93E-02
R-HSA-6782210	Gap-filling DNA repair synthesis and ligation in TC-NER	POLR2E	RNA polymerase II subunit E	5434	down	1,31	3,18E-03
R-HSA-6782210	Gap-filling DNA repair synthesis and ligation in TC-NER	PCNA	proliferating cell nuclear antigen	5111	down	2,14	4,63E-02
R-HSA-6782210	Gap-filling DNA repair synthesis and ligation in TC-NER	POLR2F	RNA polymerase II subunit F	5435	down	1,41	3,22E-02
R-HSA-6782210	Gap-filling DNA repair synthesis and ligation in TC-NER	TCEA1	transcription elongation factor A1	6917	up	1,76	1,81E-02
R-HSA-6782210	Gap-filling DNA repair synthesis and ligation in TC-NER	POLD2	DNA polymerase delta 2, accessory subunit	5425	down	1,30	1,92E-02
R-HSA-6782210	Gap-filling DNA repair synthesis and ligation in TC-NER	CDK7	cyclin dependent kinase 7	1022	up	1,37	4,38E-02
R-HSA-6782210	Gap-filling DNA repair synthesis and ligation in TC-NER	POLD1	DNA polymerase delta 1, catalytic subunit	5424	down	1,59	4,62E-02
R-HSA-6782210	Gap-filling DNA repair synthesis and ligation in TC-NER	RFC1	replication factor C subunit 1	5981	up	1,15	2,18E-02
R-HSA-6782210	Gap-filling DNA repair synthesis and ligation in TC-NER	POLR2B	RNA polymerase II subunit B	5431	down	1,23	3,81E-02
R-HSA-6782210	Gap-filling DNA repair synthesis and ligation in TC-NER	PRPF19	pre-mRNA processing factor 19	27339	down	1,24	4,41E-02
R-HSA-6782210	Gap-filling DNA repair synthesis and ligation in TC-NER	POLR2L	RNA polymerase II subunit L	5441	down	1,52	3,58E-03
R-HSA-6782210	Gap-filling DNA repair synthesis and ligation in TC-NER	GTF2H1	general transcription factor IIH subunit 1	2965	up	1,33	1,85E-02
R-HSA-6782210	Gap-filling DNA repair synthesis and ligation in TC-NER	POLE	DNA polymerase epsilon, catalytic subunit	5426	down	1,55	2,67E-02
R-HSA-69166	Removal of the Flap Intermediate	PCNA	proliferating cell nuclear antigen	5111	down	2,14	4,63E-02
R-HSA-69166	Removal of the Flap Intermediate	POLD2	DNA polymerase delta 2, accessory subunit	5425	down	1,30	1,92E-02
R-HSA-69166	Removal of the Flap Intermediate	POLA2	DNA polymerase alpha 2, accessory subunit	23649	down	1,72	2,46E-02
R-HSA-69166	Removal of the Flap Intermediate	FEN1	flap structure-specific endonuclease 1	2237	down	2,04	1,60E-02
R-HSA-69166	Removal of the Flap Intermediate	RPA1	replication protein A1	6117	down	1,41	4,93E-02
R-HSA-69166	Removal of the Flap Intermediate	POLD1	DNA polymerase delta 1, catalytic subunit	5424	down	1,59	4,62E-02
R-HSA-191273	Cholesterol biosynthesis	MVK	mevalonate kinase	4598	down	1,99	3,36E-03
R-HSA-191273	Cholesterol biosynthesis	NSDHL	NAD(P) dependent steroid dehydrogenase-like	50814	down	1,36	1,99E-02
R-HSA-191273	Cholesterol biosynthesis	ACAT2	acetyl-CoA acetyltransferase 2	39	down	1,69	2,52E-02
R-HSA-191273	Cholesterol biosynthesis	LSS	lanosterol synthase	4047	down	1,49	1,65E-03
R-HSA-191273	Cholesterol biosynthesis	TM7SF2	transmembrane 7 superfamily member 2	7108	down	1,51	4,00E-02
R-HSA-191273	Cholesterol biosynthesis	LBR	lamin B receptor	3930	down	1,48	4,92E-02
R-HSA-191273	Cholesterol biosynthesis	SQLE	squalene epoxidase	6713	down	2,05	1,00E-02
R-HSA-174437	Removal of the Flap Intermediate from the C-strand	FEN1	flap structure-specific endonuclease 1	2237	down	2,04	1,60E-02
R-HSA-174437	Removal of the Flap Intermediate from the C-strand	PCNA	proliferating cell nuclear antigen	5111	down	2,14	4,63E-02
R-HSA-174437	Removal of the Flap Intermediate from the C-strand	POLD2	DNA polymerase delta 2, accessory subunit	5425	down	1,30	1,92E-02
R-HSA-174437	Removal of the Flap Intermediate from the C-strand	RPA1	replication protein A1	6117	down	1,41	4,93E-02
R-HSA-174437	Removal of the Flap Intermediate from the C-strand	POLD1	DNA polymerase delta 1, catalytic subunit	5424	down	1,59	4,62E-02
R-HSA-75109	Triglyceride biosynthesis	AGPAT2	1-acylglycerol-3-phosphate O-acyltransferase 2	10555	down	1,23	2,89E-03
R-HSA-75109	Triglyceride biosynthesis	GPAT4	glycerol-3-phosphate acyltransferase 4	137964	down	1,24	4,75E-02
R-HSA-75109	Triglyceride biosynthesis	LPCAT1	lysophosphatidylcholine acyltransferase 1	79888	down	1,76	2,60E-02
R-HSA-75109	Triglyceride biosynthesis	GPAT3	glycerol-3-phosphate acyltransferase 3	84803	up	1,77	4,99E-02
R-HSA-75109	Triglyceride biosynthesis	LPIN2	lipin 2	9663	up	2,16	6,88E-03
R-HSA-75109	Triglyceride biosynthesis	AGPAT3	1-acylglycerol-3-phosphate O-acyltransferase 3	56894	down	1,30	9,80E-03
R-HSA-75109	Triglyceride biosynthesis	LPCAT4	lysophosphatidylcholine acyltransferase 4	254531	down	1,78	2,52E-02
R-HSA-75109	Triglyceride biosynthesis	LPIN3	lipin 3	64900	down	1,36	4,76E-02
R-HSA-75109	Triglyceride biosynthesis	AGPAT5	1-acylglycerol-3-phosphate O-acyltransferase 5	55326	down	1,30	4,70E-02
R-HSA-1368108	BMAL1:CLOCK,NPAS2 activates circadian gene expression	CREB1	cAMP responsive element binding protein 1	1385	up	1,51	7,18E-03
R-HSA-1368108	BMAL1:CLOCK,NPAS2 activates circadian gene expression	CHD9	chromodomain helicase DNA binding protein 9	80205	up	1,32	1,42E-03
R-HSA-1368108	BMAL1:CLOCK,NPAS2 activates circadian gene expression	HIF1A	hypoxia inducible factor 1 alpha subunit	3091	up	1,23	4,66E-02
R-HSA-1368108	BMAL1:CLOCK,NPAS2 activates circadian gene expression	NAMPT	nicotinamide phosphoribosyltransferase	10135	up	1,49	4,90E-02
R-HSA-1368108	BMAL1:CLOCK,NPAS2 activates circadian gene expression	TBL1X	transducin beta like 1 X-linked	6907	down	1,20	2,84E-02
R-HSA-1368108	BMAL1:CLOCK,NPAS2 activates circadian gene expression	RXRA	retinoid X receptor alpha	6256	down	1,34	3,67E-03
R-HSA-1368108	BMAL1:CLOCK,NPAS2 activates circadian gene expression	CARM1	coactivator associated arginine methyltransferase 1	10498	down	1,36	1,60E-02
R-HSA-1368108	BMAL1:CLOCK,NPAS2 activates circadian gene expression	NOCT	nocturnin	25819	up	1,79	6,10E-03
R-HSA-1368108	BMAL1:CLOCK,NPAS2 activates circadian gene expression	TGS1	trimethylguanosine synthase 1	96764	up	1,63	9,37E-03
R-HSA-1368108	BMAL1:CLOCK,NPAS2 activates circadian gene expression	BHLHE40	basic helix-loop-helix family member e40	8553	up	1,80	3,56E-02
R-HSA-1368108	BMAL1:CLOCK,NPAS2 activates circadian gene expression	ARNTL	aryl hydrocarbon receptor nuclear translocator like	406	up	1,67	5,94E-03
R-HSA-1368108	BMAL1:CLOCK,NPAS2 activates circadian gene expression	PER1	period circadian regulator 1	5187	up	2,35	1,38E-02
R-HSA-1368108	BMAL1:CLOCK,NPAS2 activates circadian gene expression	DBP	D-box binding PAR bZIP transcription factor	1628	down	1,59	2,85E-02
R-HSA-442717	No details found for 442717	CALM1	calmodulin 1	801	down	1,43	2,23E-02
R-HSA-442717	No details found for 442717	CALM3	calmodulin 3	808	down	1,43	2,23E-02
R-HSA-442717	No details found for 442717	CREB1	cAMP responsive element binding protein 1	1385	up	1,51	7,18E-03
R-HSA-442717	No details found for 442717	CALM2	calmodulin 2	805	down	1,43	2,23E-02
R-HSA-442717	No details found for 442717	CAMKK1	calcium/calmodulin dependent protein kinase kinase 1	84254	down	1,83	2,57E-02
R-HSA-1474151	Tetrahydrobiopterin (BH4) synthesis, recycling, salvage and regulation	AKT1	AKT serine/threonine kinase 1	207	down	1,37	1,42E-03
R-HSA-1474151	Tetrahydrobiopterin (BH4) synthesis, recycling, salvage and regulation	CALM1	calmodulin 1	801	down	1,43	2,23E-02
R-HSA-1474151	Tetrahydrobiopterin (BH4) synthesis, recycling, salvage and regulation	CALM3	calmodulin 3	808	down	1,43	2,23E-02
R-HSA-1474151	Tetrahydrobiopterin (BH4) synthesis, recycling, salvage and regulation	CALM2	calmodulin 2	805	down	1,43	2,23E-02
R-HSA-1474151	Tetrahydrobiopterin (BH4) synthesis, recycling, salvage and regulation	SPR	sepiapterin reductase	6697	down	1,54	1,91E-02
R-HSA-69052	Switching of origins to a post-replicative state	MCM7	minichromosome maintenance complex component 7	4176	down	1,67	3,35E-02
R-HSA-69052	Switching of origins to a post-replicative state	MCM3	minichromosome maintenance complex component 3	4172	down	2,07	4,13E-02
R-HSA-69052	Switching of origins to a post-replicative state	MCM5	minichromosome maintenance complex component 5	4174	down	1,83	2,22E-02
R-HSA-69052	Switching of origins to a post-replicative state	MCM2	minichromosome maintenance complex component 2	4171	down	2,01	1,42E-02
R-HSA-73980	RNA Polymerase III Transcription Termination	POLR1C	RNA polymerase I subunit C	9533	down	1,24	4,71E-02
R-HSA-73980	RNA Polymerase III Transcription Termination	POLR3C	RNA polymerase III subunit C	10623	up	1,43	4,98E-02
R-HSA-73980	RNA Polymerase III Transcription Termination	POLR2E	RNA polymerase II subunit E	5434	down	1,31	3,18E-03
R-HSA-73980	RNA Polymerase III Transcription Termination	POLR3H	RNA polymerase III subunit H	171568	down	1,80	7,07E-04
R-HSA-73980	RNA Polymerase III Transcription Termination	POLR3D	RNA polymerase III subunit D	661	up	1,52	2,72E-02
R-HSA-73980	RNA Polymerase III Transcription Termination	POLR2F	RNA polymerase II subunit F	5435	down	1,41	3,22E-02
R-HSA-73980	RNA Polymerase III Transcription Termination	POLR2L	RNA polymerase II subunit L	5441	down	1,52	3,58E-03
R-HSA-73980	RNA Polymerase III Transcription Termination	POLR3F	RNA polymerase III subunit F	10621	up	1,25	3,24E-02
R-HSA-73980	RNA Polymerase III Transcription Termination	NFIC	nuclear factor I C	4782	down	1,53	1,48E-02
R-HSA-73780	RNA Polymerase III Chain Elongation	POLR2L	RNA polymerase II subunit L	5441	down	1,52	3,58E-03
R-HSA-73780	RNA Polymerase III Chain Elongation	POLR3F	RNA polymerase III subunit F	10621	up	1,25	3,24E-02
R-HSA-73780	RNA Polymerase III Chain Elongation	POLR2F	RNA polymerase II subunit F	5435	down	1,41	3,22E-02
R-HSA-73780	RNA Polymerase III Chain Elongation	POLR3D	RNA polymerase III subunit D	661	up	1,52	2,72E-02
R-HSA-73780	RNA Polymerase III Chain Elongation	POLR2E	RNA polymerase II subunit E	5434	down	1,31	3,18E-03
R-HSA-73780	RNA Polymerase III Chain Elongation	POLR3H	RNA polymerase III subunit H	171568	down	1,80	7,07E-04
R-HSA-73780	RNA Polymerase III Chain Elongation	POLR3C	RNA polymerase III subunit C	10623	up	1,43	4,98E-02
R-HSA-73780	RNA Polymerase III Chain Elongation	POLR1C	RNA polymerase I subunit C	9533	down	1,24	4,71E-02
R-HSA-2151201	Transcriptional activation of mitochondrial biogenesis	TWNK	twinkle mtDNA helicase	56652	down	1,34	4,18E-02
R-HSA-2151201	Transcriptional activation of mitochondrial biogenesis	SIRT3	sirtuin 3	23410	down	1,27	4,49E-02
R-HSA-2151201	Transcriptional activation of mitochondrial biogenesis	CHD9	chromodomain helicase DNA binding protein 9	80205	up	1,32	1,42E-03
R-HSA-2151201	Transcriptional activation of mitochondrial biogenesis	CREB1	cAMP responsive element binding protein 1	1385	up	1,51	7,18E-03
R-HSA-2151201	Transcriptional activation of mitochondrial biogenesis	MEF2D	myocyte enhancer factor 2D	4209	up	1,90	4,04E-02
R-HSA-2151201	Transcriptional activation of mitochondrial biogenesis	ATF2	activating transcription factor 2	1386	up	1,79	1,01E-02
R-HSA-2151201	Transcriptional activation of mitochondrial biogenesis	TGS1	trimethylguanosine synthase 1	96764	up	1,63	9,37E-03
R-HSA-2151201	Transcriptional activation of mitochondrial biogenesis	HCFC1	host cell factor C1	3054	down	1,33	4,82E-04
R-HSA-2151201	Transcriptional activation of mitochondrial biogenesis	GABPB1	GA binding protein transcription factor beta subunit 1	2553	up	1,31	1,57E-02
R-HSA-2151201	Transcriptional activation of mitochondrial biogenesis	TBL1X	transducin beta like 1 X-linked	6907	down	1,20	2,84E-02
R-HSA-2151201	Transcriptional activation of mitochondrial biogenesis	RXRA	retinoid X receptor alpha	6256	down	1,34	3,67E-03
R-HSA-2151201	Transcriptional activation of mitochondrial biogenesis	CARM1	coactivator associated arginine methyltransferase 1	10498	down	1,36	1,60E-02
R-HSA-76071	RNA Polymerase III Transcription Initiation From Type 3 Promoter	SNAPC3	small nuclear RNA activating complex polypeptide 3	6619	up	1,57	2,07E-03
R-HSA-76071	RNA Polymerase III Transcription Initiation From Type 3 Promoter	POLR2F	RNA polymerase II subunit F	5435	down	1,41	3,22E-02
R-HSA-76071	RNA Polymerase III Transcription Initiation From Type 3 Promoter	POLR2L	RNA polymerase II subunit L	5441	down	1,52	3,58E-03
R-HSA-76071	RNA Polymerase III Transcription Initiation From Type 3 Promoter	POLR3F	RNA polymerase III subunit F	10621	up	1,25	3,24E-02
R-HSA-76071	RNA Polymerase III Transcription Initiation From Type 3 Promoter	POLR3H	RNA polymerase III subunit H	171568	down	1,80	7,07E-04
R-HSA-76071	RNA Polymerase III Transcription Initiation From Type 3 Promoter	POLR2E	RNA polymerase II subunit E	5434	down	1,31	3,18E-03
R-HSA-76071	RNA Polymerase III Transcription Initiation From Type 3 Promoter	POLR3D	RNA polymerase III subunit D	661	up	1,52	2,72E-02
R-HSA-76071	RNA Polymerase III Transcription Initiation From Type 3 Promoter	SNAPC4	small nuclear RNA activating complex polypeptide 4	6621	down	1,26	4,38E-02
R-HSA-76071	RNA Polymerase III Transcription Initiation From Type 3 Promoter	POLR3C	RNA polymerase III subunit C	10623	up	1,43	4,98E-02
R-HSA-76071	RNA Polymerase III Transcription Initiation From Type 3 Promoter	POLR1C	RNA polymerase I subunit C	9533	down	1,24	4,71E-02
R-HSA-5218921	VEGFR2 mediated cell proliferation	SPHK1	sphingosine kinase 1	8877	down	2,00	2,34E-02
R-HSA-5218921	VEGFR2 mediated cell proliferation	PLCG1	phospholipase C gamma 1	5335	down	1,51	2,85E-02
R-HSA-5218921	VEGFR2 mediated cell proliferation	CALM1	calmodulin 1	801	down	1,43	2,23E-02
R-HSA-5218921	VEGFR2 mediated cell proliferation	HRAS	HRas proto-oncogene, GTPase	3265	down	1,31	2,19E-03
R-HSA-5218921	VEGFR2 mediated cell proliferation	CALM3	calmodulin 3	808	down	1,43	2,23E-02
R-HSA-5218921	VEGFR2 mediated cell proliferation	CALM2	calmodulin 2	805	down	1,43	2,23E-02
R-HSA-5218921	VEGFR2 mediated cell proliferation	VEGFA	vascular endothelial growth factor A	7422	up	2,38	1,68E-02
R-HSA-5651801	PCNA-Dependent Long Patch Base Excision Repair	POLE	DNA polymerase epsilon, catalytic subunit	5426	down	1,55	2,67E-02
R-HSA-5651801	PCNA-Dependent Long Patch Base Excision Repair	RFC1	replication factor C subunit 1	5981	up	1,15	2,18E-02
R-HSA-5651801	PCNA-Dependent Long Patch Base Excision Repair	PCNA	proliferating cell nuclear antigen	5111	down	2,14	4,63E-02
R-HSA-5651801	PCNA-Dependent Long Patch Base Excision Repair	POLB	DNA polymerase beta	5423	up	1,25	3,75E-02
R-HSA-5651801	PCNA-Dependent Long Patch Base Excision Repair	RPA1	replication protein A1	6117	down	1,41	4,93E-02
R-HSA-5651801	PCNA-Dependent Long Patch Base Excision Repair	POLD1	DNA polymerase delta 1, catalytic subunit	5424	down	1,59	4,62E-02
R-HSA-5651801	PCNA-Dependent Long Patch Base Excision Repair	POLD2	DNA polymerase delta 2, accessory subunit	5425	down	1,30	1,92E-02
R-HSA-5651801	PCNA-Dependent Long Patch Base Excision Repair	FEN1	flap structure-specific endonuclease 1	2237	down	2,04	1,60E-02
R-HSA-400253	Circadian Clock	PPP1CA	protein phosphatase 1 catalytic subunit alpha	5499	down	1,24	9,77E-03
R-HSA-400253	Circadian Clock	MEF2D	myocyte enhancer factor 2D	4209	up	1,90	4,04E-02
R-HSA-400253	Circadian Clock	CHD9	chromodomain helicase DNA binding protein 9	80205	up	1,32	1,42E-03
R-HSA-400253	Circadian Clock	HIF1A	hypoxia inducible factor 1 alpha subunit	3091	up	1,23	4,66E-02
R-HSA-400253	Circadian Clock	CREB1	cAMP responsive element binding protein 1	1385	up	1,51	7,18E-03
R-HSA-400253	Circadian Clock	TGS1	trimethylguanosine synthase 1	96764	up	1,63	9,37E-03
R-HSA-400253	Circadian Clock	ATF2	activating transcription factor 2	1386	up	1,79	1,01E-02
R-HSA-400253	Circadian Clock	CARM1	coactivator associated arginine methyltransferase 1	10498	down	1,36	1,60E-02
R-HSA-400253	Circadian Clock	RXRA	retinoid X receptor alpha	6256	down	1,34	3,67E-03
R-HSA-400253	Circadian Clock	TBL1X	transducin beta like 1 X-linked	6907	down	1,20	2,84E-02
R-HSA-400253	Circadian Clock	PER1	period circadian regulator 1	5187	up	2,35	1,38E-02
R-HSA-400253	Circadian Clock	ARNTL	aryl hydrocarbon receptor nuclear translocator like	406	up	1,67	5,94E-03
R-HSA-400253	Circadian Clock	SIRT1	sirtuin 1	23411	up	1,60	1,00E-02
R-HSA-5675221	Negative regulation of MAPK pathway	DUSP5	dual specificity phosphatase 5	1847	up	3,63	9,77E-03
R-HSA-5675221	Negative regulation of MAPK pathway	DUSP8	dual specificity phosphatase 8	1850	up	2,42	1,40E-02
R-HSA-5675221	Negative regulation of MAPK pathway	HRAS	HRas proto-oncogene, GTPase	3265	down	1,31	2,19E-03
R-HSA-5675221	Negative regulation of MAPK pathway	DUSP10	dual specificity phosphatase 10	11221	up	2,34	2,20E-03
R-HSA-5675221	Negative regulation of MAPK pathway	DUSP1	dual specificity phosphatase 1	1843	up	1,99	2,51E-02
R-HSA-5675221	Negative regulation of MAPK pathway	PPP5C	protein phosphatase 5 catalytic subunit	5536	down	1,29	4,15E-02
R-HSA-5675221	Negative regulation of MAPK pathway	BRAF	B-Raf proto-oncogene, serine/threonine kinase	673	up	1,52	4,53E-02
R-HSA-5675221	Negative regulation of MAPK pathway	BRAP	BRCA1 associated protein	8315	up	1,34	1,14E-02
R-HSA-5675221	Negative regulation of MAPK pathway	PPP2CB	protein phosphatase 2 catalytic subunit beta	5516	up	1,30	4,79E-02
R-HSA-5675221	Negative regulation of MAPK pathway	DUSP7	dual specificity phosphatase 7	1849	down	1,42	1,78E-02
R-HSA-5675221	Negative regulation of MAPK pathway	MARK3	microtubule affinity regulating kinase 3	4140	up	1,40	1,07E-02
R-HSA-203927	MicroRNA (miRNA) biogenesis	AGO3	argonaute 3, RISC catalytic component	192669	up	1,36	1,80E-02
R-HSA-203927	MicroRNA (miRNA) biogenesis	POLR2E	RNA polymerase II subunit E	5434	down	1,31	3,18E-03
R-HSA-203927	MicroRNA (miRNA) biogenesis	TARBP2	TARBP2, RISC loading complex RNA binding subunit	6895	down	1,36	3,80E-03
R-HSA-203927	MicroRNA (miRNA) biogenesis	POLR2B	RNA polymerase II subunit B	5431	down	1,23	3,81E-02
R-HSA-203927	MicroRNA (miRNA) biogenesis	DGCR8	DGCR8, microprocessor complex subunit	54487	down	1,84	1,01E-02
R-HSA-203927	MicroRNA (miRNA) biogenesis	POLR2L	RNA polymerase II subunit L	5441	down	1,52	3,58E-03
R-HSA-203927	MicroRNA (miRNA) biogenesis	POLR2F	RNA polymerase II subunit F	5435	down	1,41	3,22E-02
R-HSA-5696400	Dual Incision in GG-NER	ERCC3	ERCC excision repair 3, TFIIH core complex helicase subunit	2071	down	1,20	2,37E-02
R-HSA-5696400	Dual Incision in GG-NER	ERCC2	ERCC excision repair 2, TFIIH core complex helicase subunit	2068	down	1,29	2,20E-02
R-HSA-5696400	Dual Incision in GG-NER	POLD2	DNA polymerase delta 2, accessory subunit	5425	down	1,30	1,92E-02
R-HSA-5696400	Dual Incision in GG-NER	POLD1	DNA polymerase delta 1, catalytic subunit	5424	down	1,59	4,62E-02
R-HSA-5696400	Dual Incision in GG-NER	RFC1	replication factor C subunit 1	5981	up	1,15	2,18E-02
R-HSA-5696400	Dual Incision in GG-NER	PCNA	proliferating cell nuclear antigen	5111	down	2,14	4,63E-02
R-HSA-5696400	Dual Incision in GG-NER	RPA1	replication protein A1	6117	down	1,41	4,93E-02
R-HSA-5696400	Dual Incision in GG-NER	POLE	DNA polymerase epsilon, catalytic subunit	5426	down	1,55	2,67E-02
R-HSA-5696400	Dual Incision in GG-NER	GTF2H1	general transcription factor IIH subunit 1	2965	up	1,33	1,85E-02
R-HSA-5696400	Dual Incision in GG-NER	PARP1	poly(ADP-ribose) polymerase 1	142	down	1,50	3,92E-02
R-HSA-68962	Activation of the pre-replicative complex	MCM7	minichromosome maintenance complex component 7	4176	down	1,67	3,35E-02
R-HSA-68962	Activation of the pre-replicative complex	MCM5	minichromosome maintenance complex component 5	4174	down	1,83	2,22E-02
R-HSA-68962	Activation of the pre-replicative complex	POLA2	DNA polymerase alpha 2, accessory subunit	23649	down	1,72	2,46E-02
R-HSA-68962	Activation of the pre-replicative complex	MCM3	minichromosome maintenance complex component 3	4172	down	2,07	4,13E-02
R-HSA-68962	Activation of the pre-replicative complex	RPA1	replication protein A1	6117	down	1,41	4,93E-02
R-HSA-68962	Activation of the pre-replicative complex	POLE	DNA polymerase epsilon, catalytic subunit	5426	down	1,55	2,67E-02
R-HSA-68962	Activation of the pre-replicative complex	MCM2	minichromosome maintenance complex component 2	4171	down	2,01	1,42E-02
R-HSA-72165	mRNA Splicing - Minor Pathway	POLR2B	RNA polymerase II subunit B	5431	down	1,23	3,81E-02
R-HSA-72165	mRNA Splicing - Minor Pathway	ZRSR2	zinc finger CCCH-type, RNA binding motif and serine/arginine rich 2	8233	up	1,53	1,67E-02
R-HSA-72165	mRNA Splicing - Minor Pathway	POLR2F	RNA polymerase II subunit F	5435	down	1,41	3,22E-02
R-HSA-72165	mRNA Splicing - Minor Pathway	POLR2L	RNA polymerase II subunit L	5441	down	1,52	3,58E-03
R-HSA-72165	mRNA Splicing - Minor Pathway	EFTUD2	elongation factor Tu GTP binding domain containing 2	9343	down	1,24	3,99E-02
R-HSA-72165	mRNA Splicing - Minor Pathway	SNRNP35	small nuclear ribonucleoprotein U11/U12 subunit 35	11066	down	1,38	4,95E-02
R-HSA-72165	mRNA Splicing - Minor Pathway	POLR2E	RNA polymerase II subunit E	5434	down	1,31	3,18E-03
R-HSA-72165	mRNA Splicing - Minor Pathway	SRSF2	serine and arginine rich splicing factor 2	6427	down	1,69	1,79E-02
R-HSA-72165	mRNA Splicing - Minor Pathway	DDX23	DEAD-box helicase 23	9416	down	1,32	1,25E-02
R-HSA-72165	mRNA Splicing - Minor Pathway	SNRNP25	small nuclear ribonucleoprotein U11/U12 subunit 25	79622	down	1,54	4,79E-02
R-HSA-111997	CaM pathway	CALM1	calmodulin 1	801	down	1,43	2,23E-02
R-HSA-111997	CaM pathway	CALM2	calmodulin 2	805	down	1,43	2,23E-02
R-HSA-111997	CaM pathway	CALM3	calmodulin 3	808	down	1,43	2,23E-02
R-HSA-1834949	Cytosolic sensors of pathogen-associated DNA	POLR2F	RNA polymerase II subunit F	5435	down	1,41	3,22E-02
R-HSA-1834949	Cytosolic sensors of pathogen-associated DNA	POLR2L	RNA polymerase II subunit L	5441	down	1,52	3,58E-03
R-HSA-1834949	Cytosolic sensors of pathogen-associated DNA	POLR3F	RNA polymerase III subunit F	10621	up	1,25	3,24E-02
R-HSA-1834949	Cytosolic sensors of pathogen-associated DNA	POLR2E	RNA polymerase II subunit E	5434	down	1,31	3,18E-03
R-HSA-1834949	Cytosolic sensors of pathogen-associated DNA	POLR3H	RNA polymerase III subunit H	171568	down	1,80	7,07E-04
R-HSA-1834949	Cytosolic sensors of pathogen-associated DNA	POLR3D	RNA polymerase III subunit D	661	up	1,52	2,72E-02
R-HSA-1834949	Cytosolic sensors of pathogen-associated DNA	POLR3C	RNA polymerase III subunit C	10623	up	1,43	4,98E-02
R-HSA-1834949	Cytosolic sensors of pathogen-associated DNA	POLR1C	RNA polymerase I subunit C	9533	down	1,24	4,71E-02
R-HSA-180024	DARPP-32 events	PPP1CA	protein phosphatase 1 catalytic subunit alpha	5499	down	1,24	9,77E-03
R-HSA-180024	DARPP-32 events	PPP2CB	protein phosphatase 2 catalytic subunit beta	5516	up	1,30	4,79E-02
R-HSA-180024	DARPP-32 events	PPP3CC	protein phosphatase 3 catalytic subunit gamma	5533	up	1,52	1,78E-02
R-HSA-180024	DARPP-32 events	CALM3	calmodulin 3	808	down	1,43	2,23E-02
R-HSA-180024	DARPP-32 events	CALM2	calmodulin 2	805	down	1,43	2,23E-02
R-HSA-180024	DARPP-32 events	CALM1	calmodulin 1	801	down	1,43	2,23E-02
R-HSA-180024	DARPP-32 events	PDE4B	phosphodiesterase 4B	5142	down	2,82	4,90E-02
R-HSA-180024	DARPP-32 events	PRKAR1B	protein kinase cAMP-dependent type I regulatory subunit beta	5575	down	1,50	6,80E-04
R-HSA-69205	G1/S-Specific Transcription	CDC25A	cell division cycle 25A	993	down	1,92	1,48E-02
R-HSA-69205	G1/S-Specific Transcription	TFDP1	transcription factor Dp-1	7027	down	1,77	1,08E-02
R-HSA-69205	G1/S-Specific Transcription	PCNA	proliferating cell nuclear antigen	5111	down	2,14	4,63E-02
R-HSA-69205	G1/S-Specific Transcription	FBXO5	F-box protein 5	26271	down	1,57	4,56E-02
R-HSA-69205	G1/S-Specific Transcription	E2F1	E2F transcription factor 1	1869	down	1,64	3,25E-02
R-HSA-113510	E2F mediated regulation of DNA replication	E2F1	E2F transcription factor 1	1869	down	1,64	3,25E-02
R-HSA-113510	E2F mediated regulation of DNA replication	FBXO5	F-box protein 5	26271	down	1,57	4,56E-02
R-HSA-113510	E2F mediated regulation of DNA replication	PCNA	proliferating cell nuclear antigen	5111	down	2,14	4,63E-02
R-HSA-113510	E2F mediated regulation of DNA replication	TFDP1	transcription factor Dp-1	7027	down	1,77	1,08E-02
R-HSA-113510	E2F mediated regulation of DNA replication	CDC25A	cell division cycle 25A	993	down	1,92	1,48E-02
R-HSA-111932	CaMK IV-mediated phosphorylation of CREB	CALM1	calmodulin 1	801	down	1,43	2,23E-02
R-HSA-111932	CaMK IV-mediated phosphorylation of CREB	CREB1	cAMP responsive element binding protein 1	1385	up	1,51	7,18E-03
R-HSA-111932	CaMK IV-mediated phosphorylation of CREB	CALM3	calmodulin 3	808	down	1,43	2,23E-02
R-HSA-111932	CaMK IV-mediated phosphorylation of CREB	CALM2	calmodulin 2	805	down	1,43	2,23E-02
R-HSA-77075	RNA Pol II CTD phosphorylation and interaction with CE	ERCC3	ERCC excision repair 3, TFIIH core complex helicase subunit	2071	down	1,20	2,37E-02
R-HSA-77075	RNA Pol II CTD phosphorylation and interaction with CE	ERCC2	ERCC excision repair 2, TFIIH core complex helicase subunit	2068	down	1,29	2,20E-02
R-HSA-77075	RNA Pol II CTD phosphorylation and interaction with CE	CDK7	cyclin dependent kinase 7	1022	up	1,37	4,38E-02
R-HSA-77075	RNA Pol II CTD phosphorylation and interaction with CE	POLR2E	RNA polymerase II subunit E	5434	down	1,31	3,18E-03
R-HSA-77075	RNA Pol II CTD phosphorylation and interaction with CE	POLR2L	RNA polymerase II subunit L	5441	down	1,52	3,58E-03
R-HSA-77075	RNA Pol II CTD phosphorylation and interaction with CE	POLR2F	RNA polymerase II subunit F	5435	down	1,41	3,22E-02
R-HSA-77075	RNA Pol II CTD phosphorylation and interaction with CE	GTF2H1	general transcription factor IIH subunit 1	2965	up	1,33	1,85E-02
R-HSA-77075	RNA Pol II CTD phosphorylation and interaction with CE	POLR2B	RNA polymerase II subunit B	5431	down	1,23	3,81E-02
R-HSA-167160	RNA Pol II CTD phosphorylation and interaction with CE during HIV infection	POLR2E	RNA polymerase II subunit E	5434	down	1,31	3,18E-03
R-HSA-167160	RNA Pol II CTD phosphorylation and interaction with CE during HIV infection	POLR2L	RNA polymerase II subunit L	5441	down	1,52	3,58E-03
R-HSA-167160	RNA Pol II CTD phosphorylation and interaction with CE during HIV infection	POLR2F	RNA polymerase II subunit F	5435	down	1,41	3,22E-02
R-HSA-167160	RNA Pol II CTD phosphorylation and interaction with CE during HIV infection	GTF2H1	general transcription factor IIH subunit 1	2965	up	1,33	1,85E-02
R-HSA-167160	RNA Pol II CTD phosphorylation and interaction with CE during HIV infection	POLR2B	RNA polymerase II subunit B	5431	down	1,23	3,81E-02
R-HSA-167160	RNA Pol II CTD phosphorylation and interaction with CE during HIV infection	ERCC2	ERCC excision repair 2, TFIIH core complex helicase subunit	2068	down	1,29	2,20E-02
R-HSA-167160	RNA Pol II CTD phosphorylation and interaction with CE during HIV infection	ERCC3	ERCC excision repair 3, TFIIH core complex helicase subunit	2071	down	1,20	2,37E-02
R-HSA-167160	RNA Pol II CTD phosphorylation and interaction with CE during HIV infection	CDK7	cyclin dependent kinase 7	1022	up	1,37	4,38E-02
R-HSA-69183	Processive synthesis on the lagging strand	PCNA	proliferating cell nuclear antigen	5111	down	2,14	4,63E-02
R-HSA-69183	Processive synthesis on the lagging strand	POLD2	DNA polymerase delta 2, accessory subunit	5425	down	1,30	1,92E-02
R-HSA-69183	Processive synthesis on the lagging strand	POLA2	DNA polymerase alpha 2, accessory subunit	23649	down	1,72	2,46E-02
R-HSA-69183	Processive synthesis on the lagging strand	POLD1	DNA polymerase delta 1, catalytic subunit	5424	down	1,59	4,62E-02
R-HSA-442745	No details found for 442745	CALM1	calmodulin 1	801	down	1,43	2,23E-02
R-HSA-442745	No details found for 442745	CALM2	calmodulin 2	805	down	1,43	2,23E-02
R-HSA-442745	No details found for 442745	CALM3	calmodulin 3	808	down	1,43	2,23E-02
R-HSA-6807047	Cholesterol biosynthesis via desmosterol	DHCR24	24-dehydrocholesterol reductase	1718	down	2,17	4,89E-02
R-HSA-6807047	Cholesterol biosynthesis via desmosterol	DHCR7	7-dehydrocholesterol reductase	1717	down	2,00	2,13E-03
R-HSA-6807047	Cholesterol biosynthesis via desmosterol	EBP	emopamil binding protein (sterol isomerase)	10682	down	1,71	1,99E-02
R-HSA-6807062	Cholesterol biosynthesis via lathosterol	DHCR24	24-dehydrocholesterol reductase	1718	down	2,17	4,89E-02
R-HSA-6807062	Cholesterol biosynthesis via lathosterol	EBP	emopamil binding protein (sterol isomerase)	10682	down	1,71	1,99E-02
R-HSA-6807062	Cholesterol biosynthesis via lathosterol	DHCR7	7-dehydrocholesterol reductase	1717	down	2,00	2,13E-03
R-HSA-380994	ATF4 activates genes	DDIT3	DNA damage inducible transcript 3	1649	up	5,65	3,67E-03
R-HSA-380994	ATF4 activates genes	ATF3	activating transcription factor 3	467	up	9,22	4,75E-04
R-HSA-380994	ATF4 activates genes	ATF6	activating transcription factor 6	22926	up	1,68	1,14E-02
R-HSA-380994	ATF4 activates genes	EXOSC4	exosome component 4	54512	down	1,51	2,76E-03
R-HSA-380994	ATF4 activates genes	ASNS	asparagine synthetase (glutamine-hydrolyzing)	440	up	2,47	2,91E-02
R-HSA-380994	ATF4 activates genes	HERPUD1	homocysteine inducible ER protein with ubiquitin like domain 1	9709	up	4,55	1,11E-03
R-HSA-380994	ATF4 activates genes	EXOSC6	exosome component 6	118460	down	1,50	1,04E-02
R-HSA-380994	ATF4 activates genes	NFYA	nuclear transcription factor Y subunit alpha	4800	up	1,35	3,30E-02
R-HSA-72086	mRNA Capping	POLR2E	RNA polymerase II subunit E	5434	down	1,31	3,18E-03
R-HSA-72086	mRNA Capping	POLR2B	RNA polymerase II subunit B	5431	down	1,23	3,81E-02
R-HSA-72086	mRNA Capping	POLR2F	RNA polymerase II subunit F	5435	down	1,41	3,22E-02
R-HSA-72086	mRNA Capping	GTF2H1	general transcription factor IIH subunit 1	2965	up	1,33	1,85E-02
R-HSA-72086	mRNA Capping	POLR2L	RNA polymerase II subunit L	5441	down	1,52	3,58E-03
R-HSA-72086	mRNA Capping	ERCC2	ERCC excision repair 2, TFIIH core complex helicase subunit	2068	down	1,29	2,20E-02
R-HSA-72086	mRNA Capping	ERCC3	ERCC excision repair 3, TFIIH core complex helicase subunit	2071	down	1,20	2,37E-02
R-HSA-72086	mRNA Capping	CDK7	cyclin dependent kinase 7	1022	up	1,37	4,38E-02
R-HSA-5218920	VEGFR2 mediated vascular permeability	AKT1	AKT serine/threonine kinase 1	207	down	1,37	1,42E-03
R-HSA-5218920	VEGFR2 mediated vascular permeability	CALM1	calmodulin 1	801	down	1,43	2,23E-02
R-HSA-5218920	VEGFR2 mediated vascular permeability	AKT2	AKT serine/threonine kinase 2	208	down	1,28	6,33E-03
R-HSA-5218920	VEGFR2 mediated vascular permeability	PRR5	proline rich 5	55615	down	1,41	1,79E-03
R-HSA-5218920	VEGFR2 mediated vascular permeability	TRIB3	tribbles pseudokinase 3	57761	up	3,17	8,07E-03
R-HSA-5218920	VEGFR2 mediated vascular permeability	CALM3	calmodulin 3	808	down	1,43	2,23E-02
R-HSA-5218920	VEGFR2 mediated vascular permeability	CALM2	calmodulin 2	805	down	1,43	2,23E-02
R-HSA-381070	IRE1alpha activates chaperones	HSPA5	heat shock protein family A (Hsp70) member 5	3309	up	5,02	6,98E-04
R-HSA-381070	IRE1alpha activates chaperones	ERN1	endoplasmic reticulum to nucleus signaling 1	2081	up	3,27	7,84E-03
R-HSA-381070	IRE1alpha activates chaperones	XBP1	X-box binding protein 1	7494	up	2,00	5,67E-03
R-HSA-1368082	RORA activates gene expression	CHD9	chromodomain helicase DNA binding protein 9	80205	up	1,32	1,42E-03
R-HSA-1368082	RORA activates gene expression	SREBF1	sterol regulatory element binding transcription factor 1	6720	down	1,42	3,67E-02
R-HSA-1368082	RORA activates gene expression	TBL1X	transducin beta like 1 X-linked	6907	down	1,20	2,84E-02
R-HSA-1368082	RORA activates gene expression	RXRA	retinoid X receptor alpha	6256	down	1,34	3,67E-03
R-HSA-1368082	RORA activates gene expression	CARM1	coactivator associated arginine methyltransferase 1	10498	down	1,36	1,60E-02
R-HSA-1368082	RORA activates gene expression	TGS1	trimethylguanosine synthase 1	96764	up	1,63	9,37E-03
R-HSA-1368082	RORA activates gene expression	SIRT1	sirtuin 1	23411	up	1,60	1,00E-02
R-HSA-1368082	RORA activates gene expression	ARNTL	aryl hydrocarbon receptor nuclear translocator like	406	up	1,67	5,94E-03
R-HSA-203615	eNOS activation	CALM1	calmodulin 1	801	down	1,43	2,23E-02
R-HSA-203615	eNOS activation	AKT1	AKT serine/threonine kinase 1	207	down	1,37	1,42E-03
R-HSA-203615	eNOS activation	CALM2	calmodulin 2	805	down	1,43	2,23E-02
R-HSA-203615	eNOS activation	CALM3	calmodulin 3	808	down	1,43	2,23E-02
R-HSA-983170	Antigen Presentation: Folding, assembly and peptide loading of class I MHC	SEC31A	SEC31 homolog A, COPII coat complex component	22872	up	1,53	3,02E-02
R-HSA-983170	Antigen Presentation: Folding, assembly and peptide loading of class I MHC	HSPA5	heat shock protein family A (Hsp70) member 5	3309	up	5,02	6,98E-04
R-HSA-983170	Antigen Presentation: Folding, assembly and peptide loading of class I MHC	SEC24A	SEC24 homolog A, COPII coat complex component	10802	up	1,71	3,95E-03
R-HSA-983170	Antigen Presentation: Folding, assembly and peptide loading of class I MHC	SEC24D	SEC24 homolog D, COPII coat complex component	9871	up	4,45	6,80E-04
R-HSA-983170	Antigen Presentation: Folding, assembly and peptide loading of class I MHC	SEC23A	Sec23 homolog A, coat complex II component	10484	up	1,46	2,47E-02
R-HSA-983170	Antigen Presentation: Folding, assembly and peptide loading of class I MHC	CANX	calnexin	821	up	1,36	3,98E-02
R-HSA-1483166	Synthesis of PA	LPCAT4	lysophosphatidylcholine acyltransferase 4	254531	down	1,78	2,52E-02
R-HSA-1483166	Synthesis of PA	AGPAT3	1-acylglycerol-3-phosphate O-acyltransferase 3	56894	down	1,30	9,80E-03
R-HSA-1483166	Synthesis of PA	AGPAT5	1-acylglycerol-3-phosphate O-acyltransferase 5	55326	down	1,30	4,70E-02
R-HSA-1483166	Synthesis of PA	LPCAT1	lysophosphatidylcholine acyltransferase 1	79888	down	1,76	2,60E-02
R-HSA-1483166	Synthesis of PA	GPAT4	glycerol-3-phosphate acyltransferase 4	137964	down	1,24	4,75E-02
R-HSA-1483166	Synthesis of PA	AGPAT2	1-acylglycerol-3-phosphate O-acyltransferase 2	10555	down	1,23	2,89E-03
R-HSA-1483166	Synthesis of PA	PLD1	phospholipase D1	5337	up	1,33	1,60E-02
R-HSA-1483166	Synthesis of PA	GPAT3	glycerol-3-phosphate acyltransferase 3	84803	up	1,77	4,99E-02
R-HSA-174417	Telomere C-strand (Lagging Strand) Synthesis	PCNA	proliferating cell nuclear antigen	5111	down	2,14	4,63E-02
R-HSA-174417	Telomere C-strand (Lagging Strand) Synthesis	POLD2	DNA polymerase delta 2, accessory subunit	5425	down	1,30	1,92E-02
R-HSA-174417	Telomere C-strand (Lagging Strand) Synthesis	POLD1	DNA polymerase delta 1, catalytic subunit	5424	down	1,59	4,62E-02
R-HSA-167158	Formation of the HIV-1 Early Elongation Complex	POLR2F	RNA polymerase II subunit F	5435	down	1,41	3,22E-02
R-HSA-167158	Formation of the HIV-1 Early Elongation Complex	GTF2H1	general transcription factor IIH subunit 1	2965	up	1,33	1,85E-02
R-HSA-167158	Formation of the HIV-1 Early Elongation Complex	POLR2L	RNA polymerase II subunit L	5441	down	1,52	3,58E-03
R-HSA-167158	Formation of the HIV-1 Early Elongation Complex	POLR2B	RNA polymerase II subunit B	5431	down	1,23	3,81E-02
R-HSA-167158	Formation of the HIV-1 Early Elongation Complex	POLR2E	RNA polymerase II subunit E	5434	down	1,31	3,18E-03
R-HSA-167158	Formation of the HIV-1 Early Elongation Complex	CDK7	cyclin dependent kinase 7	1022	up	1,37	4,38E-02
R-HSA-167158	Formation of the HIV-1 Early Elongation Complex	ERCC2	ERCC excision repair 2, TFIIH core complex helicase subunit	2068	down	1,29	2,20E-02
R-HSA-167158	Formation of the HIV-1 Early Elongation Complex	ERCC3	ERCC excision repair 3, TFIIH core complex helicase subunit	2071	down	1,20	2,37E-02
R-HSA-113418	Formation of the Early Elongation Complex	POLR2B	RNA polymerase II subunit B	5431	down	1,23	3,81E-02
R-HSA-113418	Formation of the Early Elongation Complex	POLR2F	RNA polymerase II subunit F	5435	down	1,41	3,22E-02
R-HSA-113418	Formation of the Early Elongation Complex	GTF2H1	general transcription factor IIH subunit 1	2965	up	1,33	1,85E-02
R-HSA-113418	Formation of the Early Elongation Complex	POLR2L	RNA polymerase II subunit L	5441	down	1,52	3,58E-03
R-HSA-113418	Formation of the Early Elongation Complex	POLR2E	RNA polymerase II subunit E	5434	down	1,31	3,18E-03
R-HSA-113418	Formation of the Early Elongation Complex	CDK7	cyclin dependent kinase 7	1022	up	1,37	4,38E-02
R-HSA-113418	Formation of the Early Elongation Complex	ERCC2	ERCC excision repair 2, TFIIH core complex helicase subunit	2068	down	1,29	2,20E-02
R-HSA-113418	Formation of the Early Elongation Complex	ERCC3	ERCC excision repair 3, TFIIH core complex helicase subunit	2071	down	1,20	2,37E-02
R-HSA-5626467	RHO GTPases activate IQGAPs	CALM2	calmodulin 2	805	down	1,43	2,23E-02
R-HSA-5626467	RHO GTPases activate IQGAPs	CALM3	calmodulin 3	808	down	1,43	2,23E-02
R-HSA-5626467	RHO GTPases activate IQGAPs	CLIP1	CAP-Gly domain containing linker protein 1	6249	up	1,72	1,42E-03
R-HSA-5626467	RHO GTPases activate IQGAPs	CALM1	calmodulin 1	801	down	1,43	2,23E-02
R-HSA-5626467	RHO GTPases activate IQGAPs	TUBA4A	tubulin alpha 4a	7277	down	1,63	2,97E-02
R-HSA-5626467	RHO GTPases activate IQGAPs	TUBA1B	tubulin alpha 1b	10376	down	1,78	2,30E-02
R-HSA-5626467	RHO GTPases activate IQGAPs	ACTG1	actin gamma 1	71	up	1,58	1,66E-02
R-HSA-5626467	RHO GTPases activate IQGAPs	MEN1	menin 1	4221	down	1,49	4,75E-04
R-HSA-6781827	Transcription-Coupled Nucleotide Excision Repair (TC-NER)	POLR2E	RNA polymerase II subunit E	5434	down	1,31	3,18E-03
R-HSA-6781827	Transcription-Coupled Nucleotide Excision Repair (TC-NER)	POLR2L	RNA polymerase II subunit L	5441	down	1,52	3,58E-03
R-HSA-6781827	Transcription-Coupled Nucleotide Excision Repair (TC-NER)	POLR2F	RNA polymerase II subunit F	5435	down	1,41	3,22E-02
R-HSA-6781827	Transcription-Coupled Nucleotide Excision Repair (TC-NER)	GTF2H1	general transcription factor IIH subunit 1	2965	up	1,33	1,85E-02
R-HSA-6781827	Transcription-Coupled Nucleotide Excision Repair (TC-NER)	TCEA1	transcription elongation factor A1	6917	up	1,76	1,81E-02
R-HSA-6781827	Transcription-Coupled Nucleotide Excision Repair (TC-NER)	PRPF19	pre-mRNA processing factor 19	27339	down	1,24	4,41E-02
R-HSA-6781827	Transcription-Coupled Nucleotide Excision Repair (TC-NER)	POLR2B	RNA polymerase II subunit B	5431	down	1,23	3,81E-02
R-HSA-6781827	Transcription-Coupled Nucleotide Excision Repair (TC-NER)	ERCC3	ERCC excision repair 3, TFIIH core complex helicase subunit	2071	down	1,20	2,37E-02
R-HSA-6781827	Transcription-Coupled Nucleotide Excision Repair (TC-NER)	ERCC2	ERCC excision repair 2, TFIIH core complex helicase subunit	2068	down	1,29	2,20E-02
R-HSA-6781827	Transcription-Coupled Nucleotide Excision Repair (TC-NER)	CDK7	cyclin dependent kinase 7	1022	up	1,37	4,38E-02
R-HSA-418359	Reduction of cytosolic Ca++ levels	CALM1	calmodulin 1	801	down	1,43	2,23E-02
R-HSA-418359	Reduction of cytosolic Ca++ levels	ATP2B1	ATPase plasma membrane Ca2+ transporting 1	490	up	1,35	4,17E-02
R-HSA-418359	Reduction of cytosolic Ca++ levels	CALM2	calmodulin 2	805	down	1,43	2,23E-02
R-HSA-418359	Reduction of cytosolic Ca++ levels	ATP2A3	ATPase sarcoplasmic/endoplasmic reticulum Ca2+ transporting 3	489	down	1,62	4,34E-02
R-HSA-418359	Reduction of cytosolic Ca++ levels	CALM3	calmodulin 3	808	down	1,43	2,23E-02
R-HSA-156581	Methylation	NNMT	nicotinamide N-methyltransferase	4837	down	2,26	3,05E-02
R-HSA-156581	Methylation	MAT2A	methionine adenosyltransferase 2A	4144	down	1,79	2,93E-02
R-HSA-156581	Methylation	COMT	catechol-O-methyltransferase	1312	down	1,30	1,09E-02
R-HSA-156581	Methylation	AHCY	adenosylhomocysteinase	191	down	1,14	2,15E-02
R-HSA-174411	Polymerase switching on the C-strand of the telomere	POLA2	DNA polymerase alpha 2, accessory subunit	23649	down	1,72	2,46E-02
R-HSA-174411	Polymerase switching on the C-strand of the telomere	RFC1	replication factor C subunit 1	5981	up	1,15	2,18E-02
R-HSA-174411	Polymerase switching on the C-strand of the telomere	PCNA	proliferating cell nuclear antigen	5111	down	2,14	4,63E-02
R-HSA-174411	Polymerase switching on the C-strand of the telomere	POLD2	DNA polymerase delta 2, accessory subunit	5425	down	1,30	1,92E-02
R-HSA-174411	Polymerase switching on the C-strand of the telomere	POLD1	DNA polymerase delta 1, catalytic subunit	5424	down	1,59	4,62E-02
R-HSA-69091	Polymerase switching	POLA2	DNA polymerase alpha 2, accessory subunit	23649	down	1,72	2,46E-02
R-HSA-69091	Polymerase switching	POLD2	DNA polymerase delta 2, accessory subunit	5425	down	1,30	1,92E-02
R-HSA-69091	Polymerase switching	PCNA	proliferating cell nuclear antigen	5111	down	2,14	4,63E-02
R-HSA-69091	Polymerase switching	RFC1	replication factor C subunit 1	5981	up	1,15	2,18E-02
R-HSA-69091	Polymerase switching	POLD1	DNA polymerase delta 1, catalytic subunit	5424	down	1,59	4,62E-02
R-HSA-442729	CREB1 phosphorylation through the activation of CaMKII/CaMKK/CaMKIV cascasde	AKAP9	A-kinase anchoring protein 9	10142	up	1,47	1,80E-02
R-HSA-442729	CREB1 phosphorylation through the activation of CaMKII/CaMKK/CaMKIV cascasde	CAMK2D	calcium/calmodulin dependent protein kinase II delta	817	up	1,29	1,49E-02
R-HSA-442729	CREB1 phosphorylation through the activation of CaMKII/CaMKK/CaMKIV cascasde	CREB1	cAMP responsive element binding protein 1	1385	up	1,51	7,18E-03
R-HSA-442729	CREB1 phosphorylation through the activation of CaMKII/CaMKK/CaMKIV cascasde	CALM3	calmodulin 3	808	down	1,43	2,23E-02
R-HSA-442729	CREB1 phosphorylation through the activation of CaMKII/CaMKK/CaMKIV cascasde	CALM2	calmodulin 2	805	down	1,43	2,23E-02
R-HSA-442729	CREB1 phosphorylation through the activation of CaMKII/CaMKK/CaMKIV cascasde	CALM1	calmodulin 1	801	down	1,43	2,23E-02
R-HSA-450513	Tristetraprolin (TTP, ZFP36) binds and destabilizes mRNA	XRN1	5'-3' exoribonuclease 1	54464	up	1,30	1,96E-02
R-HSA-450513	Tristetraprolin (TTP, ZFP36) binds and destabilizes mRNA	ZFP36	ZFP36 ring finger protein	7538	up	1,90	4,84E-02
R-HSA-450513	Tristetraprolin (TTP, ZFP36) binds and destabilizes mRNA	EXOSC4	exosome component 4	54512	down	1,51	2,76E-03
R-HSA-450513	Tristetraprolin (TTP, ZFP36) binds and destabilizes mRNA	TNPO1	transportin 1	3842	up	1,28	4,94E-02
R-HSA-450513	Tristetraprolin (TTP, ZFP36) binds and destabilizes mRNA	DCP1A	decapping mRNA 1A	55802	up	1,33	4,54E-02
R-HSA-450513	Tristetraprolin (TTP, ZFP36) binds and destabilizes mRNA	EXOSC6	exosome component 6	118460	down	1,50	1,04E-02
R-HSA-983168	Antigen processing: Ubiquitination & Proteasome degradation	ASB1	ankyrin repeat and SOCS box containing 1	51665	up	1,81	3,60E-02
R-HSA-983168	Antigen processing: Ubiquitination & Proteasome degradation	FBXL19	F-box and leucine rich repeat protein 19	54620	down	1,40	9,51E-03
R-HSA-983168	Antigen processing: Ubiquitination & Proteasome degradation	UBE2G2	ubiquitin conjugating enzyme E2 G2	7327	down	1,41	4,12E-03
R-HSA-983168	Antigen processing: Ubiquitination & Proteasome degradation	UBR1	ubiquitin protein ligase E3 component n-recognin 1	197131	up	1,19	2,29E-02
R-HSA-983168	Antigen processing: Ubiquitination & Proteasome degradation	RLIM	ring finger protein, LIM domain interacting	51132	up	1,34	9,04E-03
R-HSA-983168	Antigen processing: Ubiquitination & Proteasome degradation	STUB1	STIP1 homology and U-box containing protein 1	10273	down	1,24	4,82E-03
R-HSA-983168	Antigen processing: Ubiquitination & Proteasome degradation	ASB13	ankyrin repeat and SOCS box containing 13	79754	down	1,87	4,56E-03
R-HSA-983168	Antigen processing: Ubiquitination & Proteasome degradation	WSB1	WD repeat and SOCS box containing 1	26118	up	1,56	2,10E-02
R-HSA-983168	Antigen processing: Ubiquitination & Proteasome degradation	RNF6	ring finger protein 6	6049	up	1,45	1,98E-02
R-HSA-983168	Antigen processing: Ubiquitination & Proteasome degradation	SH3RF1	SH3 domain containing ring finger 1	57630	up	1,79	1,11E-02
R-HSA-983168	Antigen processing: Ubiquitination & Proteasome degradation	SIAH1	siah E3 ubiquitin protein ligase 1	6477	up	1,74	1,66E-02
R-HSA-983168	Antigen processing: Ubiquitination & Proteasome degradation	UFL1	UFM1 specific ligase 1	23376	up	1,51	1,67E-02
R-HSA-983168	Antigen processing: Ubiquitination & Proteasome degradation	KCTD7	potassium channel tetramerization domain containing 7	154881	up	1,94	1,85E-03
R-HSA-983168	Antigen processing: Ubiquitination & Proteasome degradation	CUL7	cullin 7	9820	up	1,34	4,05E-02
R-HSA-983168	Antigen processing: Ubiquitination & Proteasome degradation	UBA6	ubiquitin like modifier activating enzyme 6	55236	up	1,24	1,11E-02
R-HSA-983168	Antigen processing: Ubiquitination & Proteasome degradation	UBAC1	UBA domain containing 1	10422	down	1,29	2,18E-02
R-HSA-983168	Antigen processing: Ubiquitination & Proteasome degradation	CCNF	cyclin F	899	down	2,16	6,61E-03
R-HSA-983168	Antigen processing: Ubiquitination & Proteasome degradation	ZNRF1	zinc and ring finger 1	84937	down	1,18	1,73E-02
R-HSA-983168	Antigen processing: Ubiquitination & Proteasome degradation	FBXL16	F-box and leucine rich repeat protein 16	146330	down	2,11	4,03E-03
R-HSA-983168	Antigen processing: Ubiquitination & Proteasome degradation	RNF19A	ring finger protein 19A, RBR E3 ubiquitin protein ligase	25897	up	1,56	8,54E-03
R-HSA-983168	Antigen processing: Ubiquitination & Proteasome degradation	UBE2J1	ubiquitin conjugating enzyme E2 J1	51465	up	1,86	8,97E-03
R-HSA-983168	Antigen processing: Ubiquitination & Proteasome degradation	TRIM4	tripartite motif containing 4	89122	up	1,48	3,48E-02
R-HSA-983168	Antigen processing: Ubiquitination & Proteasome degradation	TRIM36	tripartite motif containing 36	55521	up	2,29	6,64E-03
R-HSA-983168	Antigen processing: Ubiquitination & Proteasome degradation	SMURF2	SMAD specific E3 ubiquitin protein ligase 2	64750	up	1,49	4,16E-02
R-HSA-983168	Antigen processing: Ubiquitination & Proteasome degradation	NEDD4	neural precursor cell expressed, developmentally down-regulated 4, E3 ubiquitin protein ligase	4734	up	1,99	3,68E-03
R-HSA-983168	Antigen processing: Ubiquitination & Proteasome degradation	CBLB	Cbl proto-oncogene B	868	up	1,83	4,35E-02
R-HSA-983168	Antigen processing: Ubiquitination & Proteasome degradation	UBE2B	ubiquitin conjugating enzyme E2 B	7320	up	1,65	4,38E-02
R-HSA-983168	Antigen processing: Ubiquitination & Proteasome degradation	FBXO9	F-box protein 9	26268	down	1,37	4,01E-02
R-HSA-983168	Antigen processing: Ubiquitination & Proteasome degradation	RNF41	ring finger protein 41	10193	up	1,59	2,87E-02
R-HSA-983168	Antigen processing: Ubiquitination & Proteasome degradation	ANAPC2	anaphase promoting complex subunit 2	29882	down	1,26	1,99E-02
R-HSA-983168	Antigen processing: Ubiquitination & Proteasome degradation	RNF14	ring finger protein 14	9604	up	1,52	2,07E-02
R-HSA-983168	Antigen processing: Ubiquitination & Proteasome degradation	KLHL2	kelch like family member 2	11275	up	1,33	3,06E-02
R-HSA-983168	Antigen processing: Ubiquitination & Proteasome degradation	PJA2	praja ring finger ubiquitin ligase 2	9867	up	2,21	3,10E-03
R-HSA-983168	Antigen processing: Ubiquitination & Proteasome degradation	SKP2	S-phase kinase associated protein 2	6502	down	2,21	3,69E-02
R-HSA-983168	Antigen processing: Ubiquitination & Proteasome degradation	ITCH	itchy E3 ubiquitin protein ligase	83737	up	1,51	6,64E-03
R-HSA-983168	Antigen processing: Ubiquitination & Proteasome degradation	TPP2	tripeptidyl peptidase 2	7174	up	1,25	4,04E-02
R-HSA-983168	Antigen processing: Ubiquitination & Proteasome degradation	TRIM32	tripartite motif containing 32	22954	down	1,22	3,95E-02
R-HSA-983168	Antigen processing: Ubiquitination & Proteasome degradation	RNF19B	ring finger protein 19B	127544	up	2,61	4,56E-03
R-HSA-983168	Antigen processing: Ubiquitination & Proteasome degradation	HECTD1	HECT domain E3 ubiquitin protein ligase 1	25831	up	1,43	1,57E-02
R-HSA-1989781	PPARA activates gene expression	CHD9	chromodomain helicase DNA binding protein 9	80205	up	1,32	1,42E-03
R-HSA-1989781	PPARA activates gene expression	CTGF	connective tissue growth factor	1490	up	2,49	1,32E-02
R-HSA-1989781	PPARA activates gene expression	RXRA	retinoid X receptor alpha	6256	down	1,34	3,67E-03
R-HSA-1989781	PPARA activates gene expression	ARNTL	aryl hydrocarbon receptor nuclear translocator like	406	up	1,67	5,94E-03
R-HSA-1989781	PPARA activates gene expression	TRIB3	tribbles pseudokinase 3	57761	up	3,17	8,07E-03
R-HSA-1989781	PPARA activates gene expression	WWTR1	WW domain containing transcription regulator 1	25937	down	1,99	1,00E-02
R-HSA-1989781	PPARA activates gene expression	MED25	mediator complex subunit 25	81857	down	1,23	4,79E-02
R-HSA-1989781	PPARA activates gene expression	MTF1	metal regulatory transcription factor 1	4520	up	1,42	3,66E-02
R-HSA-1989781	PPARA activates gene expression	SREBF1	sterol regulatory element binding transcription factor 1	6720	down	1,42	3,67E-02
R-HSA-1989781	PPARA activates gene expression	TGS1	trimethylguanosine synthase 1	96764	up	1,63	9,37E-03
R-HSA-1989781	PPARA activates gene expression	CYP1A1	cytochrome P450 family 1 subfamily A member 1	1543	up	2,69	1,95E-02
R-HSA-1989781	PPARA activates gene expression	CARM1	coactivator associated arginine methyltransferase 1	10498	down	1,36	1,60E-02
R-HSA-1989781	PPARA activates gene expression	ANKRD1	ankyrin repeat domain 1	27063	up	3,48	3,01E-02
R-HSA-1989781	PPARA activates gene expression	TBL1X	transducin beta like 1 X-linked	6907	down	1,20	2,84E-02
R-HSA-1989781	PPARA activates gene expression	NFYA	nuclear transcription factor Y subunit alpha	4800	up	1,35	3,30E-02
R-HSA-1989781	PPARA activates gene expression	MED24	mediator complex subunit 24	9862	down	1,33	2,93E-02
R-HSA-1989781	PPARA activates gene expression	FHL2	four and a half LIM domains 2	2274	up	2,10	1,13E-02
R-HSA-1989781	PPARA activates gene expression	NCOA3	nuclear receptor coactivator 3	8202	up	1,53	4,13E-02
R-HSA-1989781	PPARA activates gene expression	ACSL1	acyl-CoA synthetase long chain family member 1	2180	down	1,54	3,01E-02
R-HSA-1989781	PPARA activates gene expression	FADS1	fatty acid desaturase 1	3992	down	1,54	8,39E-03
R-HSA-111957	Cam-PDE 1 activation	CALM1	calmodulin 1	801	down	1,43	2,23E-02
R-HSA-111957	Cam-PDE 1 activation	CALM3	calmodulin 3	808	down	1,43	2,23E-02
R-HSA-111957	Cam-PDE 1 activation	CALM2	calmodulin 2	805	down	1,43	2,23E-02
R-HSA-174414	Processive synthesis on the C-strand of the telomere	POLD1	DNA polymerase delta 1, catalytic subunit	5424	down	1,59	4,62E-02
R-HSA-174414	Processive synthesis on the C-strand of the telomere	PCNA	proliferating cell nuclear antigen	5111	down	2,14	4,63E-02
R-HSA-174414	Processive synthesis on the C-strand of the telomere	POLD2	DNA polymerase delta 2, accessory subunit	5425	down	1,30	1,92E-02
R-HSA-171319	Telomere Extension By Telomerase	NHP2	NHP2 ribonucleoprotein	55651	down	1,23	3,15E-02
R-HSA-171319	Telomere Extension By Telomerase	WRAP53	WD repeat containing antisense to TP53	55135	down	1,52	1,69E-02
R-HSA-171319	Telomere Extension By Telomerase	DKC1	dyskerin pseudouridine synthase 1	1736	down	1,25	4,47E-02
R-HSA-5358606	Mismatch repair (MMR) directed by MSH2:MSH3 (MutSbeta)	RPA1	replication protein A1	6117	down	1,41	4,93E-02
R-HSA-5358606	Mismatch repair (MMR) directed by MSH2:MSH3 (MutSbeta)	PCNA	proliferating cell nuclear antigen	5111	down	2,14	4,63E-02
R-HSA-5358606	Mismatch repair (MMR) directed by MSH2:MSH3 (MutSbeta)	POLD2	DNA polymerase delta 2, accessory subunit	5425	down	1,30	1,92E-02
R-HSA-5358606	Mismatch repair (MMR) directed by MSH2:MSH3 (MutSbeta)	POLD1	DNA polymerase delta 1, catalytic subunit	5424	down	1,59	4,62E-02
R-HSA-111447	Activation of BAD and translocation to mitochondria	AKT1	AKT serine/threonine kinase 1	207	down	1,37	1,42E-03
R-HSA-111447	Activation of BAD and translocation to mitochondria	AKT2	AKT serine/threonine kinase 2	208	down	1,28	6,33E-03
R-HSA-111447	Activation of BAD and translocation to mitochondria	YWHAH	tyrosine 3-monooxygenase/tryptophan 5-monooxygenase activation protein eta	7533	down	1,33	4,79E-02
R-HSA-111447	Activation of BAD and translocation to mitochondria	BID	BH3 interacting domain death agonist	637	down	1,40	2,42E-02
R-HSA-111447	Activation of BAD and translocation to mitochondria	PPP3CC	protein phosphatase 3 catalytic subunit gamma	5533	up	1,52	1,78E-02
R-HSA-5358565	Mismatch repair (MMR) directed by MSH2:MSH6 (MutSalpha)	POLD1	DNA polymerase delta 1, catalytic subunit	5424	down	1,59	4,62E-02
R-HSA-5358565	Mismatch repair (MMR) directed by MSH2:MSH6 (MutSalpha)	PCNA	proliferating cell nuclear antigen	5111	down	2,14	4,63E-02
R-HSA-5358565	Mismatch repair (MMR) directed by MSH2:MSH6 (MutSalpha)	POLD2	DNA polymerase delta 2, accessory subunit	5425	down	1,30	1,92E-02
R-HSA-5358565	Mismatch repair (MMR) directed by MSH2:MSH6 (MutSalpha)	RPA1	replication protein A1	6117	down	1,41	4,93E-02
R-HSA-68867	Assembly of the pre-replicative complex	MCM7	minichromosome maintenance complex component 7	4176	down	1,67	3,35E-02
R-HSA-68867	Assembly of the pre-replicative complex	MCM5	minichromosome maintenance complex component 5	4174	down	1,83	2,22E-02
R-HSA-68867	Assembly of the pre-replicative complex	MCM3	minichromosome maintenance complex component 3	4172	down	2,07	4,13E-02
R-HSA-68867	Assembly of the pre-replicative complex	MCM2	minichromosome maintenance complex component 2	4171	down	2,01	1,42E-02
R-HSA-5696397	Gap-filling DNA repair synthesis and ligation in GG-NER	RFC1	replication factor C subunit 1	5981	up	1,15	2,18E-02
R-HSA-5696397	Gap-filling DNA repair synthesis and ligation in GG-NER	PCNA	proliferating cell nuclear antigen	5111	down	2,14	4,63E-02
R-HSA-5696397	Gap-filling DNA repair synthesis and ligation in GG-NER	POLD2	DNA polymerase delta 2, accessory subunit	5425	down	1,30	1,92E-02
R-HSA-5696397	Gap-filling DNA repair synthesis and ligation in GG-NER	RPA1	replication protein A1	6117	down	1,41	4,93E-02
R-HSA-5696397	Gap-filling DNA repair synthesis and ligation in GG-NER	POLE	DNA polymerase epsilon, catalytic subunit	5426	down	1,55	2,67E-02
R-HSA-5696397	Gap-filling DNA repair synthesis and ligation in GG-NER	POLD1	DNA polymerase delta 1, catalytic subunit	5424	down	1,59	4,62E-02
R-HSA-5674400	Constitutive Signaling by AKT1 E17K in Cancer	AKT1	AKT serine/threonine kinase 1	207	down	1,37	1,42E-03
R-HSA-5674400	Constitutive Signaling by AKT1 E17K in Cancer	AKT2	AKT serine/threonine kinase 2	208	down	1,28	6,33E-03
R-HSA-5674400	Constitutive Signaling by AKT1 E17K in Cancer	RPS6KB2	ribosomal protein S6 kinase B2	6199	down	1,22	1,01E-02
R-HSA-5674400	Constitutive Signaling by AKT1 E17K in Cancer	CDKN1A	cyclin dependent kinase inhibitor 1A	1026	up	3,62	5,43E-03
R-HSA-5674400	Constitutive Signaling by AKT1 E17K in Cancer	AKT1S1	AKT1 substrate 1	84335	down	1,21	4,33E-02
R-HSA-5674400	Constitutive Signaling by AKT1 E17K in Cancer	PRR5	proline rich 5	55615	down	1,41	1,79E-03
R-HSA-5674400	Constitutive Signaling by AKT1 E17K in Cancer	CREB1	cAMP responsive element binding protein 1	1385	up	1,51	7,18E-03
R-HSA-75105	Fatty acyl-CoA biosynthesis	ACACA	acetyl-CoA carboxylase alpha	31	down	1,40	2,54E-02
R-HSA-75105	Fatty acyl-CoA biosynthesis	SCD	stearoyl-CoA desaturase	6319	down	1,88	3,59E-02
R-HSA-75105	Fatty acyl-CoA biosynthesis	FASN	fatty acid synthase	2194	down	1,96	8,31E-03
R-HSA-75105	Fatty acyl-CoA biosynthesis	ACLY	ATP citrate lyase	47	down	1,41	3,09E-02
R-HSA-75105	Fatty acyl-CoA biosynthesis	SLC25A1	solute carrier family 25 member 1	6576	down	1,48	5,54E-04
R-HSA-176187	Activation of ATR in response to replication stress	HUS1	HUS1 checkpoint clamp component	3364	up	1,36	4,96E-02
R-HSA-176187	Activation of ATR in response to replication stress	MCM2	minichromosome maintenance complex component 2	4171	down	2,01	1,42E-02
R-HSA-176187	Activation of ATR in response to replication stress	MCM7	minichromosome maintenance complex component 7	4176	down	1,67	3,35E-02
R-HSA-176187	Activation of ATR in response to replication stress	MCM3	minichromosome maintenance complex component 3	4172	down	2,07	4,13E-02
R-HSA-176187	Activation of ATR in response to replication stress	MCM5	minichromosome maintenance complex component 5	4174	down	1,83	2,22E-02
R-HSA-176187	Activation of ATR in response to replication stress	RPA1	replication protein A1	6117	down	1,41	4,93E-02
R-HSA-176187	Activation of ATR in response to replication stress	CDC25A	cell division cycle 25A	993	down	1,92	1,48E-02
R-HSA-2682334	EPH-Ephrin signaling	YES1	YES proto-oncogene 1, Src family tyrosine kinase	7525	up	1,30	2,08E-02
R-HSA-2682334	EPH-Ephrin signaling	LYN	LYN proto-oncogene, Src family tyrosine kinase	4067	down	1,36	2,34E-02
R-HSA-2682334	EPH-Ephrin signaling	EPHB2	EPH receptor B2	2048	down	1,66	2,52E-02
R-HSA-2682334	EPH-Ephrin signaling	EPHA2	EPH receptor A2	1969	up	1,89	2,51E-02
R-HSA-2682334	EPH-Ephrin signaling	EFNA4	ephrin A4	1945	down	1,43	4,92E-02
R-HSA-2682334	EPH-Ephrin signaling	EFNA3	ephrin A3	1944	down	2,00	4,89E-02
R-HSA-2682334	EPH-Ephrin signaling	EPHA5	EPH receptor A5	2044	down	18,87	1,96E-02
R-HSA-73777	RNA Polymerase I Chain Elongation	POLR2E	RNA polymerase II subunit E	5434	down	1,31	3,18E-03
R-HSA-73777	RNA Polymerase I Chain Elongation	TAF1D	TATA-box binding protein associated factor, RNA polymerase I subunit D	79101	up	1,87	1,00E-02
R-HSA-73777	RNA Polymerase I Chain Elongation	POLR1C	RNA polymerase I subunit C	9533	down	1,24	4,71E-02
R-HSA-73777	RNA Polymerase I Chain Elongation	TAF1A	TATA-box binding protein associated factor, RNA polymerase I subunit A	9015	up	2,20	2,24E-03
R-HSA-73777	RNA Polymerase I Chain Elongation	CD3EAP	CD3e molecule associated protein	10849	down	1,57	3,12E-03
R-HSA-73777	RNA Polymerase I Chain Elongation	POLR2F	RNA polymerase II subunit F	5435	down	1,41	3,22E-02
R-HSA-73777	RNA Polymerase I Chain Elongation	GTF2H1	general transcription factor IIH subunit 1	2965	up	1,33	1,85E-02
R-HSA-73777	RNA Polymerase I Chain Elongation	POLR1A	RNA polymerase I subunit A	25885	down	1,30	4,32E-02
R-HSA-73777	RNA Polymerase I Chain Elongation	POLR2L	RNA polymerase II subunit L	5441	down	1,52	3,58E-03
R-HSA-73777	RNA Polymerase I Chain Elongation	ERCC3	ERCC excision repair 3, TFIIH core complex helicase subunit	2071	down	1,20	2,37E-02
R-HSA-73777	RNA Polymerase I Chain Elongation	ERCC2	ERCC excision repair 2, TFIIH core complex helicase subunit	2068	down	1,29	2,20E-02
R-HSA-73777	RNA Polymerase I Chain Elongation	H2AFX	H2A histone family member X	3014	down	2,11	1,30E-03
R-HSA-73777	RNA Polymerase I Chain Elongation	CDK7	cyclin dependent kinase 7	1022	up	1,37	4,38E-02
R-HSA-73777	RNA Polymerase I Chain Elongation	UBTF	upstream binding transcription factor, RNA polymerase I	7343	down	1,66	1,20E-02
R-HSA-72163	mRNA Splicing - Major Pathway	SRSF2	serine and arginine rich splicing factor 2	6427	down	1,69	1,79E-02
R-HSA-72163	mRNA Splicing - Major Pathway	BCAS2	BCAS2, pre-mRNA processing factor	10286	up	1,57	2,14E-02
R-HSA-72163	mRNA Splicing - Major Pathway	POLR2E	RNA polymerase II subunit E	5434	down	1,31	3,18E-03
R-HSA-72163	mRNA Splicing - Major Pathway	CLP1	cleavage and polyadenylation factor I subunit 1	10978	down	1,40	1,04E-02
R-HSA-72163	mRNA Splicing - Major Pathway	POLR2F	RNA polymerase II subunit F	5435	down	1,41	3,22E-02
R-HSA-72163	mRNA Splicing - Major Pathway	SLU7	SLU7 homolog, splicing factor	10569	up	1,24	3,63E-02
R-HSA-72163	mRNA Splicing - Major Pathway	CHERP	calcium homeostasis endoplasmic reticulum protein	10523	down	1,20	2,06E-02
R-HSA-72163	mRNA Splicing - Major Pathway	PTBP1	polypyrimidine tract binding protein 1	5725	down	1,16	4,21E-02
R-HSA-72163	mRNA Splicing - Major Pathway	EFTUD2	elongation factor Tu GTP binding domain containing 2	9343	down	1,24	3,99E-02
R-HSA-72163	mRNA Splicing - Major Pathway	POLR2L	RNA polymerase II subunit L	5441	down	1,52	3,58E-03
R-HSA-72163	mRNA Splicing - Major Pathway	PRPF19	pre-mRNA processing factor 19	27339	down	1,24	4,41E-02
R-HSA-72163	mRNA Splicing - Major Pathway	POLR2B	RNA polymerase II subunit B	5431	down	1,23	3,81E-02
R-HSA-72163	mRNA Splicing - Major Pathway	PRPF40A	pre-mRNA processing factor 40 homolog A	55660	up	1,18	3,23E-02
R-HSA-72163	mRNA Splicing - Major Pathway	CSTF2	cleavage stimulation factor subunit 2	1478	down	1,45	4,38E-02
R-HSA-72163	mRNA Splicing - Major Pathway	U2AF2	U2 small nuclear RNA auxiliary factor 2	11338	down	1,27	8,21E-03
R-HSA-72163	mRNA Splicing - Major Pathway	LSM4	LSM4 homolog, U6 small nuclear RNA and mRNA degradation associated	25804	down	1,40	2,18E-02
R-HSA-72163	mRNA Splicing - Major Pathway	PLRG1	pleiotropic regulator 1	5356	up	1,28	3,18E-02
R-HSA-72163	mRNA Splicing - Major Pathway	DDX23	DEAD-box helicase 23	9416	down	1,32	1,25E-02
R-HSA-72163	mRNA Splicing - Major Pathway	HNRNPUL1	heterogeneous nuclear ribonucleoprotein U like 1	11100	down	1,17	2,87E-02
R-HSA-72163	mRNA Splicing - Major Pathway	PRPF31	pre-mRNA processing factor 31	26121	down	1,21	2,74E-02
R-HSA-72163	mRNA Splicing - Major Pathway	SYF2	SYF2 pre-mRNA splicing factor	25949	up	1,27	4,77E-02
R-HSA-72163	mRNA Splicing - Major Pathway	CWC22	CWC22 spliceosome associated protein homolog	57703	up	1,41	8,63E-03
R-HSA-70221	Glycogen breakdown (glycogenolysis)	CALM3	calmodulin 3	808	down	1,43	2,23E-02
R-HSA-70221	Glycogen breakdown (glycogenolysis)	CALM2	calmodulin 2	805	down	1,43	2,23E-02
R-HSA-70221	Glycogen breakdown (glycogenolysis)	CALM1	calmodulin 1	801	down	1,43	2,23E-02
R-HSA-70221	Glycogen breakdown (glycogenolysis)	GYG2	glycogenin 2	8908	down	1,52	4,53E-02
R-HSA-111933	Calmodulin induced events	CALM3	calmodulin 3	808	down	1,43	2,23E-02
R-HSA-111933	Calmodulin induced events	CALM2	calmodulin 2	805	down	1,43	2,23E-02
R-HSA-111933	Calmodulin induced events	CALM1	calmodulin 1	801	down	1,43	2,23E-02
R-HSA-442982	Ras activation upon Ca2+ influx through NMDA receptor	CALM2	calmodulin 2	805	down	1,43	2,23E-02
R-HSA-442982	Ras activation upon Ca2+ influx through NMDA receptor	HRAS	HRas proto-oncogene, GTPase	3265	down	1,31	2,19E-03
R-HSA-442982	Ras activation upon Ca2+ influx through NMDA receptor	CALM3	calmodulin 3	808	down	1,43	2,23E-02
R-HSA-442982	Ras activation upon Ca2+ influx through NMDA receptor	AKAP9	A-kinase anchoring protein 9	10142	up	1,47	1,80E-02
R-HSA-442982	Ras activation upon Ca2+ influx through NMDA receptor	CAMK2D	calcium/calmodulin dependent protein kinase II delta	817	up	1,29	1,49E-02
R-HSA-442982	Ras activation upon Ca2+ influx through NMDA receptor	CALM1	calmodulin 1	801	down	1,43	2,23E-02
R-HSA-381340	Transcriptional regulation of white adipocyte differentiation	CEBPB	CCAAT/enhancer binding protein beta	1051	up	2,12	2,85E-02
R-HSA-381340	Transcriptional regulation of white adipocyte differentiation	CHD9	chromodomain helicase DNA binding protein 9	80205	up	1,32	1,42E-03
R-HSA-381340	Transcriptional regulation of white adipocyte differentiation	SREBF1	sterol regulatory element binding transcription factor 1	6720	down	1,42	3,67E-02
R-HSA-381340	Transcriptional regulation of white adipocyte differentiation	TGS1	trimethylguanosine synthase 1	96764	up	1,63	9,37E-03
R-HSA-381340	Transcriptional regulation of white adipocyte differentiation	NR2F2	nuclear receptor subfamily 2 group F member 2	7026	down	1,46	8,31E-03
R-HSA-381340	Transcriptional regulation of white adipocyte differentiation	CARM1	coactivator associated arginine methyltransferase 1	10498	down	1,36	1,60E-02
R-HSA-381340	Transcriptional regulation of white adipocyte differentiation	TBL1X	transducin beta like 1 X-linked	6907	down	1,20	2,84E-02
R-HSA-381340	Transcriptional regulation of white adipocyte differentiation	RXRA	retinoid X receptor alpha	6256	down	1,34	3,67E-03
R-HSA-381340	Transcriptional regulation of white adipocyte differentiation	KLF4	Kruppel like factor 4	9314	up	1,96	3,94E-02
R-HSA-381340	Transcriptional regulation of white adipocyte differentiation	MED24	mediator complex subunit 24	9862	down	1,33	2,93E-02
R-HSA-381340	Transcriptional regulation of white adipocyte differentiation	NCOA3	nuclear receptor coactivator 3	8202	up	1,53	4,13E-02
R-HSA-381340	Transcriptional regulation of white adipocyte differentiation	WNT10B	Wnt family member 10B	7480	down	1,76	4,78E-02
R-HSA-381340	Transcriptional regulation of white adipocyte differentiation	CCND3	cyclin D3	896	down	1,60	4,17E-02
R-HSA-381340	Transcriptional regulation of white adipocyte differentiation	MED25	mediator complex subunit 25	81857	down	1,23	4,79E-02
R-HSA-427413	NoRC negatively regulates rRNA expression	TAF1A	TATA-box binding protein associated factor, RNA polymerase I subunit A	9015	up	2,20	2,24E-03
R-HSA-427413	NoRC negatively regulates rRNA expression	CD3EAP	CD3e molecule associated protein	10849	down	1,57	3,12E-03
R-HSA-427413	NoRC negatively regulates rRNA expression	POLR1A	RNA polymerase I subunit A	25885	down	1,30	4,32E-02
R-HSA-427413	NoRC negatively regulates rRNA expression	POLR2L	RNA polymerase II subunit L	5441	down	1,52	3,58E-03
R-HSA-427413	NoRC negatively regulates rRNA expression	POLR2F	RNA polymerase II subunit F	5435	down	1,41	3,22E-02
R-HSA-427413	NoRC negatively regulates rRNA expression	GTF2H1	general transcription factor IIH subunit 1	2965	up	1,33	1,85E-02
R-HSA-427413	NoRC negatively regulates rRNA expression	TAF1D	TATA-box binding protein associated factor, RNA polymerase I subunit D	79101	up	1,87	1,00E-02
R-HSA-427413	NoRC negatively regulates rRNA expression	POLR2E	RNA polymerase II subunit E	5434	down	1,31	3,18E-03
R-HSA-427413	NoRC negatively regulates rRNA expression	POLR1C	RNA polymerase I subunit C	9533	down	1,24	4,71E-02
R-HSA-427413	NoRC negatively regulates rRNA expression	CDK7	cyclin dependent kinase 7	1022	up	1,37	4,38E-02
R-HSA-427413	NoRC negatively regulates rRNA expression	UBTF	upstream binding transcription factor, RNA polymerase I	7343	down	1,66	1,20E-02
R-HSA-427413	NoRC negatively regulates rRNA expression	H2AFX	H2A histone family member X	3014	down	2,11	1,30E-03
R-HSA-427413	NoRC negatively regulates rRNA expression	DNMT3B	DNA methyltransferase 3 beta	1789	down	1,70	3,62E-02
R-HSA-427413	NoRC negatively regulates rRNA expression	ERCC2	ERCC excision repair 2, TFIIH core complex helicase subunit	2068	down	1,29	2,20E-02
R-HSA-427413	NoRC negatively regulates rRNA expression	ERCC3	ERCC excision repair 3, TFIIH core complex helicase subunit	2071	down	1,20	2,37E-02
R-HSA-1358803	Downregulation of ERBB2:ERBB3 signaling	AKT2	AKT serine/threonine kinase 2	208	down	1,28	6,33E-03
R-HSA-1358803	Downregulation of ERBB2:ERBB3 signaling	AKT1	AKT serine/threonine kinase 1	207	down	1,37	1,42E-03
R-HSA-1358803	Downregulation of ERBB2:ERBB3 signaling	ERBB2	erb-b2 receptor tyrosine kinase 2	2064	down	1,47	1,93E-02
R-HSA-1358803	Downregulation of ERBB2:ERBB3 signaling	USP8	ubiquitin specific peptidase 8	9101	up	1,31	7,82E-03
R-HSA-1358803	Downregulation of ERBB2:ERBB3 signaling	RNF41	ring finger protein 41	10193	up	1,59	2,87E-02
R-HSA-112409	RAF-independent MAPK1/3 activation	DUSP10	dual specificity phosphatase 10	11221	up	2,34	2,20E-03
R-HSA-112409	RAF-independent MAPK1/3 activation	DUSP8	dual specificity phosphatase 8	1850	up	2,42	1,40E-02
R-HSA-112409	RAF-independent MAPK1/3 activation	DUSP5	dual specificity phosphatase 5	1847	up	3,63	9,77E-03
R-HSA-112409	RAF-independent MAPK1/3 activation	DUSP1	dual specificity phosphatase 1	1843	up	1,99	2,51E-02
R-HSA-112409	RAF-independent MAPK1/3 activation	DUSP7	dual specificity phosphatase 7	1849	down	1,42	1,78E-02
R-HSA-69231	Cyclin D associated events in G1	CDKN1A	cyclin dependent kinase inhibitor 1A	1026	up	3,62	5,43E-03
R-HSA-69231	Cyclin D associated events in G1	CDK7	cyclin dependent kinase 7	1022	up	1,37	4,38E-02
R-HSA-69231	Cyclin D associated events in G1	TFDP1	transcription factor Dp-1	7027	down	1,77	1,08E-02
R-HSA-69231	Cyclin D associated events in G1	PPP2R2A	protein phosphatase 2 regulatory subunit Balpha	5520	up	1,26	3,61E-02
R-HSA-69231	Cyclin D associated events in G1	PPP2CB	protein phosphatase 2 catalytic subunit beta	5516	up	1,30	4,79E-02
R-HSA-69231	Cyclin D associated events in G1	CDKN2B	cyclin dependent kinase inhibitor 2B	1030	up	2,40	3,90E-02
R-HSA-69231	Cyclin D associated events in G1	E2F1	E2F transcription factor 1	1869	down	1,64	3,25E-02
R-HSA-69231	Cyclin D associated events in G1	SKP2	S-phase kinase associated protein 2	6502	down	2,21	3,69E-02
R-HSA-69231	Cyclin D associated events in G1	CCND3	cyclin D3	896	down	1,60	4,17E-02
R-HSA-1855204	Synthesis of IP3 and IP4 in the cytosol	CALM1	calmodulin 1	801	down	1,43	2,23E-02
R-HSA-1855204	Synthesis of IP3 and IP4 in the cytosol	PLCG1	phospholipase C gamma 1	5335	down	1,51	2,85E-02
R-HSA-1855204	Synthesis of IP3 and IP4 in the cytosol	CALM3	calmodulin 3	808	down	1,43	2,23E-02
R-HSA-1855204	Synthesis of IP3 and IP4 in the cytosol	ITPKC	inositol-trisphosphate 3-kinase C	80271	up	1,63	3,32E-02
R-HSA-1855204	Synthesis of IP3 and IP4 in the cytosol	ITPKB	inositol-trisphosphate 3-kinase B	3707	down	1,71	1,97E-02
R-HSA-1855204	Synthesis of IP3 and IP4 in the cytosol	CALM2	calmodulin 2	805	down	1,43	2,23E-02
R-HSA-1855204	Synthesis of IP3 and IP4 in the cytosol	PTEN	phosphatase and tensin homolog	5728	up	1,33	4,72E-02
R-HSA-69300	No details found for 69300	MCM2	minichromosome maintenance complex component 2	4171	down	2,01	1,42E-02
R-HSA-69300	No details found for 69300	MCM7	minichromosome maintenance complex component 7	4176	down	1,67	3,35E-02
R-HSA-69300	No details found for 69300	MCM5	minichromosome maintenance complex component 5	4174	down	1,83	2,22E-02
R-HSA-69300	No details found for 69300	MCM3	minichromosome maintenance complex component 3	4172	down	2,07	4,13E-02
R-HSA-199418	Negative regulation of the PI3K/AKT network	AKT1	AKT serine/threonine kinase 1	207	down	1,37	1,42E-03
R-HSA-199418	Negative regulation of the PI3K/AKT network	AKT2	AKT serine/threonine kinase 2	208	down	1,28	6,33E-03
R-HSA-199418	Negative regulation of the PI3K/AKT network	TRIB3	tribbles pseudokinase 3	57761	up	3,17	8,07E-03
R-HSA-199418	Negative regulation of the PI3K/AKT network	PTEN	phosphatase and tensin homolog	5728	up	1,33	4,72E-02
R-HSA-139915	Activation of PUMA and translocation to mitochondria	TP73	tumor protein p73	7161	down	2,86	3,40E-02
R-HSA-139915	Activation of PUMA and translocation to mitochondria	TFDP1	transcription factor Dp-1	7027	down	1,77	1,08E-02
R-HSA-139915	Activation of PUMA and translocation to mitochondria	BBC3	BCL2 binding component 3	27113	up	2,09	3,17E-02
R-HSA-139915	Activation of PUMA and translocation to mitochondria	E2F1	E2F transcription factor 1	1869	down	1,64	3,25E-02
R-HSA-6781823	Formation of TC-NER Pre-Incision Complex	ERCC3	ERCC excision repair 3, TFIIH core complex helicase subunit	2071	down	1,20	2,37E-02
R-HSA-6781823	Formation of TC-NER Pre-Incision Complex	ERCC2	ERCC excision repair 2, TFIIH core complex helicase subunit	2068	down	1,29	2,20E-02
R-HSA-6781823	Formation of TC-NER Pre-Incision Complex	CDK7	cyclin dependent kinase 7	1022	up	1,37	4,38E-02
R-HSA-6781823	Formation of TC-NER Pre-Incision Complex	POLR2E	RNA polymerase II subunit E	5434	down	1,31	3,18E-03
R-HSA-6781823	Formation of TC-NER Pre-Incision Complex	PRPF19	pre-mRNA processing factor 19	27339	down	1,24	4,41E-02
R-HSA-6781823	Formation of TC-NER Pre-Incision Complex	POLR2B	RNA polymerase II subunit B	5431	down	1,23	3,81E-02
R-HSA-6781823	Formation of TC-NER Pre-Incision Complex	TCEA1	transcription elongation factor A1	6917	up	1,76	1,81E-02
R-HSA-6781823	Formation of TC-NER Pre-Incision Complex	GTF2H1	general transcription factor IIH subunit 1	2965	up	1,33	1,85E-02
R-HSA-6781823	Formation of TC-NER Pre-Incision Complex	POLR2F	RNA polymerase II subunit F	5435	down	1,41	3,22E-02
R-HSA-6781823	Formation of TC-NER Pre-Incision Complex	POLR2L	RNA polymerase II subunit L	5441	down	1,52	3,58E-03
R-HSA-1912408	Pre-NOTCH Transcription and Translation	E2F1	E2F transcription factor 1	1869	down	1,64	3,25E-02
R-HSA-1912408	Pre-NOTCH Transcription and Translation	NOTCH1	notch 1	4851	down	1,62	2,46E-02
R-HSA-1912408	Pre-NOTCH Transcription and Translation	KAT2A	lysine acetyltransferase 2A	2648	down	1,39	1,20E-02
R-HSA-1912408	Pre-NOTCH Transcription and Translation	MAMLD1	mastermind like domain containing 1	10046	down	3,36	4,56E-02
R-HSA-1912408	Pre-NOTCH Transcription and Translation	TFDP1	transcription factor Dp-1	7027	down	1,77	1,08E-02
R-HSA-1912408	Pre-NOTCH Transcription and Translation	AGO3	argonaute 3, RISC catalytic component	192669	up	1,36	1,80E-02
R-HSA-5601884	PIWI-interacting RNA (piRNA) biogenesis	POLR2F	RNA polymerase II subunit F	5435	down	1,41	3,22E-02
R-HSA-5601884	PIWI-interacting RNA (piRNA) biogenesis	HENMT1	HEN methyltransferase 1	113802	down	1,43	3,76E-02
R-HSA-5601884	PIWI-interacting RNA (piRNA) biogenesis	POLR2L	RNA polymerase II subunit L	5441	down	1,52	3,58E-03
R-HSA-5601884	PIWI-interacting RNA (piRNA) biogenesis	POLR2B	RNA polymerase II subunit B	5431	down	1,23	3,81E-02
R-HSA-5601884	PIWI-interacting RNA (piRNA) biogenesis	POLR2E	RNA polymerase II subunit E	5434	down	1,31	3,18E-03
R-HSA-163765	ChREBP activates metabolic gene expression	ACACA	acetyl-CoA carboxylase alpha	31	down	1,40	2,54E-02
R-HSA-163765	ChREBP activates metabolic gene expression	ACLY	ATP citrate lyase	47	down	1,41	3,09E-02
R-HSA-163765	ChREBP activates metabolic gene expression	FASN	fatty acid synthase	2194	down	1,96	8,31E-03
R-HSA-2173788	Downregulation of TGF-beta receptor signaling	TGFBR2	transforming growth factor beta receptor 2	7048	down	1,34	2,74E-02
R-HSA-2173788	Downregulation of TGF-beta receptor signaling	STUB1	STIP1 homology and U-box containing protein 1	10273	down	1,24	4,82E-03
R-HSA-2173788	Downregulation of TGF-beta receptor signaling	PPP1R15A	protein phosphatase 1 regulatory subunit 15A	23645	up	4,33	1,06E-03
R-HSA-2173788	Downregulation of TGF-beta receptor signaling	SMAD2	SMAD family member 2	4087	up	1,29	2,19E-02
R-HSA-2173788	Downregulation of TGF-beta receptor signaling	PPP1CA	protein phosphatase 1 catalytic subunit alpha	5499	down	1,24	9,77E-03
R-HSA-2173788	Downregulation of TGF-beta receptor signaling	SMURF2	SMAD specific E3 ubiquitin protein ligase 2	64750	up	1,49	4,16E-02
R-HSA-2173788	Downregulation of TGF-beta receptor signaling	USP15	ubiquitin specific peptidase 15	9958	up	1,30	2,19E-02
R-HSA-204174	Regulation of pyruvate dehydrogenase (PDH) complex	PDK1	pyruvate dehydrogenase kinase 1	5163	up	1,31	2,69E-03
R-HSA-204174	Regulation of pyruvate dehydrogenase (PDH) complex	PDK2	pyruvate dehydrogenase kinase 2	5164	down	1,42	1,03E-02
R-HSA-204174	Regulation of pyruvate dehydrogenase (PDH) complex	DLD	dihydrolipoamide dehydrogenase	1738	up	1,16	4,53E-02
R-HSA-204174	Regulation of pyruvate dehydrogenase (PDH) complex	PDP1	pyruvate dehyrogenase phosphatase catalytic subunit 1	54704	up	1,89	4,12E-03
R-HSA-204174	Regulation of pyruvate dehydrogenase (PDH) complex	RXRA	retinoid X receptor alpha	6256	down	1,34	3,67E-03
R-HSA-3769402	Deactivation of the beta-catenin transactivating complex	TCF7	transcription factor 7	6932	down	1,47	1,07E-02
R-HSA-3769402	Deactivation of the beta-catenin transactivating complex	CTBP1	C-terminal binding protein 1	1487	down	1,16	3,77E-02
R-HSA-3769402	Deactivation of the beta-catenin transactivating complex	AKT1	AKT serine/threonine kinase 1	207	down	1,37	1,42E-03
R-HSA-3769402	Deactivation of the beta-catenin transactivating complex	PYGO2	pygopus family PHD finger 2	90780	down	1,37	1,36E-02
R-HSA-3769402	Deactivation of the beta-catenin transactivating complex	MEN1	menin 1	4221	down	1,49	4,75E-04
R-HSA-3769402	Deactivation of the beta-catenin transactivating complex	AKT2	AKT serine/threonine kinase 2	208	down	1,28	6,33E-03
R-HSA-167246	Tat-mediated elongation of the HIV-1 transcript	POLR2B	RNA polymerase II subunit B	5431	down	1,23	3,81E-02
R-HSA-167246	Tat-mediated elongation of the HIV-1 transcript	POLR2L	RNA polymerase II subunit L	5441	down	1,52	3,58E-03
R-HSA-167246	Tat-mediated elongation of the HIV-1 transcript	POLR2F	RNA polymerase II subunit F	5435	down	1,41	3,22E-02
R-HSA-167246	Tat-mediated elongation of the HIV-1 transcript	TCEA1	transcription elongation factor A1	6917	up	1,76	1,81E-02
R-HSA-167246	Tat-mediated elongation of the HIV-1 transcript	GTF2H1	general transcription factor IIH subunit 1	2965	up	1,33	1,85E-02
R-HSA-167246	Tat-mediated elongation of the HIV-1 transcript	POLR2E	RNA polymerase II subunit E	5434	down	1,31	3,18E-03
R-HSA-167246	Tat-mediated elongation of the HIV-1 transcript	CCNT1	cyclin T1	904	up	1,34	3,05E-02
R-HSA-167246	Tat-mediated elongation of the HIV-1 transcript	CDK7	cyclin dependent kinase 7	1022	up	1,37	4,38E-02
R-HSA-167246	Tat-mediated elongation of the HIV-1 transcript	ERCC2	ERCC excision repair 2, TFIIH core complex helicase subunit	2068	down	1,29	2,20E-02
R-HSA-167246	Tat-mediated elongation of the HIV-1 transcript	ERCC3	ERCC excision repair 3, TFIIH core complex helicase subunit	2071	down	1,20	2,37E-02
R-HSA-110314	Recognition of DNA damage by PCNA-containing replication complex	POLE	DNA polymerase epsilon, catalytic subunit	5426	down	1,55	2,67E-02
R-HSA-110314	Recognition of DNA damage by PCNA-containing replication complex	UBE2B	ubiquitin conjugating enzyme E2 B	7320	up	1,65	4,38E-02
R-HSA-110314	Recognition of DNA damage by PCNA-containing replication complex	POLD1	DNA polymerase delta 1, catalytic subunit	5424	down	1,59	4,62E-02
R-HSA-110314	Recognition of DNA damage by PCNA-containing replication complex	POLD2	DNA polymerase delta 2, accessory subunit	5425	down	1,30	1,92E-02
R-HSA-110314	Recognition of DNA damage by PCNA-containing replication complex	PCNA	proliferating cell nuclear antigen	5111	down	2,14	4,63E-02
R-HSA-110314	Recognition of DNA damage by PCNA-containing replication complex	RFC1	replication factor C subunit 1	5981	up	1,15	2,18E-02
R-HSA-110314	Recognition of DNA damage by PCNA-containing replication complex	RPA1	replication protein A1	6117	down	1,41	4,93E-02
R-HSA-75955	RNA Polymerase II Transcription Elongation	POLR2L	RNA polymerase II subunit L	5441	down	1,52	3,58E-03
R-HSA-75955	RNA Polymerase II Transcription Elongation	GTF2H1	general transcription factor IIH subunit 1	2965	up	1,33	1,85E-02
R-HSA-75955	RNA Polymerase II Transcription Elongation	POLR2F	RNA polymerase II subunit F	5435	down	1,41	3,22E-02
R-HSA-75955	RNA Polymerase II Transcription Elongation	TCEA1	transcription elongation factor A1	6917	up	1,76	1,81E-02
R-HSA-75955	RNA Polymerase II Transcription Elongation	POLR2B	RNA polymerase II subunit B	5431	down	1,23	3,81E-02
R-HSA-75955	RNA Polymerase II Transcription Elongation	CCNT1	cyclin T1	904	up	1,34	3,05E-02
R-HSA-75955	RNA Polymerase II Transcription Elongation	POLR2E	RNA polymerase II subunit E	5434	down	1,31	3,18E-03
R-HSA-75955	RNA Polymerase II Transcription Elongation	CDK7	cyclin dependent kinase 7	1022	up	1,37	4,38E-02
R-HSA-75955	RNA Polymerase II Transcription Elongation	ERCC2	ERCC excision repair 2, TFIIH core complex helicase subunit	2068	down	1,29	2,20E-02
R-HSA-75955	RNA Polymerase II Transcription Elongation	ERCC3	ERCC excision repair 3, TFIIH core complex helicase subunit	2071	down	1,20	2,37E-02
R-HSA-75955	RNA Polymerase II Transcription Elongation	CDC73	cell division cycle 73	79577	up	1,37	4,41E-02
R-HSA-111448	Activation of NOXA and translocation to mitochondria	PMAIP1	phorbol-12-myristate-13-acetate-induced protein 1	5366	up	2,01	4,52E-02
R-HSA-111448	Activation of NOXA and translocation to mitochondria	E2F1	E2F transcription factor 1	1869	down	1,64	3,25E-02
R-HSA-111448	Activation of NOXA and translocation to mitochondria	TFDP1	transcription factor Dp-1	7027	down	1,77	1,08E-02
R-HSA-727802	Transport of nucleotide sugars	SLC35B2	solute carrier family 35 member B2	347734	down	1,57	6,39E-03
R-HSA-727802	Transport of nucleotide sugars	SLC35C1	solute carrier family 35 member C1	55343	down	1,25	2,93E-02
R-HSA-727802	Transport of nucleotide sugars	SLC35B4	solute carrier family 35 member B4	84912	down	1,57	3,98E-02
R-HSA-198693	AKT phosphorylates targets in the nucleus	AKT2	AKT serine/threonine kinase 2	208	down	1,28	6,33E-03
R-HSA-198693	AKT phosphorylates targets in the nucleus	RPS6KB2	ribosomal protein S6 kinase B2	6199	down	1,22	1,01E-02
R-HSA-198693	AKT phosphorylates targets in the nucleus	AKT1	AKT serine/threonine kinase 1	207	down	1,37	1,42E-03
R-HSA-198693	AKT phosphorylates targets in the nucleus	CREB1	cAMP responsive element binding protein 1	1385	up	1,51	7,18E-03
R-HSA-4641262	Disassembly of the destruction complex and recruitment of AXIN to the membrane	PPP2CB	protein phosphatase 2 catalytic subunit beta	5516	up	1,30	4,79E-02
R-HSA-4641262	Disassembly of the destruction complex and recruitment of AXIN to the membrane	AMER1	APC membrane recruitment protein 1	139285	down	1,78	4,15E-02
R-HSA-4641262	Disassembly of the destruction complex and recruitment of AXIN to the membrane	FZD1	frizzled class receptor 1	8321	down	1,75	2,84E-02
R-HSA-4641262	Disassembly of the destruction complex and recruitment of AXIN to the membrane	CSNK1A1	casein kinase 1 alpha 1	1452	up	1,35	2,84E-02
R-HSA-4641262	Disassembly of the destruction complex and recruitment of AXIN to the membrane	CSNK1G2	casein kinase 1 gamma 2	1455	down	1,34	2,24E-03
R-HSA-4641262	Disassembly of the destruction complex and recruitment of AXIN to the membrane	FRAT1	FRAT1, WNT signaling pathway regulator	10023	down	1,48	3,14E-02
R-HSA-4641262	Disassembly of the destruction complex and recruitment of AXIN to the membrane	FRAT2	FRAT2, WNT signaling pathway regulator	23401	down	1,71	2,52E-04
R-HSA-198203	PI3K/AKT activation	PIK3R1	phosphoinositide-3-kinase regulatory subunit 1	5295	down	2,04	8,40E-03
R-HSA-198203	PI3K/AKT activation	PIK3CA	phosphatidylinositol-4,5-bisphosphate 3-kinase catalytic subunit alpha	5290	up	1,33	3,17E-02
R-HSA-198203	PI3K/AKT activation	IRS1	insulin receptor substrate 1	3667	down	1,89	6,25E-03
R-HSA-198203	PI3K/AKT activation	IRS2	insulin receptor substrate 2	8660	up	2,21	2,22E-02
R-HSA-6784531	tRNA processing in the nucleus	POP1	POP1 homolog, ribonuclease P/MRP subunit	10940	down	1,65	3,98E-02
R-HSA-6784531	tRNA processing in the nucleus	XPOT	exportin for tRNA	11260	up	1,58	1,20E-02
R-HSA-6784531	tRNA processing in the nucleus	CLP1	cleavage and polyadenylation factor I subunit 1	10978	down	1,40	1,04E-02
R-HSA-6784531	tRNA processing in the nucleus	NUP58	nucleoporin 58	9818	up	1,61	1,28E-02
R-HSA-6784531	tRNA processing in the nucleus	CSTF2	cleavage stimulation factor subunit 2	1478	down	1,45	4,38E-02
R-HSA-6784531	tRNA processing in the nucleus	NUP62	nucleoporin 62	23636	down	1,52	4,39E-03
R-HSA-6784531	tRNA processing in the nucleus	TSEN54	tRNA splicing endonuclease subunit 54	283989	down	1,59	9,51E-03
R-HSA-6784531	tRNA processing in the nucleus	RPP25	ribonuclease P and MRP subunit p25	54913	down	1,71	4,35E-03
R-HSA-6784531	tRNA processing in the nucleus	ELAC2	elaC ribonuclease Z 2	60528	down	1,30	2,77E-02
R-HSA-167200	Formation of HIV-1 elongation complex containing HIV-1 Tat	ERCC3	ERCC excision repair 3, TFIIH core complex helicase subunit	2071	down	1,20	2,37E-02
R-HSA-167200	Formation of HIV-1 elongation complex containing HIV-1 Tat	ERCC2	ERCC excision repair 2, TFIIH core complex helicase subunit	2068	down	1,29	2,20E-02
R-HSA-167200	Formation of HIV-1 elongation complex containing HIV-1 Tat	CDK7	cyclin dependent kinase 7	1022	up	1,37	4,38E-02
R-HSA-167200	Formation of HIV-1 elongation complex containing HIV-1 Tat	CCNT1	cyclin T1	904	up	1,34	3,05E-02
R-HSA-167200	Formation of HIV-1 elongation complex containing HIV-1 Tat	POLR2E	RNA polymerase II subunit E	5434	down	1,31	3,18E-03
R-HSA-167200	Formation of HIV-1 elongation complex containing HIV-1 Tat	POLR2L	RNA polymerase II subunit L	5441	down	1,52	3,58E-03
R-HSA-167200	Formation of HIV-1 elongation complex containing HIV-1 Tat	POLR2F	RNA polymerase II subunit F	5435	down	1,41	3,22E-02
R-HSA-167200	Formation of HIV-1 elongation complex containing HIV-1 Tat	GTF2H1	general transcription factor IIH subunit 1	2965	up	1,33	1,85E-02
R-HSA-167200	Formation of HIV-1 elongation complex containing HIV-1 Tat	TCEA1	transcription elongation factor A1	6917	up	1,76	1,81E-02
R-HSA-167200	Formation of HIV-1 elongation complex containing HIV-1 Tat	POLR2B	RNA polymerase II subunit B	5431	down	1,23	3,81E-02
R-HSA-936440	Negative regulators of DDX58/IFIH1 signaling	TRAF3	TNF receptor associated factor 3	7187	down	1,40	1,36E-02
R-HSA-936440	Negative regulators of DDX58/IFIH1 signaling	CYLD	CYLD lysine 63 deubiquitinase	1540	up	1,34	4,86E-02
R-HSA-936440	Negative regulators of DDX58/IFIH1 signaling	ATG12	autophagy related 12	9140	up	1,35	4,10E-02
R-HSA-936440	Negative regulators of DDX58/IFIH1 signaling	IKBKE	inhibitor of nuclear factor kappa B kinase subunit epsilon	9641	down	1,67	1,00E-02
R-HSA-936440	Negative regulators of DDX58/IFIH1 signaling	IRF3	interferon regulatory factor 3	3661	down	1,33	2,58E-03
R-HSA-936440	Negative regulators of DDX58/IFIH1 signaling	ITCH	itchy E3 ubiquitin protein ligase	83737	up	1,51	6,64E-03
R-HSA-936440	Negative regulators of DDX58/IFIH1 signaling	NLRX1	NLR family member X1	79671	down	1,38	1,23E-02
R-HSA-936440	Negative regulators of DDX58/IFIH1 signaling	TAX1BP1	Tax1 binding protein 1	8887	up	1,45	1,32E-03
R-HSA-1655829	Regulation of cholesterol biosynthesis by SREBP (SREBF)	SEC23A	Sec23 homolog A, coat complex II component	10484	up	1,46	2,47E-02
R-HSA-1655829	Regulation of cholesterol biosynthesis by SREBP (SREBF)	SEC24D	SEC24 homolog D, COPII coat complex component	9871	up	4,45	6,80E-04
R-HSA-1655829	Regulation of cholesterol biosynthesis by SREBP (SREBF)	INSIG1	insulin induced gene 1	3638	down	1,94	1,60E-02
R-HSA-1655829	Regulation of cholesterol biosynthesis by SREBP (SREBF)	SEC24A	SEC24 homolog A, COPII coat complex component	10802	up	1,71	3,95E-03
R-HSA-1655829	Regulation of cholesterol biosynthesis by SREBP (SREBF)	SREBF1	sterol regulatory element binding transcription factor 1	6720	down	1,42	3,67E-02
R-HSA-5656169	Termination of translesion DNA synthesis	POLE	DNA polymerase epsilon, catalytic subunit	5426	down	1,55	2,67E-02
R-HSA-5656169	Termination of translesion DNA synthesis	POLD1	DNA polymerase delta 1, catalytic subunit	5424	down	1,59	4,62E-02
R-HSA-5656169	Termination of translesion DNA synthesis	RFC1	replication factor C subunit 1	5981	up	1,15	2,18E-02
R-HSA-5656169	Termination of translesion DNA synthesis	PCNA	proliferating cell nuclear antigen	5111	down	2,14	4,63E-02
R-HSA-5656169	Termination of translesion DNA synthesis	POLD2	DNA polymerase delta 2, accessory subunit	5425	down	1,30	1,92E-02
R-HSA-5656169	Termination of translesion DNA synthesis	RPA1	replication protein A1	6117	down	1,41	4,93E-02
R-HSA-70263	Gluconeogenesis	PGAM1	phosphoglycerate mutase 1	5223	down	1,62	5,67E-03
R-HSA-70263	Gluconeogenesis	GOT1	glutamic-oxaloacetic transaminase 1	2805	up	2,30	5,67E-03
R-HSA-70263	Gluconeogenesis	TPI1	triosephosphate isomerase 1	7167	down	1,28	3,58E-02
R-HSA-70263	Gluconeogenesis	SLC25A1	solute carrier family 25 member 1	6576	down	1,48	5,54E-04
R-HSA-70263	Gluconeogenesis	GPI	glucose-6-phosphate isomerase	2821	down	1,24	1,55E-02
R-HSA-70263	Gluconeogenesis	SLC25A10	solute carrier family 25 member 10	1468	down	1,83	5,12E-03
R-HSA-112382	Formation of RNA Pol II elongation complex	ERCC3	ERCC excision repair 3, TFIIH core complex helicase subunit	2071	down	1,20	2,37E-02
R-HSA-112382	Formation of RNA Pol II elongation complex	ERCC2	ERCC excision repair 2, TFIIH core complex helicase subunit	2068	down	1,29	2,20E-02
R-HSA-112382	Formation of RNA Pol II elongation complex	CDC73	cell division cycle 73	79577	up	1,37	4,41E-02
R-HSA-112382	Formation of RNA Pol II elongation complex	CDK7	cyclin dependent kinase 7	1022	up	1,37	4,38E-02
R-HSA-112382	Formation of RNA Pol II elongation complex	CCNT1	cyclin T1	904	up	1,34	3,05E-02
R-HSA-112382	Formation of RNA Pol II elongation complex	POLR2E	RNA polymerase II subunit E	5434	down	1,31	3,18E-03
R-HSA-112382	Formation of RNA Pol II elongation complex	POLR2L	RNA polymerase II subunit L	5441	down	1,52	3,58E-03
R-HSA-112382	Formation of RNA Pol II elongation complex	TCEA1	transcription elongation factor A1	6917	up	1,76	1,81E-02
R-HSA-112382	Formation of RNA Pol II elongation complex	POLR2F	RNA polymerase II subunit F	5435	down	1,41	3,22E-02
R-HSA-112382	Formation of RNA Pol II elongation complex	GTF2H1	general transcription factor IIH subunit 1	2965	up	1,33	1,85E-02
R-HSA-112382	Formation of RNA Pol II elongation complex	POLR2B	RNA polymerase II subunit B	5431	down	1,23	3,81E-02
R-HSA-1660499	Synthesis of PIPs at the plasma membrane	PIP5K1C	phosphatidylinositol-4-phosphate 5-kinase type 1 gamma	23396	down	1,39	1,49E-03
R-HSA-1660499	Synthesis of PIPs at the plasma membrane	PIK3R1	phosphoinositide-3-kinase regulatory subunit 1	5295	down	2,04	8,40E-03
R-HSA-1660499	Synthesis of PIPs at the plasma membrane	MTMR6	myotubularin related protein 6	9107	up	1,33	2,92E-02
R-HSA-1660499	Synthesis of PIPs at the plasma membrane	PIK3CA	phosphatidylinositol-4,5-bisphosphate 3-kinase catalytic subunit alpha	5290	up	1,33	3,17E-02
R-HSA-1660499	Synthesis of PIPs at the plasma membrane	PIP5K1B	phosphatidylinositol-4-phosphate 5-kinase type 1 beta	8395	up	3,40	1,84E-02
R-HSA-1660499	Synthesis of PIPs at the plasma membrane	PIK3C2A	phosphatidylinositol-4-phosphate 3-kinase catalytic subunit type 2 alpha	5286	up	1,30	1,79E-02
R-HSA-1660499	Synthesis of PIPs at the plasma membrane	PTEN	phosphatase and tensin homolog	5728	up	1,33	4,72E-02
R-HSA-1660499	Synthesis of PIPs at the plasma membrane	PIP4K2B	phosphatidylinositol-5-phosphate 4-kinase type 2 beta	8396	down	1,53	1,01E-02
R-HSA-389357	CD28 dependent PI3K/Akt signaling	PIK3R1	phosphoinositide-3-kinase regulatory subunit 1	5295	down	2,04	8,40E-03
R-HSA-389357	CD28 dependent PI3K/Akt signaling	AKT2	AKT serine/threonine kinase 2	208	down	1,28	6,33E-03
R-HSA-389357	CD28 dependent PI3K/Akt signaling	AKT1	AKT serine/threonine kinase 1	207	down	1,37	1,42E-03
R-HSA-389357	CD28 dependent PI3K/Akt signaling	PIK3CA	phosphatidylinositol-4,5-bisphosphate 3-kinase catalytic subunit alpha	5290	up	1,33	3,17E-02
R-HSA-389357	CD28 dependent PI3K/Akt signaling	TRIB3	tribbles pseudokinase 3	57761	up	3,17	8,07E-03
R-HSA-389357	CD28 dependent PI3K/Akt signaling	PRR5	proline rich 5	55615	down	1,41	1,79E-03
R-HSA-2032785	YAP1- and WWTR1 (TAZ)-stimulated gene expression	CTGF	connective tissue growth factor	1490	up	2,49	1,32E-02
R-HSA-2032785	YAP1- and WWTR1 (TAZ)-stimulated gene expression	TGS1	trimethylguanosine synthase 1	96764	up	1,63	9,37E-03
R-HSA-2032785	YAP1- and WWTR1 (TAZ)-stimulated gene expression	WWTR1	WW domain containing transcription regulator 1	25937	down	1,99	1,00E-02
R-HSA-2032785	YAP1- and WWTR1 (TAZ)-stimulated gene expression	RXRA	retinoid X receptor alpha	6256	down	1,34	3,67E-03
R-HSA-2032785	YAP1- and WWTR1 (TAZ)-stimulated gene expression	CARM1	coactivator associated arginine methyltransferase 1	10498	down	1,36	1,60E-02
R-HSA-2032785	YAP1- and WWTR1 (TAZ)-stimulated gene expression	TBL1X	transducin beta like 1 X-linked	6907	down	1,20	2,84E-02
R-HSA-2032785	YAP1- and WWTR1 (TAZ)-stimulated gene expression	CHD9	chromodomain helicase DNA binding protein 9	80205	up	1,32	1,42E-03
R-HSA-446652	Interleukin-1 family signaling	PELI3	pellino E3 ubiquitin protein ligase family member 3	246330	down	1,56	1,44E-02
R-HSA-446652	Interleukin-1 family signaling	IL1RAP	interleukin 1 receptor accessory protein	3556	up	2,09	9,72E-03
R-HSA-446652	Interleukin-1 family signaling	MYD88	myeloid differentiation primary response 88	4615	down	1,55	1,85E-02
R-HSA-446652	Interleukin-1 family signaling	TAB3	TGF-beta activated kinase 1 and MAP3K7 binding protein 3	257397	up	1,40	4,94E-02
R-HSA-446652	Interleukin-1 family signaling	RIPK2	receptor interacting serine/threonine kinase 2	8767	up	1,72	8,31E-03
R-HSA-446652	Interleukin-1 family signaling	IL1A	interleukin 1 alpha	3552	up	8,56	1,05E-02
R-HSA-446652	Interleukin-1 family signaling	SQSTM1	sequestosome 1	8878	up	1,88	2,42E-02
R-HSA-446652	Interleukin-1 family signaling	TAB1	TGF-beta activated kinase 1 (MAP3K7) binding protein 1	10454	down	1,29	1,94E-02
R-HSA-167152	Formation of HIV elongation complex in the absence of HIV Tat	GTF2H1	general transcription factor IIH subunit 1	2965	up	1,33	1,85E-02
R-HSA-167152	Formation of HIV elongation complex in the absence of HIV Tat	POLR2F	RNA polymerase II subunit F	5435	down	1,41	3,22E-02
R-HSA-167152	Formation of HIV elongation complex in the absence of HIV Tat	TCEA1	transcription elongation factor A1	6917	up	1,76	1,81E-02
R-HSA-167152	Formation of HIV elongation complex in the absence of HIV Tat	POLR2L	RNA polymerase II subunit L	5441	down	1,52	3,58E-03
R-HSA-167152	Formation of HIV elongation complex in the absence of HIV Tat	POLR2B	RNA polymerase II subunit B	5431	down	1,23	3,81E-02
R-HSA-167152	Formation of HIV elongation complex in the absence of HIV Tat	CCNT1	cyclin T1	904	up	1,34	3,05E-02
R-HSA-167152	Formation of HIV elongation complex in the absence of HIV Tat	POLR2E	RNA polymerase II subunit E	5434	down	1,31	3,18E-03
R-HSA-167152	Formation of HIV elongation complex in the absence of HIV Tat	CDK7	cyclin dependent kinase 7	1022	up	1,37	4,38E-02
R-HSA-167152	Formation of HIV elongation complex in the absence of HIV Tat	ERCC2	ERCC excision repair 2, TFIIH core complex helicase subunit	2068	down	1,29	2,20E-02
R-HSA-167152	Formation of HIV elongation complex in the absence of HIV Tat	ERCC3	ERCC excision repair 3, TFIIH core complex helicase subunit	2071	down	1,20	2,37E-02
R-HSA-76042	RNA Polymerase II Transcription Initiation And Promoter Clearance	TAF2	TATA-box binding protein associated factor 2	6873	up	1,29	5,94E-03
R-HSA-76042	RNA Polymerase II Transcription Initiation And Promoter Clearance	POLR2E	RNA polymerase II subunit E	5434	down	1,31	3,18E-03
R-HSA-76042	RNA Polymerase II Transcription Initiation And Promoter Clearance	POLR2L	RNA polymerase II subunit L	5441	down	1,52	3,58E-03
R-HSA-76042	RNA Polymerase II Transcription Initiation And Promoter Clearance	GTF2H1	general transcription factor IIH subunit 1	2965	up	1,33	1,85E-02
R-HSA-76042	RNA Polymerase II Transcription Initiation And Promoter Clearance	POLR2F	RNA polymerase II subunit F	5435	down	1,41	3,22E-02
R-HSA-76042	RNA Polymerase II Transcription Initiation And Promoter Clearance	POLR2B	RNA polymerase II subunit B	5431	down	1,23	3,81E-02
R-HSA-76042	RNA Polymerase II Transcription Initiation And Promoter Clearance	ERCC3	ERCC excision repair 3, TFIIH core complex helicase subunit	2071	down	1,20	2,37E-02
R-HSA-76042	RNA Polymerase II Transcription Initiation And Promoter Clearance	ERCC2	ERCC excision repair 2, TFIIH core complex helicase subunit	2068	down	1,29	2,20E-02
R-HSA-76042	RNA Polymerase II Transcription Initiation And Promoter Clearance	CDK7	cyclin dependent kinase 7	1022	up	1,37	4,38E-02
R-HSA-73776	RNA Polymerase II Promoter Escape	CDK7	cyclin dependent kinase 7	1022	up	1,37	4,38E-02
R-HSA-73776	RNA Polymerase II Promoter Escape	ERCC3	ERCC excision repair 3, TFIIH core complex helicase subunit	2071	down	1,20	2,37E-02
R-HSA-73776	RNA Polymerase II Promoter Escape	ERCC2	ERCC excision repair 2, TFIIH core complex helicase subunit	2068	down	1,29	2,20E-02
R-HSA-73776	RNA Polymerase II Promoter Escape	POLR2B	RNA polymerase II subunit B	5431	down	1,23	3,81E-02
R-HSA-73776	RNA Polymerase II Promoter Escape	POLR2L	RNA polymerase II subunit L	5441	down	1,52	3,58E-03
R-HSA-73776	RNA Polymerase II Promoter Escape	POLR2F	RNA polymerase II subunit F	5435	down	1,41	3,22E-02
R-HSA-73776	RNA Polymerase II Promoter Escape	GTF2H1	general transcription factor IIH subunit 1	2965	up	1,33	1,85E-02
R-HSA-73776	RNA Polymerase II Promoter Escape	POLR2E	RNA polymerase II subunit E	5434	down	1,31	3,18E-03
R-HSA-73776	RNA Polymerase II Promoter Escape	TAF2	TATA-box binding protein associated factor 2	6873	up	1,29	5,94E-03
R-HSA-73779	RNA Polymerase II Transcription Pre-Initiation And Promoter Opening	ERCC3	ERCC excision repair 3, TFIIH core complex helicase subunit	2071	down	1,20	2,37E-02
R-HSA-73779	RNA Polymerase II Transcription Pre-Initiation And Promoter Opening	ERCC2	ERCC excision repair 2, TFIIH core complex helicase subunit	2068	down	1,29	2,20E-02
R-HSA-73779	RNA Polymerase II Transcription Pre-Initiation And Promoter Opening	CDK7	cyclin dependent kinase 7	1022	up	1,37	4,38E-02
R-HSA-73779	RNA Polymerase II Transcription Pre-Initiation And Promoter Opening	POLR2E	RNA polymerase II subunit E	5434	down	1,31	3,18E-03
R-HSA-73779	RNA Polymerase II Transcription Pre-Initiation And Promoter Opening	TAF2	TATA-box binding protein associated factor 2	6873	up	1,29	5,94E-03
R-HSA-73779	RNA Polymerase II Transcription Pre-Initiation And Promoter Opening	POLR2B	RNA polymerase II subunit B	5431	down	1,23	3,81E-02
R-HSA-73779	RNA Polymerase II Transcription Pre-Initiation And Promoter Opening	GTF2H1	general transcription factor IIH subunit 1	2965	up	1,33	1,85E-02
R-HSA-73779	RNA Polymerase II Transcription Pre-Initiation And Promoter Opening	POLR2F	RNA polymerase II subunit F	5435	down	1,41	3,22E-02
R-HSA-73779	RNA Polymerase II Transcription Pre-Initiation And Promoter Opening	POLR2L	RNA polymerase II subunit L	5441	down	1,52	3,58E-03
R-HSA-167161	HIV Transcription Initiation	ERCC3	ERCC excision repair 3, TFIIH core complex helicase subunit	2071	down	1,20	2,37E-02
R-HSA-167161	HIV Transcription Initiation	ERCC2	ERCC excision repair 2, TFIIH core complex helicase subunit	2068	down	1,29	2,20E-02
R-HSA-167161	HIV Transcription Initiation	CDK7	cyclin dependent kinase 7	1022	up	1,37	4,38E-02
R-HSA-167161	HIV Transcription Initiation	POLR2E	RNA polymerase II subunit E	5434	down	1,31	3,18E-03
R-HSA-167161	HIV Transcription Initiation	TAF2	TATA-box binding protein associated factor 2	6873	up	1,29	5,94E-03
R-HSA-167161	HIV Transcription Initiation	POLR2B	RNA polymerase II subunit B	5431	down	1,23	3,81E-02
R-HSA-167161	HIV Transcription Initiation	GTF2H1	general transcription factor IIH subunit 1	2965	up	1,33	1,85E-02
R-HSA-167161	HIV Transcription Initiation	POLR2F	RNA polymerase II subunit F	5435	down	1,41	3,22E-02
R-HSA-167161	HIV Transcription Initiation	POLR2L	RNA polymerase II subunit L	5441	down	1,52	3,58E-03
R-HSA-167162	RNA Polymerase II HIV Promoter Escape	POLR2B	RNA polymerase II subunit B	5431	down	1,23	3,81E-02
R-HSA-167162	RNA Polymerase II HIV Promoter Escape	POLR2L	RNA polymerase II subunit L	5441	down	1,52	3,58E-03
R-HSA-167162	RNA Polymerase II HIV Promoter Escape	GTF2H1	general transcription factor IIH subunit 1	2965	up	1,33	1,85E-02
R-HSA-167162	RNA Polymerase II HIV Promoter Escape	POLR2F	RNA polymerase II subunit F	5435	down	1,41	3,22E-02
R-HSA-167162	RNA Polymerase II HIV Promoter Escape	POLR2E	RNA polymerase II subunit E	5434	down	1,31	3,18E-03
R-HSA-167162	RNA Polymerase II HIV Promoter Escape	TAF2	TATA-box binding protein associated factor 2	6873	up	1,29	5,94E-03
R-HSA-167162	RNA Polymerase II HIV Promoter Escape	CDK7	cyclin dependent kinase 7	1022	up	1,37	4,38E-02
R-HSA-167162	RNA Polymerase II HIV Promoter Escape	ERCC2	ERCC excision repair 2, TFIIH core complex helicase subunit	2068	down	1,29	2,20E-02
R-HSA-167162	RNA Polymerase II HIV Promoter Escape	ERCC3	ERCC excision repair 3, TFIIH core complex helicase subunit	2071	down	1,20	2,37E-02
R-HSA-167172	Transcription of the HIV genome	POLR2B	RNA polymerase II subunit B	5431	down	1,23	3,81E-02
R-HSA-167172	Transcription of the HIV genome	GTF2H1	general transcription factor IIH subunit 1	2965	up	1,33	1,85E-02
R-HSA-167172	Transcription of the HIV genome	POLR2F	RNA polymerase II subunit F	5435	down	1,41	3,22E-02
R-HSA-167172	Transcription of the HIV genome	POLR2L	RNA polymerase II subunit L	5441	down	1,52	3,58E-03
R-HSA-167172	Transcription of the HIV genome	POLR2E	RNA polymerase II subunit E	5434	down	1,31	3,18E-03
R-HSA-167172	Transcription of the HIV genome	TAF2	TATA-box binding protein associated factor 2	6873	up	1,29	5,94E-03
R-HSA-167172	Transcription of the HIV genome	CDK7	cyclin dependent kinase 7	1022	up	1,37	4,38E-02
R-HSA-167172	Transcription of the HIV genome	ERCC3	ERCC excision repair 3, TFIIH core complex helicase subunit	2071	down	1,20	2,37E-02
R-HSA-167172	Transcription of the HIV genome	ERCC2	ERCC excision repair 2, TFIIH core complex helicase subunit	2068	down	1,29	2,20E-02
R-HSA-75953	RNA Polymerase II Transcription Initiation	ERCC3	ERCC excision repair 3, TFIIH core complex helicase subunit	2071	down	1,20	2,37E-02
R-HSA-75953	RNA Polymerase II Transcription Initiation	ERCC2	ERCC excision repair 2, TFIIH core complex helicase subunit	2068	down	1,29	2,20E-02
R-HSA-75953	RNA Polymerase II Transcription Initiation	CDK7	cyclin dependent kinase 7	1022	up	1,37	4,38E-02
R-HSA-75953	RNA Polymerase II Transcription Initiation	TAF2	TATA-box binding protein associated factor 2	6873	up	1,29	5,94E-03
R-HSA-75953	RNA Polymerase II Transcription Initiation	POLR2E	RNA polymerase II subunit E	5434	down	1,31	3,18E-03
R-HSA-75953	RNA Polymerase II Transcription Initiation	POLR2L	RNA polymerase II subunit L	5441	down	1,52	3,58E-03
R-HSA-75953	RNA Polymerase II Transcription Initiation	GTF2H1	general transcription factor IIH subunit 1	2965	up	1,33	1,85E-02
R-HSA-75953	RNA Polymerase II Transcription Initiation	POLR2F	RNA polymerase II subunit F	5435	down	1,41	3,22E-02
R-HSA-75953	RNA Polymerase II Transcription Initiation	POLR2B	RNA polymerase II subunit B	5431	down	1,23	3,81E-02
R-HSA-74713	IRS activation	GRB10	growth factor receptor bound protein 10	2887	up	1,86	2,07E-02
R-HSA-74713	IRS activation	IRS2	insulin receptor substrate 2	8660	up	2,21	2,22E-02
R-HSA-74713	IRS activation	IRS1	insulin receptor substrate 1	3667	down	1,89	6,25E-03
R-HSA-1257604	PIP3 activates AKT signaling	PIK3R1	phosphoinositide-3-kinase regulatory subunit 1	5295	down	2,04	8,40E-03
R-HSA-1257604	PIP3 activates AKT signaling	HBEGF	heparin binding EGF like growth factor	1839	up	3,67	5,67E-03
R-HSA-1257604	PIP3 activates AKT signaling	FGFR3	fibroblast growth factor receptor 3	2261	down	1,70	4,60E-02
R-HSA-1257604	PIP3 activates AKT signaling	PIK3CA	phosphatidylinositol-4,5-bisphosphate 3-kinase catalytic subunit alpha	5290	up	1,33	3,17E-02
R-HSA-1257604	PIP3 activates AKT signaling	IRS2	insulin receptor substrate 2	8660	up	2,21	2,22E-02
R-HSA-1257604	PIP3 activates AKT signaling	TRIB3	tribbles pseudokinase 3	57761	up	3,17	8,07E-03
R-HSA-1257604	PIP3 activates AKT signaling	PRR5	proline rich 5	55615	down	1,41	1,79E-03
R-HSA-1257604	PIP3 activates AKT signaling	AKT2	AKT serine/threonine kinase 2	208	down	1,28	6,33E-03
R-HSA-1257604	PIP3 activates AKT signaling	FGF2	fibroblast growth factor 2	2247	down	5,35	3,09E-02
R-HSA-1257604	PIP3 activates AKT signaling	AKT1	AKT serine/threonine kinase 1	207	down	1,37	1,42E-03
R-HSA-1257604	PIP3 activates AKT signaling	IRS1	insulin receptor substrate 1	3667	down	1,89	6,25E-03
R-HSA-1257604	PIP3 activates AKT signaling	ERBB2	erb-b2 receptor tyrosine kinase 2	2064	down	1,47	1,93E-02
R-HSA-1257604	PIP3 activates AKT signaling	PTEN	phosphatase and tensin homolog	5728	up	1,33	4,72E-02
R-HSA-1257604	PIP3 activates AKT signaling	AGO3	argonaute 3, RISC catalytic component	192669	up	1,36	1,80E-02
R-HSA-111452	Activation and oligomerization of BAK protein	BAK1	BCL2 antagonist/killer 1	578	down	1,27	1,41E-02
R-HSA-111452	Activation and oligomerization of BAK protein	BID	BH3 interacting domain death agonist	637	down	1,40	2,42E-02
R-HSA-114294	Activation, translocation and oligomerization of BAX	BID	BH3 interacting domain death agonist	637	down	1,40	2,42E-02
R-HSA-114294	Activation, translocation and oligomerization of BAX	BAX	BCL2 associated X, apoptosis regulator	581	down	1,22	2,61E-02
R-HSA-1483101	Synthesis of PS	PTDSS1	phosphatidylserine synthase 1	9791	down	1,31	3,90E-02
R-HSA-1483101	Synthesis of PS	PTDSS2	phosphatidylserine synthase 2	81490	down	1,30	1,46E-02
R-HSA-3785653	Myoclonic epilepsy of Lafora	GYS1	glycogen synthase 1	2997	down	1,32	2,63E-02
R-HSA-3785653	Myoclonic epilepsy of Lafora	GYG2	glycogenin 2	8908	down	1,52	4,53E-02
R-HSA-3785653	Myoclonic epilepsy of Lafora	NHLRC1	NHL repeat containing E3 ubiquitin protein ligase 1	378884	down	1,81	1,84E-03
R-HSA-5655291	Signaling by FGFR4 in disease	HRAS	HRas proto-oncogene, GTPase	3265	down	1,31	2,19E-03
R-HSA-5655291	Signaling by FGFR4 in disease	PIK3CA	phosphatidylinositol-4,5-bisphosphate 3-kinase catalytic subunit alpha	5290	up	1,33	3,17E-02
R-HSA-5655291	Signaling by FGFR4 in disease	PIK3R1	phosphoinositide-3-kinase regulatory subunit 1	5295	down	2,04	8,40E-03
R-HSA-5655291	Signaling by FGFR4 in disease	PLCG1	phospholipase C gamma 1	5335	down	1,51	2,85E-02
R-HSA-196299	Beta-catenin phosphorylation cascade	CSNK1A1	casein kinase 1 alpha 1	1452	up	1,35	2,84E-02
R-HSA-196299	Beta-catenin phosphorylation cascade	FRAT2	FRAT2, WNT signaling pathway regulator	23401	down	1,71	2,52E-04
R-HSA-196299	Beta-catenin phosphorylation cascade	FRAT1	FRAT1, WNT signaling pathway regulator	10023	down	1,48	3,14E-02
R-HSA-196299	Beta-catenin phosphorylation cascade	AMER1	APC membrane recruitment protein 1	139285	down	1,78	4,15E-02
R-HSA-196299	Beta-catenin phosphorylation cascade	PPP2CB	protein phosphatase 2 catalytic subunit beta	5516	up	1,30	4,79E-02
R-HSA-450385	Butyrate Response Factor 1 (BRF1) binds and destabilizes mRNA	XRN1	5'-3' exoribonuclease 1	54464	up	1,30	1,96E-02
R-HSA-450385	Butyrate Response Factor 1 (BRF1) binds and destabilizes mRNA	EXOSC4	exosome component 4	54512	down	1,51	2,76E-03
R-HSA-450385	Butyrate Response Factor 1 (BRF1) binds and destabilizes mRNA	AKT1	AKT serine/threonine kinase 1	207	down	1,37	1,42E-03
R-HSA-450385	Butyrate Response Factor 1 (BRF1) binds and destabilizes mRNA	DCP1A	decapping mRNA 1A	55802	up	1,33	4,54E-02
R-HSA-450385	Butyrate Response Factor 1 (BRF1) binds and destabilizes mRNA	EXOSC6	exosome component 6	118460	down	1,50	1,04E-02
R-HSA-5250924	B-WICH complex positively regulates rRNA expression	KAT2A	lysine acetyltransferase 2A	2648	down	1,39	1,20E-02
R-HSA-5250924	B-WICH complex positively regulates rRNA expression	CD3EAP	CD3e molecule associated protein	10849	down	1,57	3,12E-03
R-HSA-5250924	B-WICH complex positively regulates rRNA expression	TAF1A	TATA-box binding protein associated factor, RNA polymerase I subunit A	9015	up	2,20	2,24E-03
R-HSA-5250924	B-WICH complex positively regulates rRNA expression	POLR2F	RNA polymerase II subunit F	5435	down	1,41	3,22E-02
R-HSA-5250924	B-WICH complex positively regulates rRNA expression	POLR2L	RNA polymerase II subunit L	5441	down	1,52	3,58E-03
R-HSA-5250924	B-WICH complex positively regulates rRNA expression	POLR1A	RNA polymerase I subunit A	25885	down	1,30	4,32E-02
R-HSA-5250924	B-WICH complex positively regulates rRNA expression	POLR2E	RNA polymerase II subunit E	5434	down	1,31	3,18E-03
R-HSA-5250924	B-WICH complex positively regulates rRNA expression	TAF1D	TATA-box binding protein associated factor, RNA polymerase I subunit D	79101	up	1,87	1,00E-02
R-HSA-5250924	B-WICH complex positively regulates rRNA expression	POLR1C	RNA polymerase I subunit C	9533	down	1,24	4,71E-02
R-HSA-5250924	B-WICH complex positively regulates rRNA expression	H2AFX	H2A histone family member X	3014	down	2,11	1,30E-03
R-HSA-5250924	B-WICH complex positively regulates rRNA expression	MYBBP1A	MYB binding protein 1a	10514	down	1,34	6,88E-03
R-HSA-2586552	Signaling by Leptin	IRS1	insulin receptor substrate 1	3667	down	1,89	6,25E-03
R-HSA-2586552	Signaling by Leptin	LEPR	leptin receptor	3953	up	1,33	4,94E-03
R-HSA-2586552	Signaling by Leptin	SH2B1	SH2B adaptor protein 1	25970	down	1,31	1,81E-02
R-HSA-2586552	Signaling by Leptin	IRS2	insulin receptor substrate 2	8660	up	2,21	2,22E-02
R-HSA-196780	Biotin transport and metabolism	PCCA	propionyl-CoA carboxylase alpha subunit	5095	up	1,37	2,03E-02
R-HSA-196780	Biotin transport and metabolism	MCCC1	methylcrotonoyl-CoA carboxylase 1	56922	up	1,28	4,04E-02
R-HSA-196780	Biotin transport and metabolism	ACACA	acetyl-CoA carboxylase alpha	31	down	1,40	2,54E-02
R-HSA-196780	Biotin transport and metabolism	SLC5A6	solute carrier family 5 member 6	8884	down	1,35	8,34E-03
R-HSA-200425	Import of palmitoyl-CoA into the mitochondrial matrix	PRKAG2	protein kinase AMP-activated non-catalytic subunit gamma 2	51422	up	1,28	4,57E-02
R-HSA-200425	Import of palmitoyl-CoA into the mitochondrial matrix	RXRA	retinoid X receptor alpha	6256	down	1,34	3,67E-03
R-HSA-200425	Import of palmitoyl-CoA into the mitochondrial matrix	PRKAB2	protein kinase AMP-activated non-catalytic subunit beta 2	5565	up	1,83	1,27E-02
R-HSA-200425	Import of palmitoyl-CoA into the mitochondrial matrix	ACACA	acetyl-CoA carboxylase alpha	31	down	1,40	2,54E-02
R-HSA-167242	Abortive elongation of HIV-1 transcript in the absence of Tat	POLR2B	RNA polymerase II subunit B	5431	down	1,23	3,81E-02
R-HSA-167242	Abortive elongation of HIV-1 transcript in the absence of Tat	POLR2F	RNA polymerase II subunit F	5435	down	1,41	3,22E-02
R-HSA-167242	Abortive elongation of HIV-1 transcript in the absence of Tat	POLR2L	RNA polymerase II subunit L	5441	down	1,52	3,58E-03
R-HSA-167242	Abortive elongation of HIV-1 transcript in the absence of Tat	POLR2E	RNA polymerase II subunit E	5434	down	1,31	3,18E-03
R-HSA-5627123	RHO GTPases activate PAKs	CALM2	calmodulin 2	805	down	1,43	2,23E-02
R-HSA-5627123	RHO GTPases activate PAKs	CALM3	calmodulin 3	808	down	1,43	2,23E-02
R-HSA-5627123	RHO GTPases activate PAKs	LIMK1	LIM domain kinase 1	3984	down	1,44	6,49E-03
R-HSA-5627123	RHO GTPases activate PAKs	CALM1	calmodulin 1	801	down	1,43	2,23E-02
R-HSA-5627123	RHO GTPases activate PAKs	PPP1R12A	protein phosphatase 1 regulatory subunit 12A	4659	up	1,25	1,03E-02
R-HSA-451308	Activation of Ca-permeable Kainate Receptor	CALM2	calmodulin 2	805	down	1,43	2,23E-02
R-HSA-451308	Activation of Ca-permeable Kainate Receptor	CALM3	calmodulin 3	808	down	1,43	2,23E-02
R-HSA-451308	Activation of Ca-permeable Kainate Receptor	CALM1	calmodulin 1	801	down	1,43	2,23E-02
R-HSA-429958	mRNA decay by 3' to 5' exoribonuclease	EXOSC6	exosome component 6	118460	down	1,50	1,04E-02
R-HSA-429958	mRNA decay by 3' to 5' exoribonuclease	NT5C3B	5'-nucleotidase, cytosolic IIIB	115024	down	1,24	3,10E-03
R-HSA-429958	mRNA decay by 3' to 5' exoribonuclease	EXOSC4	exosome component 4	54512	down	1,51	2,76E-03
R-HSA-113501	Inhibition of replication initiation of damaged DNA by RB1/E2F1	E2F1	E2F transcription factor 1	1869	down	1,64	3,25E-02
R-HSA-113501	Inhibition of replication initiation of damaged DNA by RB1/E2F1	PPP2CB	protein phosphatase 2 catalytic subunit beta	5516	up	1,30	4,79E-02
R-HSA-113501	Inhibition of replication initiation of damaged DNA by RB1/E2F1	TFDP1	transcription factor Dp-1	7027	down	1,77	1,08E-02
R-HSA-113501	Inhibition of replication initiation of damaged DNA by RB1/E2F1	POLA2	DNA polymerase alpha 2, accessory subunit	23649	down	1,72	2,46E-02
R-HSA-72203	Processing of Capped Intron-Containing Pre-mRNA	PTBP1	polypyrimidine tract binding protein 1	5725	down	1,16	4,21E-02
R-HSA-72203	Processing of Capped Intron-Containing Pre-mRNA	POLR2B	RNA polymerase II subunit B	5431	down	1,23	3,81E-02
R-HSA-72203	Processing of Capped Intron-Containing Pre-mRNA	POLR2F	RNA polymerase II subunit F	5435	down	1,41	3,22E-02
R-HSA-72203	Processing of Capped Intron-Containing Pre-mRNA	POLR2L	RNA polymerase II subunit L	5441	down	1,52	3,58E-03
R-HSA-72203	Processing of Capped Intron-Containing Pre-mRNA	POLR2E	RNA polymerase II subunit E	5434	down	1,31	3,18E-03
R-HSA-5673000	RAF activation	PPP2CB	protein phosphatase 2 catalytic subunit beta	5516	up	1,30	4,79E-02
R-HSA-5673000	RAF activation	HRAS	HRas proto-oncogene, GTPase	3265	down	1,31	2,19E-03
R-HSA-5673000	RAF activation	BRAP	BRCA1 associated protein	8315	up	1,34	1,14E-02
R-HSA-5673000	RAF activation	PHB	prohibitin	5245	down	1,29	3,98E-02
R-HSA-5673000	RAF activation	BRAF	B-Raf proto-oncogene, serine/threonine kinase	673	up	1,52	4,53E-02
R-HSA-5673000	RAF activation	MARK3	microtubule affinity regulating kinase 3	4140	up	1,40	1,07E-02
R-HSA-5620924	Intraflagellar transport	DYNC2LI1	dynein cytoplasmic 2 light intermediate chain 1	51626	up	1,40	3,09E-02
R-HSA-5620924	Intraflagellar transport	TUBA1B	tubulin alpha 1b	10376	down	1,78	2,30E-02
R-HSA-5620924	Intraflagellar transport	DYNC2H1	dynein cytoplasmic 2 heavy chain 1	79659	up	1,52	9,51E-03
R-HSA-5620924	Intraflagellar transport	TUBA4A	tubulin alpha 4a	7277	down	1,63	2,97E-02
R-HSA-5620924	Intraflagellar transport	KIF3C	kinesin family member 3C	3797	down	1,58	4,57E-02
R-HSA-5620924	Intraflagellar transport	TTC30B	tetratricopeptide repeat domain 30B	150737	down	1,89	3,05E-02
R-HSA-5620924	Intraflagellar transport	TNPO1	transportin 1	3842	up	1,28	4,94E-02
R-HSA-5620924	Intraflagellar transport	IFT88	intraflagellar transport 88	8100	up	1,17	4,84E-02
R-HSA-5620924	Intraflagellar transport	WDR19	WD repeat domain 19	57728	up	1,32	4,95E-02
R-HSA-5620924	Intraflagellar transport	TRIP11	thyroid hormone receptor interactor 11	9321	up	1,33	2,24E-03
R-HSA-2173796	SMAD2/SMAD3:SMAD4 heterotrimer regulates transcription	TFDP1	transcription factor Dp-1	7027	down	1,77	1,08E-02
R-HSA-2173796	SMAD2/SMAD3:SMAD4 heterotrimer regulates transcription	CCNT1	cyclin T1	904	up	1,34	3,05E-02
R-HSA-2173796	SMAD2/SMAD3:SMAD4 heterotrimer regulates transcription	SMAD2	SMAD family member 2	4087	up	1,29	2,19E-02
R-HSA-2173796	SMAD2/SMAD3:SMAD4 heterotrimer regulates transcription	WWTR1	WW domain containing transcription regulator 1	25937	down	1,99	1,00E-02
R-HSA-2173796	SMAD2/SMAD3:SMAD4 heterotrimer regulates transcription	CDKN2B	cyclin dependent kinase inhibitor 2B	1030	up	2,40	3,90E-02
R-HSA-2173796	SMAD2/SMAD3:SMAD4 heterotrimer regulates transcription	TGIF2	TGFB induced factor homeobox 2	60436	down	1,76	2,54E-02
R-HSA-2173796	SMAD2/SMAD3:SMAD4 heterotrimer regulates transcription	MEN1	menin 1	4221	down	1,49	4,75E-04
R-HSA-3371453	Regulation of HSF1-mediated heat shock response	NUP62	nucleoporin 62	23636	down	1,52	4,39E-03
R-HSA-3371453	Regulation of HSF1-mediated heat shock response	HSPA5	heat shock protein family A (Hsp70) member 5	3309	up	5,02	6,98E-04
R-HSA-3371453	Regulation of HSF1-mediated heat shock response	CCAR2	cell cycle and apoptosis regulator 2	57805	down	1,23	2,13E-02
R-HSA-3371453	Regulation of HSF1-mediated heat shock response	DNAJB1	DnaJ heat shock protein family (Hsp40) member B1	3337	up	2,02	1,41E-02
R-HSA-3371453	Regulation of HSF1-mediated heat shock response	HSPA9	heat shock protein family A (Hsp70) member 9	3313	up	1,59	5,68E-03
R-HSA-3371453	Regulation of HSF1-mediated heat shock response	DNAJB6	DnaJ heat shock protein family (Hsp40) member B6	10049	down	1,20	4,90E-02
R-HSA-3371453	Regulation of HSF1-mediated heat shock response	RPA1	replication protein A1	6117	down	1,41	4,93E-02
R-HSA-3371453	Regulation of HSF1-mediated heat shock response	SIRT1	sirtuin 1	23411	up	1,60	1,00E-02
R-HSA-3371453	Regulation of HSF1-mediated heat shock response	DNAJC2	DnaJ heat shock protein family (Hsp40) member C2	27000	up	1,50	1,50E-02
R-HSA-3371453	Regulation of HSF1-mediated heat shock response	NUP58	nucleoporin 58	9818	up	1,61	1,28E-02
R-HSA-3371453	Regulation of HSF1-mediated heat shock response	BAG3	BCL2 associated athanogene 3	9531	up	1,52	4,07E-02
R-HSA-3371453	Regulation of HSF1-mediated heat shock response	HSPA13	heat shock protein family A (Hsp70) member 13	6782	up	3,69	7,84E-04
R-HSA-1538133	G0 and Early G1	TFDP1	transcription factor Dp-1	7027	down	1,77	1,08E-02
R-HSA-1538133	G0 and Early G1	PCNA	proliferating cell nuclear antigen	5111	down	2,14	4,63E-02
R-HSA-1538133	G0 and Early G1	CDC25A	cell division cycle 25A	993	down	1,92	1,48E-02
R-HSA-1538133	G0 and Early G1	E2F1	E2F transcription factor 1	1869	down	1,64	3,25E-02
R-HSA-163841	Gamma carboxylation, hypusine formation and arylsulfatase activation	ICMT	isoprenylcysteine carboxyl methyltransferase	23463	down	1,63	2,39E-02
R-HSA-163841	Gamma carboxylation, hypusine formation and arylsulfatase activation	FN3KRP	fructosamine 3 kinase related protein	79672	down	1,37	1,69E-02
R-HSA-5654227	Phospholipase C-mediated cascade; FGFR3	FGF2	fibroblast growth factor 2	2247	down	5,35	3,09E-02
R-HSA-5654227	Phospholipase C-mediated cascade; FGFR3	PLCG1	phospholipase C gamma 1	5335	down	1,51	2,85E-02
R-HSA-5654227	Phospholipase C-mediated cascade; FGFR3	FGFR3	fibroblast growth factor receptor 3	2261	down	1,70	4,60E-02
R-HSA-198323	AKT phosphorylates targets in the cytosol	AKT1	AKT serine/threonine kinase 1	207	down	1,37	1,42E-03
R-HSA-198323	AKT phosphorylates targets in the cytosol	AKT2	AKT serine/threonine kinase 2	208	down	1,28	6,33E-03
R-HSA-198323	AKT phosphorylates targets in the cytosol	CDKN1A	cyclin dependent kinase inhibitor 1A	1026	up	3,62	5,43E-03
R-HSA-198323	AKT phosphorylates targets in the cytosol	AKT1S1	AKT1 substrate 1	84335	down	1,21	4,33E-02
R-HSA-171007	p38MAPK events	RALGDS	ral guanine nucleotide dissociation stimulator	5900	down	1,30	3,49E-02
R-HSA-171007	p38MAPK events	MAPK12	mitogen-activated protein kinase 12	6300	down	1,37	3,32E-03
R-HSA-171007	p38MAPK events	HRAS	HRas proto-oncogene, GTPase	3265	down	1,31	2,19E-03
R-HSA-2564830	Cytosolic iron-sulfur cluster assembly	POLD1	DNA polymerase delta 1, catalytic subunit	5424	down	1,59	4,62E-02
R-HSA-2564830	Cytosolic iron-sulfur cluster assembly	ERCC2	ERCC excision repair 2, TFIIH core complex helicase subunit	2068	down	1,29	2,20E-02
R-HSA-2564830	Cytosolic iron-sulfur cluster assembly	CIAO1	cytosolic iron-sulfur assembly component 1	9391	down	1,24	1,25E-02
R-HSA-4641265	Repression of WNT target genes	TCF7	transcription factor 7	6932	down	1,47	1,07E-02
R-HSA-4641265	Repression of WNT target genes	CTBP1	C-terminal binding protein 1	1487	down	1,16	3,77E-02
R-HSA-4641265	Repression of WNT target genes	AES	amino-terminal enhancer of split	166	down	1,18	2,84E-02
R-HSA-5607763	CLEC7A (Dectin-1) induces NFAT activation	CALM1	calmodulin 1	801	down	1,43	2,23E-02
R-HSA-5607763	CLEC7A (Dectin-1) induces NFAT activation	CALM3	calmodulin 3	808	down	1,43	2,23E-02
R-HSA-5607763	CLEC7A (Dectin-1) induces NFAT activation	CALM2	calmodulin 2	805	down	1,43	2,23E-02
R-HSA-425561	Sodium/Calcium exchangers	CALM3	calmodulin 3	808	down	1,43	2,23E-02
R-HSA-425561	Sodium/Calcium exchangers	CALM2	calmodulin 2	805	down	1,43	2,23E-02
R-HSA-425561	Sodium/Calcium exchangers	CALM1	calmodulin 1	801	down	1,43	2,23E-02
R-HSA-350054	Notch-HLH transcription pathway	MAMLD1	mastermind like domain containing 1	10046	down	3,36	4,56E-02
R-HSA-350054	Notch-HLH transcription pathway	KAT2A	lysine acetyltransferase 2A	2648	down	1,39	1,20E-02
R-HSA-350054	Notch-HLH transcription pathway	NOTCH1	notch 1	4851	down	1,62	2,46E-02
R-HSA-5655302	Signaling by FGFR1 in disease	HRAS	HRas proto-oncogene, GTPase	3265	down	1,31	2,19E-03
R-HSA-5655302	Signaling by FGFR1 in disease	LRRFIP1	LRR binding FLII interacting protein 1	9208	up	1,28	2,23E-02
R-HSA-5655302	Signaling by FGFR1 in disease	FGFR1OP2	FGFR1 oncogene partner 2	26127	up	1,39	2,09E-02
R-HSA-5655302	Signaling by FGFR1 in disease	FGF2	fibroblast growth factor 2	2247	down	5,35	3,09E-02
R-HSA-5655302	Signaling by FGFR1 in disease	PLCG1	phospholipase C gamma 1	5335	down	1,51	2,85E-02
R-HSA-5655302	Signaling by FGFR1 in disease	PIK3R1	phosphoinositide-3-kinase regulatory subunit 1	5295	down	2,04	8,40E-03
R-HSA-5655302	Signaling by FGFR1 in disease	PIK3CA	phosphatidylinositol-4,5-bisphosphate 3-kinase catalytic subunit alpha	5290	up	1,33	3,17E-02
R-HSA-1445148	Translocation of SLC2A4 (GLUT4) to the plasma membrane	ACTG1	actin gamma 1	71	up	1,58	1,66E-02
R-HSA-1445148	Translocation of SLC2A4 (GLUT4) to the plasma membrane	PRKAG2	protein kinase AMP-activated non-catalytic subunit gamma 2	51422	up	1,28	4,57E-02
R-HSA-1445148	Translocation of SLC2A4 (GLUT4) to the plasma membrane	TUBA1B	tubulin alpha 1b	10376	down	1,78	2,30E-02
R-HSA-1445148	Translocation of SLC2A4 (GLUT4) to the plasma membrane	TUBA4A	tubulin alpha 4a	7277	down	1,63	2,97E-02
R-HSA-1445148	Translocation of SLC2A4 (GLUT4) to the plasma membrane	CALM1	calmodulin 1	801	down	1,43	2,23E-02
R-HSA-1445148	Translocation of SLC2A4 (GLUT4) to the plasma membrane	AKT1	AKT serine/threonine kinase 1	207	down	1,37	1,42E-03
R-HSA-1445148	Translocation of SLC2A4 (GLUT4) to the plasma membrane	PRKAB2	protein kinase AMP-activated non-catalytic subunit beta 2	5565	up	1,83	1,27E-02
R-HSA-1445148	Translocation of SLC2A4 (GLUT4) to the plasma membrane	VAMP2	vesicle associated membrane protein 2	6844	up	1,50	4,82E-02
R-HSA-1445148	Translocation of SLC2A4 (GLUT4) to the plasma membrane	AKT2	AKT serine/threonine kinase 2	208	down	1,28	6,33E-03
R-HSA-1445148	Translocation of SLC2A4 (GLUT4) to the plasma membrane	YWHAH	tyrosine 3-monooxygenase/tryptophan 5-monooxygenase activation protein eta	7533	down	1,33	4,79E-02
R-HSA-1445148	Translocation of SLC2A4 (GLUT4) to the plasma membrane	CALM2	calmodulin 2	805	down	1,43	2,23E-02
R-HSA-1445148	Translocation of SLC2A4 (GLUT4) to the plasma membrane	CALM3	calmodulin 3	808	down	1,43	2,23E-02
R-HSA-3371571	HSF1-dependent transactivation	CAMK2D	calcium/calmodulin dependent protein kinase II delta	817	up	1,29	1,49E-02
R-HSA-3371571	HSF1-dependent transactivation	AKT1S1	AKT1 substrate 1	84335	down	1,21	4,33E-02
R-HSA-3371571	HSF1-dependent transactivation	DNAJB1	DnaJ heat shock protein family (Hsp40) member B1	3337	up	2,02	1,41E-02
R-HSA-3371571	HSF1-dependent transactivation	HSPB8	heat shock protein family B (small) member 8	26353	up	2,27	4,99E-03
R-HSA-3371571	HSF1-dependent transactivation	RPTOR	regulatory associated protein of MTOR complex 1	57521	down	1,20	1,16E-02
R-HSA-70895	Branched-chain amino acid catabolism	MCCC1	methylcrotonoyl-CoA carboxylase 1	56922	up	1,28	4,04E-02
R-HSA-70895	Branched-chain amino acid catabolism	BCAT2	branched chain amino acid transaminase 2	587	down	1,34	1,96E-02
R-HSA-70895	Branched-chain amino acid catabolism	PPM1K	protein phosphatase, Mg2+/Mn2+ dependent 1K	152926	up	2,16	3,86E-02
R-HSA-70895	Branched-chain amino acid catabolism	DLD	dihydrolipoamide dehydrogenase	1738	up	1,16	4,53E-02
R-HSA-70895	Branched-chain amino acid catabolism	ALDH6A1	aldehyde dehydrogenase 6 family member A1	4329	up	1,60	3,50E-02
R-HSA-373752	Netrin-1 signaling	UNC5B	unc-5 netrin receptor B	219699	up	4,39	5,27E-03
R-HSA-373752	Netrin-1 signaling	SLIT1	slit guidance ligand 1	6585	up	7,59	2,13E-03
R-HSA-373752	Netrin-1 signaling	SIAH1	siah E3 ubiquitin protein ligase 1	6477	up	1,74	1,66E-02
R-HSA-373752	Netrin-1 signaling	NTN4	netrin 4	59277	up	2,22	5,93E-03
R-HSA-373752	Netrin-1 signaling	AGAP2	ArfGAP with GTPase domain, ankyrin repeat and PH domain 2	116986	down	2,02	3,75E-02
R-HSA-5610787	Hedgehog 'off' state	GPR161	G protein-coupled receptor 161	23432	down	2,43	1,49E-03
R-HSA-5610787	Hedgehog 'off' state	PRKAR1B	protein kinase cAMP-dependent type I regulatory subunit beta	5575	down	1,50	6,80E-04
R-HSA-5610787	Hedgehog 'off' state	TULP3	tubby like protein 3	7289	up	2,16	7,18E-03
R-HSA-5610787	Hedgehog 'off' state	SUFU	SUFU negative regulator of hedgehog signaling	51684	down	1,41	3,37E-02
R-HSA-5610787	Hedgehog 'off' state	TUBA4A	tubulin alpha 4a	7277	down	1,63	2,97E-02
R-HSA-5610787	Hedgehog 'off' state	ADCY3	adenylate cyclase 3	109	down	1,45	1,03E-02
R-HSA-5610787	Hedgehog 'off' state	TUBA1B	tubulin alpha 1b	10376	down	1,78	2,30E-02
R-HSA-5610787	Hedgehog 'off' state	DYNC2H1	dynein cytoplasmic 2 heavy chain 1	79659	up	1,52	9,51E-03
R-HSA-5610787	Hedgehog 'off' state	IFT88	intraflagellar transport 88	8100	up	1,17	4,84E-02
R-HSA-5610787	Hedgehog 'off' state	WDR19	WD repeat domain 19	57728	up	1,32	4,95E-02
R-HSA-499943	Interconversion of nucleotide di- and triphosphates	NME4	NME/NM23 nucleoside diphosphate kinase 4	4833	down	1,47	3,85E-02
R-HSA-499943	Interconversion of nucleotide di- and triphosphates	AK1	adenylate kinase 1	203	down	1,57	9,91E-03
R-HSA-499943	Interconversion of nucleotide di- and triphosphates	AK4	adenylate kinase 4	205	down	1,76	4,87E-02
R-HSA-499943	Interconversion of nucleotide di- and triphosphates	DCTPP1	dCTP pyrophosphatase 1	79077	down	1,69	1,60E-02
R-HSA-1971475	A tetrasaccharide linker sequence is required for GAG synthesis	SDC1	syndecan 1	6382	down	2,17	1,61E-02
R-HSA-1971475	A tetrasaccharide linker sequence is required for GAG synthesis	SDC3	syndecan 3	9672	down	1,68	1,97E-02
R-HSA-1971475	A tetrasaccharide linker sequence is required for GAG synthesis	CSPG4	chondroitin sulfate proteoglycan 4	1464	down	2,22	3,99E-02
R-HSA-1971475	A tetrasaccharide linker sequence is required for GAG synthesis	XYLT2	xylosyltransferase 2	64132	down	1,98	2,03E-02
R-HSA-1169408	ISG15 antiviral mechanism	NUP58	nucleoporin 58	9818	up	1,61	1,28E-02
R-HSA-1169408	ISG15 antiviral mechanism	JAK1	Janus kinase 1	3716	up	1,53	2,13E-02
R-HSA-1169408	ISG15 antiviral mechanism	PPM1B	protein phosphatase, Mg2+/Mn2+ dependent 1B	5495	up	1,53	2,84E-02
R-HSA-1169408	ISG15 antiviral mechanism	EIF4G3	eukaryotic translation initiation factor 4 gamma 3	8672	up	1,19	4,60E-02
R-HSA-1169408	ISG15 antiviral mechanism	NEDD4	neural precursor cell expressed, developmentally down-regulated 4, E3 ubiquitin protein ligase	4734	up	1,99	3,68E-03
R-HSA-1169408	ISG15 antiviral mechanism	KPNA5	karyopherin subunit alpha 5	3841	up	1,61	1,30E-02
R-HSA-1169408	ISG15 antiviral mechanism	PLCG1	phospholipase C gamma 1	5335	down	1,51	2,85E-02
R-HSA-1169408	ISG15 antiviral mechanism	KPNA4	karyopherin subunit alpha 4	3840	up	1,61	4,03E-03
R-HSA-1169408	ISG15 antiviral mechanism	IRF3	interferon regulatory factor 3	3661	down	1,33	2,58E-03
R-HSA-1169408	ISG15 antiviral mechanism	NUP62	nucleoporin 62	23636	down	1,52	4,39E-03
R-HSA-1169408	ISG15 antiviral mechanism	ARIH1	ariadne RBR E3 ubiquitin protein ligase 1	25820	up	1,36	8,38E-03
R-HSA-1169408	ISG15 antiviral mechanism	EIF4A2	eukaryotic translation initiation factor 4A2	1974	up	1,68	4,70E-03
R-HSA-3134975	Regulation of innate immune responses to cytosolic DNA	TRIM32	tripartite motif containing 32	22954	down	1,22	3,95E-02
R-HSA-3134975	Regulation of innate immune responses to cytosolic DNA	IRF3	interferon regulatory factor 3	3661	down	1,33	2,58E-03
R-HSA-3134975	Regulation of innate immune responses to cytosolic DNA	DTX4	deltex E3 ubiquitin ligase 4	23220	down	1,52	4,63E-02
R-HSA-918233	TRAF3-dependent IRF activation pathway	IKBKE	inhibitor of nuclear factor kappa B kinase subunit epsilon	9641	down	1,67	1,00E-02
R-HSA-918233	TRAF3-dependent IRF activation pathway	IRF3	interferon regulatory factor 3	3661	down	1,33	2,58E-03
R-HSA-918233	TRAF3-dependent IRF activation pathway	TRAF3	TNF receptor associated factor 3	7187	down	1,40	1,36E-02
R-HSA-5655253	Signaling by FGFR2 in disease	PIK3R1	phosphoinositide-3-kinase regulatory subunit 1	5295	down	2,04	8,40E-03
R-HSA-5655253	Signaling by FGFR2 in disease	PLCG1	phospholipase C gamma 1	5335	down	1,51	2,85E-02
R-HSA-5655253	Signaling by FGFR2 in disease	FGF2	fibroblast growth factor 2	2247	down	5,35	3,09E-02
R-HSA-5655253	Signaling by FGFR2 in disease	PIK3CA	phosphatidylinositol-4,5-bisphosphate 3-kinase catalytic subunit alpha	5290	up	1,33	3,17E-02
R-HSA-5655253	Signaling by FGFR2 in disease	HRAS	HRas proto-oncogene, GTPase	3265	down	1,31	2,19E-03
R-HSA-5357786	TNFR1-induced proapoptotic signaling	CYLD	CYLD lysine 63 deubiquitinase	1540	up	1,34	4,86E-02
R-HSA-5357786	TNFR1-induced proapoptotic signaling	FADD	Fas associated via death domain	8772	down	1,31	8,90E-03
R-HSA-5357786	TNFR1-induced proapoptotic signaling	OTUD7B	OTU deubiquitinase 7B	56957	up	1,27	3,81E-02
R-HSA-5357786	TNFR1-induced proapoptotic signaling	TRAF2	TNF receptor associated factor 2	7186	down	1,47	2,65E-02
R-HSA-209543	p75NTR recruits signalling complexes	RIPK2	receptor interacting serine/threonine kinase 2	8767	up	1,72	8,31E-03
R-HSA-209543	p75NTR recruits signalling complexes	MYD88	myeloid differentiation primary response 88	4615	down	1,55	1,85E-02
R-HSA-209543	p75NTR recruits signalling complexes	SQSTM1	sequestosome 1	8878	up	1,88	2,42E-02
R-HSA-209543	p75NTR recruits signalling complexes	NGFR	nerve growth factor receptor	4804	up	12,35	2,75E-03
R-HSA-400206	Regulation of lipid metabolism by Peroxisome proliferator-activated receptor alpha (PPARalpha)	CHD9	chromodomain helicase DNA binding protein 9	80205	up	1,32	1,42E-03
R-HSA-400206	Regulation of lipid metabolism by Peroxisome proliferator-activated receptor alpha (PPARalpha)	RXRA	retinoid X receptor alpha	6256	down	1,34	3,67E-03
R-HSA-400206	Regulation of lipid metabolism by Peroxisome proliferator-activated receptor alpha (PPARalpha)	CARM1	coactivator associated arginine methyltransferase 1	10498	down	1,36	1,60E-02
R-HSA-400206	Regulation of lipid metabolism by Peroxisome proliferator-activated receptor alpha (PPARalpha)	TBL1X	transducin beta like 1 X-linked	6907	down	1,20	2,84E-02
R-HSA-400206	Regulation of lipid metabolism by Peroxisome proliferator-activated receptor alpha (PPARalpha)	TGS1	trimethylguanosine synthase 1	96764	up	1,63	9,37E-03
R-HSA-452723	Transcriptional regulation of pluripotent stem cells	POLR2E	RNA polymerase II subunit E	5434	down	1,31	3,18E-03
R-HSA-452723	Transcriptional regulation of pluripotent stem cells	SMAD2	SMAD family member 2	4087	up	1,29	2,19E-02
R-HSA-452723	Transcriptional regulation of pluripotent stem cells	KLF4	Kruppel like factor 4	9314	up	1,96	3,94E-02
R-HSA-452723	Transcriptional regulation of pluripotent stem cells	POLR2B	RNA polymerase II subunit B	5431	down	1,23	3,81E-02
R-HSA-452723	Transcriptional regulation of pluripotent stem cells	POLR2F	RNA polymerase II subunit F	5435	down	1,41	3,22E-02
R-HSA-452723	Transcriptional regulation of pluripotent stem cells	POLR2L	RNA polymerase II subunit L	5441	down	1,52	3,58E-03
R-HSA-2022854	Keratan sulfate biosynthesis	ST3GAL2	ST3 beta-galactoside alpha-2,3-sialyltransferase 2	6483	down	1,66	3,84E-03
R-HSA-2022854	Keratan sulfate biosynthesis	B4GALT2	beta-1,4-galactosyltransferase 2	8704	down	1,45	2,13E-03
R-HSA-2022854	Keratan sulfate biosynthesis	B3GNT7	UDP-GlcNAc:betaGal beta-1,3-N-acetylglucosaminyltransferase 7	93010	down	2,40	3,48E-02
R-HSA-2022854	Keratan sulfate biosynthesis	B4GAT1	beta-1,4-glucuronyltransferase 1	11041	down	2,42	1,49E-02
R-HSA-3928662	EPHB-mediated forward signaling	YES1	YES proto-oncogene 1, Src family tyrosine kinase	7525	up	1,30	2,08E-02
R-HSA-3928662	EPHB-mediated forward signaling	LYN	LYN proto-oncogene, Src family tyrosine kinase	4067	down	1,36	2,34E-02
R-HSA-3928662	EPHB-mediated forward signaling	CFL1	cofilin 1	1072	down	1,29	3,02E-02
R-HSA-3928662	EPHB-mediated forward signaling	HRAS	HRas proto-oncogene, GTPase	3265	down	1,31	2,19E-03
R-HSA-3928662	EPHB-mediated forward signaling	LIMK1	LIM domain kinase 1	3984	down	1,44	6,49E-03
R-HSA-3928662	EPHB-mediated forward signaling	EPHB2	EPH receptor B2	2048	down	1,66	2,52E-02
R-HSA-3928662	EPHB-mediated forward signaling	ACTG1	actin gamma 1	71	up	1,58	1,66E-02
R-HSA-5637810	Constitutive Signaling by EGFRvIII	HRAS	HRas proto-oncogene, GTPase	3265	down	1,31	2,19E-03
R-HSA-5637810	Constitutive Signaling by EGFRvIII	PIK3CA	phosphatidylinositol-4,5-bisphosphate 3-kinase catalytic subunit alpha	5290	up	1,33	3,17E-02
R-HSA-5637810	Constitutive Signaling by EGFRvIII	PIK3R1	phosphoinositide-3-kinase regulatory subunit 1	5295	down	2,04	8,40E-03
R-HSA-5637810	Constitutive Signaling by EGFRvIII	PLCG1	phospholipase C gamma 1	5335	down	1,51	2,85E-02
R-HSA-917937	Iron uptake and transport	SLC46A1	solute carrier family 46 member 1	113235	down	1,66	4,58E-02
R-HSA-917937	Iron uptake and transport	SLC40A1	solute carrier family 40 member 1	30061	down	1,80	2,30E-02
R-HSA-917937	Iron uptake and transport	HMOX2	heme oxygenase 2	3163	down	1,29	4,87E-02
R-HSA-3322077	Glycogen synthesis	GYG2	glycogenin 2	8908	down	1,52	4,53E-02
R-HSA-3322077	Glycogen synthesis	NHLRC1	NHL repeat containing E3 ubiquitin protein ligase 1	378884	down	1,81	1,84E-03
R-HSA-3322077	Glycogen synthesis	GYS1	glycogen synthase 1	2997	down	1,32	2,63E-02
R-HSA-3322077	Glycogen synthesis	UGP2	UDP-glucose pyrophosphorylase 2	7360	up	1,37	3,47E-02
R-HSA-3928663	EPHA-mediated growth cone collapse	EPHA5	EPH receptor A5	2044	down	18,87	1,96E-02
R-HSA-3928663	EPHA-mediated growth cone collapse	EFNA3	ephrin A3	1944	down	2,00	4,89E-02
R-HSA-3928663	EPHA-mediated growth cone collapse	EPHA2	EPH receptor A2	1969	up	1,89	2,51E-02
R-HSA-3928663	EPHA-mediated growth cone collapse	EFNA4	ephrin A4	1945	down	1,43	4,92E-02
R-HSA-3928663	EPHA-mediated growth cone collapse	YES1	YES proto-oncogene 1, Src family tyrosine kinase	7525	up	1,30	2,08E-02
R-HSA-3928663	EPHA-mediated growth cone collapse	VEGFA	vascular endothelial growth factor A	7422	up	2,38	1,68E-02
R-HSA-3928663	EPHA-mediated growth cone collapse	LYN	LYN proto-oncogene, Src family tyrosine kinase	4067	down	1,36	2,34E-02
R-HSA-112412	SOS-mediated signalling	IRS1	insulin receptor substrate 1	3667	down	1,89	6,25E-03
R-HSA-112412	SOS-mediated signalling	HRAS	HRas proto-oncogene, GTPase	3265	down	1,31	2,19E-03
R-HSA-112412	SOS-mediated signalling	IRS2	insulin receptor substrate 2	8660	up	2,21	2,22E-02
R-HSA-2660826	Constitutive Signaling by NOTCH1 t(7;9)(NOTCH1:M1580_K2555) Translocation Mutant	ADAM17	ADAM metallopeptidase domain 17	6868	up	2,59	1,60E-03
R-HSA-2660826	Constitutive Signaling by NOTCH1 t(7;9)(NOTCH1:M1580_K2555) Translocation Mutant	JAG1	jagged 1	182	up	1,84	3,27E-02
R-HSA-2660826	Constitutive Signaling by NOTCH1 t(7;9)(NOTCH1:M1580_K2555) Translocation Mutant	NOTCH1	notch 1	4851	down	1,62	2,46E-02
R-HSA-1251932	PLCG1 events in ERBB2 signaling	PLCG1	phospholipase C gamma 1	5335	down	1,51	2,85E-02
R-HSA-1251932	PLCG1 events in ERBB2 signaling	ERBB2	erb-b2 receptor tyrosine kinase 2	2064	down	1,47	1,93E-02
R-HSA-199220	Vitamin B5 (pantothenate) metabolism	SLC5A6	solute carrier family 5 member 6	8884	down	1,35	8,34E-03
R-HSA-199220	Vitamin B5 (pantothenate) metabolism	FASN	fatty acid synthase	2194	down	1,96	8,31E-03
R-HSA-211163	AKT-mediated inactivation of FOXO1A	AKT1	AKT serine/threonine kinase 1	207	down	1,37	1,42E-03
R-HSA-211163	AKT-mediated inactivation of FOXO1A	AKT2	AKT serine/threonine kinase 2	208	down	1,28	6,33E-03
R-HSA-5696395	Formation of Incision Complex in GG-NER	RAD23B	RAD23 homolog B, nucleotide excision repair protein	5887	up	1,23	3,34E-02
R-HSA-5696395	Formation of Incision Complex in GG-NER	ERCC2	ERCC excision repair 2, TFIIH core complex helicase subunit	2068	down	1,29	2,20E-02
R-HSA-5696395	Formation of Incision Complex in GG-NER	ERCC3	ERCC excision repair 3, TFIIH core complex helicase subunit	2071	down	1,20	2,37E-02
R-HSA-5696395	Formation of Incision Complex in GG-NER	CDK7	cyclin dependent kinase 7	1022	up	1,37	4,38E-02
R-HSA-5696395	Formation of Incision Complex in GG-NER	SUMO3	small ubiquitin-like modifier 3	6612	down	1,24	4,67E-02
R-HSA-5696395	Formation of Incision Complex in GG-NER	RPA1	replication protein A1	6117	down	1,41	4,93E-02
R-HSA-5696395	Formation of Incision Complex in GG-NER	PARP1	poly(ADP-ribose) polymerase 1	142	down	1,50	3,92E-02
R-HSA-5696395	Formation of Incision Complex in GG-NER	GTF2H1	general transcription factor IIH subunit 1	2965	up	1,33	1,85E-02
R-HSA-168325	Viral Messenger RNA Synthesis	POLR2E	RNA polymerase II subunit E	5434	down	1,31	3,18E-03
R-HSA-168325	Viral Messenger RNA Synthesis	NUP62	nucleoporin 62	23636	down	1,52	4,39E-03
R-HSA-168325	Viral Messenger RNA Synthesis	POLR2F	RNA polymerase II subunit F	5435	down	1,41	3,22E-02
R-HSA-168325	Viral Messenger RNA Synthesis	POLR2L	RNA polymerase II subunit L	5441	down	1,52	3,58E-03
R-HSA-168325	Viral Messenger RNA Synthesis	NUP58	nucleoporin 58	9818	up	1,61	1,28E-02
R-HSA-168325	Viral Messenger RNA Synthesis	POLR2B	RNA polymerase II subunit B	5431	down	1,23	3,81E-02
R-HSA-168638	NOD1/2 Signaling Pathway	MAPK12	mitogen-activated protein kinase 12	6300	down	1,37	3,32E-03
R-HSA-168638	NOD1/2 Signaling Pathway	ITCH	itchy E3 ubiquitin protein ligase	83737	up	1,51	6,64E-03
R-HSA-168638	NOD1/2 Signaling Pathway	CYLD	CYLD lysine 63 deubiquitinase	1540	up	1,34	4,86E-02
R-HSA-168638	NOD1/2 Signaling Pathway	TAB1	TGF-beta activated kinase 1 (MAP3K7) binding protein 1	10454	down	1,29	1,94E-02
R-HSA-168638	NOD1/2 Signaling Pathway	RIPK2	receptor interacting serine/threonine kinase 2	8767	up	1,72	8,31E-03
R-HSA-168638	NOD1/2 Signaling Pathway	TAB3	TGF-beta activated kinase 1 and MAP3K7 binding protein 3	257397	up	1,40	4,94E-02
R-HSA-168638	NOD1/2 Signaling Pathway	BIRC2	baculoviral IAP repeat containing 2	329	up	1,38	1,86E-02
R-HSA-165159	mTOR signalling	AKT1S1	AKT1 substrate 1	84335	down	1,21	4,33E-02
R-HSA-165159	mTOR signalling	RRAGC	Ras related GTP binding C	64121	up	1,78	6,10E-03
R-HSA-165159	mTOR signalling	AKT1	AKT serine/threonine kinase 1	207	down	1,37	1,42E-03
R-HSA-165159	mTOR signalling	RPTOR	regulatory associated protein of MTOR complex 1	57521	down	1,20	1,16E-02
R-HSA-399954	Sema3A PAK dependent Axon repulsion	PLXNA1	plexin A1	5361	down	1,28	9,70E-04
R-HSA-399954	Sema3A PAK dependent Axon repulsion	CFL1	cofilin 1	1072	down	1,29	3,02E-02
R-HSA-399954	Sema3A PAK dependent Axon repulsion	LIMK1	LIM domain kinase 1	3984	down	1,44	6,49E-03
R-HSA-162658	Golgi Cisternae Pericentriolar Stack Reorganization	RAB1B	RAB1B, member RAS oncogene family	81876	down	1,27	4,09E-04
R-HSA-162658	Golgi Cisternae Pericentriolar Stack Reorganization	BLZF1	basic leucine zipper nuclear factor 1	8548	up	1,43	2,30E-02
R-HSA-162658	Golgi Cisternae Pericentriolar Stack Reorganization	GOLGA2	golgin A2	2801	up	1,85	1,27E-02
R-HSA-162658	Golgi Cisternae Pericentriolar Stack Reorganization	USO1	USO1 vesicle transport factor	8615	up	1,77	6,10E-03
R-HSA-5213460	RIPK1-mediated regulated necrosis	FADD	Fas associated via death domain	8772	down	1,31	8,90E-03
R-HSA-5213460	RIPK1-mediated regulated necrosis	TNFRSF10B	TNF receptor superfamily member 10b	8795	up	2,77	1,99E-03
R-HSA-5213460	RIPK1-mediated regulated necrosis	TRAF2	TNF receptor associated factor 2	7186	down	1,47	2,65E-02
R-HSA-5213460	RIPK1-mediated regulated necrosis	BIRC2	baculoviral IAP repeat containing 2	329	up	1,38	1,86E-02
R-HSA-4615885	SUMOylation of DNA replication proteins	TOP1	DNA topoisomerase I	7150	up	1,51	1,94E-02
R-HSA-4615885	SUMOylation of DNA replication proteins	SUMO3	small ubiquitin-like modifier 3	6612	down	1,24	4,67E-02
R-HSA-4615885	SUMOylation of DNA replication proteins	INCENP	inner centromere protein	3619	down	1,78	2,08E-02
R-HSA-4615885	SUMOylation of DNA replication proteins	NUP58	nucleoporin 58	9818	up	1,61	1,28E-02
R-HSA-4615885	SUMOylation of DNA replication proteins	RANGAP1	Ran GTPase activating protein 1	5905	down	1,48	1,41E-02
R-HSA-4615885	SUMOylation of DNA replication proteins	NUP62	nucleoporin 62	23636	down	1,52	4,39E-03
R-HSA-4615885	SUMOylation of DNA replication proteins	PCNA	proliferating cell nuclear antigen	5111	down	2,14	4,63E-02
R-HSA-5545619	XAV939 inhibits tankyrase, stabilizing AXIN	TNKS2	tankyrase 2	80351	up	1,68	3,02E-03
R-HSA-5545619	XAV939 inhibits tankyrase, stabilizing AXIN	TNKS	tankyrase	8658	up	1,42	8,31E-03
R-HSA-111453	BH3-only proteins associate with and inactivate anti-apoptotic BCL-2 members	BBC3	BCL2 binding component 3	27113	up	2,09	3,17E-02
R-HSA-111453	BH3-only proteins associate with and inactivate anti-apoptotic BCL-2 members	BID	BH3 interacting domain death agonist	637	down	1,40	2,42E-02
R-HSA-111453	BH3-only proteins associate with and inactivate anti-apoptotic BCL-2 members	PMAIP1	phorbol-12-myristate-13-acetate-induced protein 1	5366	up	2,01	4,52E-02
R-HSA-163680	AMPK inhibits chREBP transcriptional activation activity	PRKAG2	protein kinase AMP-activated non-catalytic subunit gamma 2	51422	up	1,28	4,57E-02
R-HSA-163680	AMPK inhibits chREBP transcriptional activation activity	STK11	serine/threonine kinase 11	6794	down	1,25	3,05E-02
R-HSA-163680	AMPK inhibits chREBP transcriptional activation activity	PRKAB2	protein kinase AMP-activated non-catalytic subunit beta 2	5565	up	1,83	1,27E-02
R-HSA-110362	POLB-Dependent Long Patch Base Excision Repair	POLB	DNA polymerase beta	5423	up	1,25	3,75E-02
R-HSA-110362	POLB-Dependent Long Patch Base Excision Repair	FEN1	flap structure-specific endonuclease 1	2237	down	2,04	1,60E-02
R-HSA-110362	POLB-Dependent Long Patch Base Excision Repair	PARP1	poly(ADP-ribose) polymerase 1	142	down	1,50	3,92E-02
R-HSA-6787450	tRNA modification in the mitochondrion	MTO1	mitochondrial tRNA translation optimization 1	25821	up	1,47	2,12E-02
R-HSA-6787450	tRNA modification in the mitochondrion	GTPBP3	GTP binding protein 3, mitochondrial	84705	down	1,48	4,00E-02
R-HSA-6787450	tRNA modification in the mitochondrion	TRMU	tRNA 5-methylaminomethyl-2-thiouridylate methyltransferase	55687	down	1,54	1,56E-02
R-HSA-3371599	Defective HLCS causes multiple carboxylase deficiency	MCCC1	methylcrotonoyl-CoA carboxylase 1	56922	up	1,28	4,04E-02
R-HSA-3371599	Defective HLCS causes multiple carboxylase deficiency	PCCA	propionyl-CoA carboxylase alpha subunit	5095	up	1,37	2,03E-02
R-HSA-3371599	Defective HLCS causes multiple carboxylase deficiency	ACACA	acetyl-CoA carboxylase alpha	31	down	1,40	2,54E-02
R-HSA-1433557	Signaling by SCF-KIT	FER	FER tyrosine kinase	2241	up	1,40	6,10E-03
R-HSA-1433557	Signaling by SCF-KIT	GRB10	growth factor receptor bound protein 10	2887	up	1,86	2,07E-02
R-HSA-1433557	Signaling by SCF-KIT	HRAS	HRas proto-oncogene, GTPase	3265	down	1,31	2,19E-03
R-HSA-1433557	Signaling by SCF-KIT	LYN	LYN proto-oncogene, Src family tyrosine kinase	4067	down	1,36	2,34E-02
R-HSA-1433557	Signaling by SCF-KIT	YES1	YES proto-oncogene 1, Src family tyrosine kinase	7525	up	1,30	2,08E-02
R-HSA-1433557	Signaling by SCF-KIT	PIK3R1	phosphoinositide-3-kinase regulatory subunit 1	5295	down	2,04	8,40E-03
R-HSA-1433557	Signaling by SCF-KIT	PIK3CA	phosphatidylinositol-4,5-bisphosphate 3-kinase catalytic subunit alpha	5290	up	1,33	3,17E-02
R-HSA-5628897	TP53 Regulates Metabolic Genes	RPTOR	regulatory associated protein of MTOR complex 1	57521	down	1,20	1,16E-02
R-HSA-5628897	TP53 Regulates Metabolic Genes	LRPPRC	leucine rich pentatricopeptide repeat containing	10128	up	1,30	4,03E-03
R-HSA-5628897	TP53 Regulates Metabolic Genes	RRAGC	Ras related GTP binding C	64121	up	1,78	6,10E-03
R-HSA-5628897	TP53 Regulates Metabolic Genes	PRKAG2	protein kinase AMP-activated non-catalytic subunit gamma 2	51422	up	1,28	4,57E-02
R-HSA-5628897	TP53 Regulates Metabolic Genes	AKT2	AKT serine/threonine kinase 2	208	down	1,28	6,33E-03
R-HSA-5628897	TP53 Regulates Metabolic Genes	AKT1	AKT serine/threonine kinase 1	207	down	1,37	1,42E-03
R-HSA-5628897	TP53 Regulates Metabolic Genes	PRKAB2	protein kinase AMP-activated non-catalytic subunit beta 2	5565	up	1,83	1,27E-02
R-HSA-5628897	TP53 Regulates Metabolic Genes	PTEN	phosphatase and tensin homolog	5728	up	1,33	4,72E-02
R-HSA-5628897	TP53 Regulates Metabolic Genes	AGO3	argonaute 3, RISC catalytic component	192669	up	1,36	1,80E-02
R-HSA-5628897	TP53 Regulates Metabolic Genes	PRDX2	peroxiredoxin 2	7001	down	1,26	3,14E-02
R-HSA-5628897	TP53 Regulates Metabolic Genes	SESN2	sestrin 2	83667	up	2,90	1,62E-02
R-HSA-5628897	TP53 Regulates Metabolic Genes	GPI	glucose-6-phosphate isomerase	2821	down	1,24	1,55E-02
R-HSA-5628897	TP53 Regulates Metabolic Genes	YWHAH	tyrosine 3-monooxygenase/tryptophan 5-monooxygenase activation protein eta	7533	down	1,33	4,79E-02
R-HSA-5205685	Pink/Parkin Mediated Mitophagy	ATG12	autophagy related 12	9140	up	1,35	4,10E-02
R-HSA-5205685	Pink/Parkin Mediated Mitophagy	MAP1LC3B	microtubule associated protein 1 light chain 3 beta	81631	up	2,92	2,24E-03
R-HSA-5205685	Pink/Parkin Mediated Mitophagy	TOMM40	translocase of outer mitochondrial membrane 40	10452	down	1,29	4,09E-04
R-HSA-5205685	Pink/Parkin Mediated Mitophagy	TOMM70	translocase of outer mitochondrial membrane 70	9868	up	1,24	3,74E-02
R-HSA-5205685	Pink/Parkin Mediated Mitophagy	SQSTM1	sequestosome 1	8878	up	1,88	2,42E-02
R-HSA-389513	CTLA4 inhibitory signaling	AKT1	AKT serine/threonine kinase 1	207	down	1,37	1,42E-03
R-HSA-389513	CTLA4 inhibitory signaling	AKT2	AKT serine/threonine kinase 2	208	down	1,28	6,33E-03
R-HSA-389513	CTLA4 inhibitory signaling	YES1	YES proto-oncogene 1, Src family tyrosine kinase	7525	up	1,30	2,08E-02
R-HSA-389513	CTLA4 inhibitory signaling	LYN	LYN proto-oncogene, Src family tyrosine kinase	4067	down	1,36	2,34E-02
R-HSA-389513	CTLA4 inhibitory signaling	PPP2CB	protein phosphatase 2 catalytic subunit beta	5516	up	1,30	4,79E-02
R-HSA-2122948	Activated NOTCH1 Transmits Signal to the Nucleus	ITCH	itchy E3 ubiquitin protein ligase	83737	up	1,51	6,64E-03
R-HSA-2122948	Activated NOTCH1 Transmits Signal to the Nucleus	ARRB1	arrestin beta 1	408	down	1,79	2,42E-02
R-HSA-2122948	Activated NOTCH1 Transmits Signal to the Nucleus	ADAM17	ADAM metallopeptidase domain 17	6868	up	2,59	1,60E-03
R-HSA-2122948	Activated NOTCH1 Transmits Signal to the Nucleus	JAG1	jagged 1	182	up	1,84	3,27E-02
R-HSA-2122948	Activated NOTCH1 Transmits Signal to the Nucleus	NOTCH1	notch 1	4851	down	1,62	2,46E-02
R-HSA-2122948	Activated NOTCH1 Transmits Signal to the Nucleus	DTX4	deltex E3 ubiquitin ligase 4	23220	down	1,52	4,63E-02
R-HSA-375170	CDO in myogenesis	TCF12	transcription factor 12	6938	up	1,34	4,98E-02
R-HSA-375170	CDO in myogenesis	MEF2D	myocyte enhancer factor 2D	4209	up	1,90	4,04E-02
R-HSA-375170	CDO in myogenesis	MAPK12	mitogen-activated protein kinase 12	6300	down	1,37	3,32E-03
R-HSA-375170	CDO in myogenesis	SPAG9	sperm associated antigen 9	9043	up	1,62	6,49E-03
R-HSA-375170	CDO in myogenesis	BNIP2	BCL2 interacting protein 2	663	up	1,31	3,45E-02
R-HSA-375170	CDO in myogenesis	MEF2A	myocyte enhancer factor 2A	4205	up	1,55	1,41E-02
R-HSA-5357956	TNFR1-induced NFkappaB signaling pathway	TAB3	TGF-beta activated kinase 1 and MAP3K7 binding protein 3	257397	up	1,40	4,94E-02
R-HSA-5357956	TNFR1-induced NFkappaB signaling pathway	BIRC2	baculoviral IAP repeat containing 2	329	up	1,38	1,86E-02
R-HSA-5357956	TNFR1-induced NFkappaB signaling pathway	TRAF2	TNF receptor associated factor 2	7186	down	1,47	2,65E-02
R-HSA-5357956	TNFR1-induced NFkappaB signaling pathway	TAB1	TGF-beta activated kinase 1 (MAP3K7) binding protein 1	10454	down	1,29	1,94E-02
R-HSA-5357956	TNFR1-induced NFkappaB signaling pathway	CYLD	CYLD lysine 63 deubiquitinase	1540	up	1,34	4,86E-02
R-HSA-5357956	TNFR1-induced NFkappaB signaling pathway	OTUD7B	OTU deubiquitinase 7B	56957	up	1,27	3,81E-02
R-HSA-2559585	Oncogene Induced Senescence	ETS1	ETS proto-oncogene 1, transcription factor	2113	up	2,07	1,22E-02
R-HSA-2559585	Oncogene Induced Senescence	CDKN2B	cyclin dependent kinase inhibitor 2B	1030	up	2,40	3,90E-02
R-HSA-2559585	Oncogene Induced Senescence	E2F1	E2F transcription factor 1	1869	down	1,64	3,25E-02
R-HSA-2559585	Oncogene Induced Senescence	TFDP1	transcription factor Dp-1	7027	down	1,77	1,08E-02
R-HSA-2559585	Oncogene Induced Senescence	ETS2	ETS proto-oncogene 2, transcription factor	2114	down	1,49	4,28E-02
R-HSA-2559585	Oncogene Induced Senescence	AGO3	argonaute 3, RISC catalytic component	192669	up	1,36	1,80E-02
R-HSA-674695	RNA Polymerase II Pre-transcription Events	CDK7	cyclin dependent kinase 7	1022	up	1,37	4,38E-02
R-HSA-674695	RNA Polymerase II Pre-transcription Events	CDC73	cell division cycle 73	79577	up	1,37	4,41E-02
R-HSA-674695	RNA Polymerase II Pre-transcription Events	ERCC2	ERCC excision repair 2, TFIIH core complex helicase subunit	2068	down	1,29	2,20E-02
R-HSA-674695	RNA Polymerase II Pre-transcription Events	ERCC3	ERCC excision repair 3, TFIIH core complex helicase subunit	2071	down	1,20	2,37E-02
R-HSA-674695	RNA Polymerase II Pre-transcription Events	POLR2B	RNA polymerase II subunit B	5431	down	1,23	3,81E-02
R-HSA-674695	RNA Polymerase II Pre-transcription Events	POLR2L	RNA polymerase II subunit L	5441	down	1,52	3,58E-03
R-HSA-674695	RNA Polymerase II Pre-transcription Events	POLR2F	RNA polymerase II subunit F	5435	down	1,41	3,22E-02
R-HSA-674695	RNA Polymerase II Pre-transcription Events	GTF2H1	general transcription factor IIH subunit 1	2965	up	1,33	1,85E-02
R-HSA-674695	RNA Polymerase II Pre-transcription Events	TCEA1	transcription elongation factor A1	6917	up	1,76	1,81E-02
R-HSA-674695	RNA Polymerase II Pre-transcription Events	POLR2E	RNA polymerase II subunit E	5434	down	1,31	3,18E-03
R-HSA-674695	RNA Polymerase II Pre-transcription Events	TAF2	TATA-box binding protein associated factor 2	6873	up	1,29	5,94E-03
R-HSA-674695	RNA Polymerase II Pre-transcription Events	CCNT1	cyclin T1	904	up	1,34	3,05E-02
R-HSA-5576892	Phase 0 - rapid depolarisation	CALM3	calmodulin 3	808	down	1,43	2,23E-02
R-HSA-5576892	Phase 0 - rapid depolarisation	CALM2	calmodulin 2	805	down	1,43	2,23E-02
R-HSA-5576892	Phase 0 - rapid depolarisation	SCN5A	sodium voltage-gated channel alpha subunit 5	6331	down	15,38	3,09E-02
R-HSA-5576892	Phase 0 - rapid depolarisation	CACNB3	calcium voltage-gated channel auxiliary subunit beta 3	784	down	1,19	3,30E-02
R-HSA-5576892	Phase 0 - rapid depolarisation	CAMK2D	calcium/calmodulin dependent protein kinase II delta	817	up	1,29	1,49E-02
R-HSA-5576892	Phase 0 - rapid depolarisation	CALM1	calmodulin 1	801	down	1,43	2,23E-02
R-HSA-450604	KSRP (KHSRP) binds and destabilizes mRNA	EXOSC6	exosome component 6	118460	down	1,50	1,04E-02
R-HSA-450604	KSRP (KHSRP) binds and destabilizes mRNA	AKT1	AKT serine/threonine kinase 1	207	down	1,37	1,42E-03
R-HSA-450604	KSRP (KHSRP) binds and destabilizes mRNA	EXOSC4	exosome component 4	54512	down	1,51	2,76E-03
R-HSA-432722	Golgi Associated Vesicle Biogenesis	SNX9	sorting nexin 9	51429	up	1,42	4,22E-02
R-HSA-432722	Golgi Associated Vesicle Biogenesis	DNAJC6	DnaJ heat shock protein family (Hsp40) member C6	9829	up	1,87	1,56E-02
R-HSA-432722	Golgi Associated Vesicle Biogenesis	YIPF6	Yip1 domain family member 6	286451	up	1,44	2,29E-02
R-HSA-432722	Golgi Associated Vesicle Biogenesis	PIK3C2A	phosphatidylinositol-4-phosphate 3-kinase catalytic subunit type 2 alpha	5286	up	1,30	1,79E-02
R-HSA-432722	Golgi Associated Vesicle Biogenesis	ARRB1	arrestin beta 1	408	down	1,79	2,42E-02
R-HSA-432722	Golgi Associated Vesicle Biogenesis	VAMP2	vesicle associated membrane protein 2	6844	up	1,50	4,82E-02
R-HSA-432722	Golgi Associated Vesicle Biogenesis	NECAP1	NECAP endocytosis associated 1	25977	up	1,50	1,94E-02
R-HSA-432722	Golgi Associated Vesicle Biogenesis	AP1M1	adaptor related protein complex 1 mu 1 subunit	8907	down	1,24	1,30E-02
R-HSA-432722	Golgi Associated Vesicle Biogenesis	PICALM	phosphatidylinositol binding clathrin assembly protein	8301	up	1,34	3,22E-02
R-HSA-70171	Glycolysis	TPI1	triosephosphate isomerase 1	7167	down	1,28	3,58E-02
R-HSA-70171	Glycolysis	PGAM1	phosphoglycerate mutase 1	5223	down	1,62	5,67E-03
R-HSA-70171	Glycolysis	GPI	glucose-6-phosphate isomerase	2821	down	1,24	1,55E-02
R-HSA-70171	Glycolysis	PFKFB2	6-phosphofructo-2-kinase/fructose-2,6-biphosphatase 2	5208	up	1,39	4,32E-02
R-HSA-70171	Glycolysis	PKM	pyruvate kinase M1/2	5315	down	1,35	4,16E-02
R-HSA-70171	Glycolysis	PPP2CB	protein phosphatase 2 catalytic subunit beta	5516	up	1,30	4,79E-02
R-HSA-112411	MAPK1 (ERK2) activation	IL6R	interleukin 6 receptor	3570	up	2,48	3,34E-02
R-HSA-112411	MAPK1 (ERK2) activation	IL6ST	interleukin 6 signal transducer	3572	up	1,52	1,96E-02
R-HSA-112411	MAPK1 (ERK2) activation	JAK1	Janus kinase 1	3716	up	1,53	2,13E-02
R-HSA-3878781	Glycogen storage disease type IV (GBE1)	GYS1	glycogen synthase 1	2997	down	1,32	2,63E-02
R-HSA-3878781	Glycogen storage disease type IV (GBE1)	GYG2	glycogenin 2	8908	down	1,52	4,53E-02
R-HSA-1614517	Sulfide oxidation to sulfate	SLC25A10	solute carrier family 25 member 10	1468	down	1,83	5,12E-03
R-HSA-1614517	Sulfide oxidation to sulfate	SUOX	sulfite oxidase	6821	down	1,44	3,35E-02
R-HSA-426048	Arachidonate production from DAG	DAGLA	diacylglycerol lipase alpha	747	down	1,27	4,46E-02
R-HSA-426048	Arachidonate production from DAG	ABHD6	abhydrolase domain containing 6	57406	down	1,49	2,16E-02
R-HSA-2122947	NOTCH1 Intracellular Domain Regulates Transcription	TBL1X	transducin beta like 1 X-linked	6907	down	1,20	2,84E-02
R-HSA-2122947	NOTCH1 Intracellular Domain Regulates Transcription	NOTCH1	notch 1	4851	down	1,62	2,46E-02
R-HSA-2122947	NOTCH1 Intracellular Domain Regulates Transcription	MAMLD1	mastermind like domain containing 1	10046	down	3,36	4,56E-02
R-HSA-2122947	NOTCH1 Intracellular Domain Regulates Transcription	HIF1A	hypoxia inducible factor 1 alpha subunit	3091	up	1,23	4,66E-02
R-HSA-2122947	NOTCH1 Intracellular Domain Regulates Transcription	HDAC4	histone deacetylase 4	9759	down	1,38	1,08E-02
R-HSA-2122947	NOTCH1 Intracellular Domain Regulates Transcription	KAT2A	lysine acetyltransferase 2A	2648	down	1,39	1,20E-02
R-HSA-2122947	NOTCH1 Intracellular Domain Regulates Transcription	HEY1	hes related family bHLH transcription factor with YRPW motif 1	23462	up	3,28	1,40E-02
R-HSA-2122947	NOTCH1 Intracellular Domain Regulates Transcription	HDAC9	histone deacetylase 9	9734	up	2,67	1,19E-02
R-HSA-983189	Kinesins	KIF5B	kinesin family member 5B	3799	up	1,40	7,18E-03
R-HSA-983189	Kinesins	KIF1C	kinesin family member 1C	10749	down	1,20	2,45E-02
R-HSA-983189	Kinesins	TUBA1B	tubulin alpha 1b	10376	down	1,78	2,30E-02
R-HSA-983189	Kinesins	KIF3C	kinesin family member 3C	3797	down	1,58	4,57E-02
R-HSA-983189	Kinesins	KIFC1	kinesin family member C1	3833	down	1,95	2,60E-02
R-HSA-983189	Kinesins	TUBA4A	tubulin alpha 4a	7277	down	1,63	2,97E-02
R-HSA-983189	Kinesins	KIF18B	kinesin family member 18B	146909	down	1,94	3,01E-02
R-HSA-983189	Kinesins	KIF16B	kinesin family member 16B	55614	up	1,64	5,27E-03
R-HSA-5654704	SHC-mediated cascade:FGFR3	HRAS	HRas proto-oncogene, GTPase	3265	down	1,31	2,19E-03
R-HSA-5654704	SHC-mediated cascade:FGFR3	FGF2	fibroblast growth factor 2	2247	down	5,35	3,09E-02
R-HSA-5654704	SHC-mediated cascade:FGFR3	FGFR3	fibroblast growth factor receptor 3	2261	down	1,70	4,60E-02
R-HSA-5654710	PI-3K cascade:FGFR3	FGF2	fibroblast growth factor 2	2247	down	5,35	3,09E-02
R-HSA-5654710	PI-3K cascade:FGFR3	PIK3R1	phosphoinositide-3-kinase regulatory subunit 1	5295	down	2,04	8,40E-03
R-HSA-5654710	PI-3K cascade:FGFR3	FGFR3	fibroblast growth factor receptor 3	2261	down	1,70	4,60E-02
R-HSA-5654710	PI-3K cascade:FGFR3	PIK3CA	phosphatidylinositol-4,5-bisphosphate 3-kinase catalytic subunit alpha	5290	up	1,33	3,17E-02
R-HSA-1912420	Pre-NOTCH Processing in Golgi	SEL1L	SEL1L ERAD E3 ligase adaptor subunit	6400	up	2,76	4,03E-03
R-HSA-1912420	Pre-NOTCH Processing in Golgi	LFNG	LFNG O-fucosylpeptide 3-beta-N-acetylglucosaminyltransferase	3955	down	2,26	1,16E-02
R-HSA-1912420	Pre-NOTCH Processing in Golgi	ATP2A3	ATPase sarcoplasmic/endoplasmic reticulum Ca2+ transporting 3	489	down	1,62	4,34E-02
R-HSA-1912420	Pre-NOTCH Processing in Golgi	NOTCH1	notch 1	4851	down	1,62	2,46E-02
R-HSA-373753	Nephrin family interactions	PIK3CA	phosphatidylinositol-4,5-bisphosphate 3-kinase catalytic subunit alpha	5290	up	1,33	3,17E-02
R-HSA-373753	Nephrin family interactions	PIK3R1	phosphoinositide-3-kinase regulatory subunit 1	5295	down	2,04	8,40E-03
R-HSA-373753	Nephrin family interactions	NCK1	NCK adaptor protein 1	4690	up	1,48	1,42E-02
R-HSA-373753	Nephrin family interactions	SPTBN1	spectrin beta, non-erythrocytic 1	6711	up	1,42	1,66E-02
R-HSA-373753	Nephrin family interactions	CD2AP	CD2 associated protein	23607	up	1,26	4,32E-02
R-HSA-2173795	Downregulation of SMAD2/3:SMAD4 transcriptional activity	SMAD2	SMAD family member 2	4087	up	1,29	2,19E-02
R-HSA-2173795	Downregulation of SMAD2/3:SMAD4 transcriptional activity	SMURF2	SMAD specific E3 ubiquitin protein ligase 2	64750	up	1,49	4,16E-02
R-HSA-2173795	Downregulation of SMAD2/3:SMAD4 transcriptional activity	PARP1	poly(ADP-ribose) polymerase 1	142	down	1,50	3,92E-02
R-HSA-2173795	Downregulation of SMAD2/3:SMAD4 transcriptional activity	SKIL	SKI like proto-oncogene	6498	up	1,70	1,91E-02
R-HSA-2173795	Downregulation of SMAD2/3:SMAD4 transcriptional activity	TGIF2	TGFB induced factor homeobox 2	60436	down	1,76	2,54E-02
R-HSA-5685942	HDR through Homologous Recombination (HRR)	POLD1	DNA polymerase delta 1, catalytic subunit	5424	down	1,59	4,62E-02
R-HSA-5685942	HDR through Homologous Recombination (HRR)	NBN	nibrin	4683	up	1,25	3,15E-02
R-HSA-5685942	HDR through Homologous Recombination (HRR)	POLE	DNA polymerase epsilon, catalytic subunit	5426	down	1,55	2,67E-02
R-HSA-5685942	HDR through Homologous Recombination (HRR)	RPA1	replication protein A1	6117	down	1,41	4,93E-02
R-HSA-5685942	HDR through Homologous Recombination (HRR)	RFC1	replication factor C subunit 1	5981	up	1,15	2,18E-02
R-HSA-5685942	HDR through Homologous Recombination (HRR)	PCNA	proliferating cell nuclear antigen	5111	down	2,14	4,63E-02
R-HSA-5685942	HDR through Homologous Recombination (HRR)	POLD2	DNA polymerase delta 2, accessory subunit	5425	down	1,30	1,92E-02
R-HSA-933541	TRAF6 mediated IRF7 activation	MYD88	myeloid differentiation primary response 88	4615	down	1,55	1,85E-02
R-HSA-933541	TRAF6 mediated IRF7 activation	IRF3	interferon regulatory factor 3	3661	down	1,33	2,58E-03
R-HSA-933541	TRAF6 mediated IRF7 activation	IKBKE	inhibitor of nuclear factor kappa B kinase subunit epsilon	9641	down	1,67	1,00E-02
R-HSA-933541	TRAF6 mediated IRF7 activation	TRAF2	TNF receptor associated factor 2	7186	down	1,47	2,65E-02
R-HSA-1632852	Macroautophagy	PRKAB2	protein kinase AMP-activated non-catalytic subunit beta 2	5565	up	1,83	1,27E-02
R-HSA-1632852	Macroautophagy	ATG12	autophagy related 12	9140	up	1,35	4,10E-02
R-HSA-1632852	Macroautophagy	GABARAPL1	GABA type A receptor associated protein like 1	23710	up	2,62	4,12E-03
R-HSA-1632852	Macroautophagy	RRAGC	Ras related GTP binding C	64121	up	1,78	6,10E-03
R-HSA-1632852	Macroautophagy	RPTOR	regulatory associated protein of MTOR complex 1	57521	down	1,20	1,16E-02
R-HSA-1632852	Macroautophagy	WIPI1	WD repeat domain, phosphoinositide interacting 1	55062	up	3,38	2,86E-03
R-HSA-1632852	Macroautophagy	MAP1LC3B	microtubule associated protein 1 light chain 3 beta	81631	up	2,92	2,24E-03
R-HSA-1632852	Macroautophagy	PRKAG2	protein kinase AMP-activated non-catalytic subunit gamma 2	51422	up	1,28	4,57E-02
R-HSA-1632852	Macroautophagy	RB1CC1	RB1 inducible coiled-coil 1	9821	up	1,55	2,96E-02
R-HSA-437239	Recycling pathway of L1	L1CAM	L1 cell adhesion molecule	3897	down	2,86	3,09E-02
R-HSA-437239	Recycling pathway of L1	ACTG1	actin gamma 1	71	up	1,58	1,66E-02
R-HSA-437239	Recycling pathway of L1	RPS6KA5	ribosomal protein S6 kinase A5	9252	up	2,11	5,94E-03
R-HSA-437239	Recycling pathway of L1	TUBA1B	tubulin alpha 1b	10376	down	1,78	2,30E-02
R-HSA-437239	Recycling pathway of L1	DPYSL2	dihydropyrimidinase like 2	1808	down	1,77	2,19E-02
R-HSA-437239	Recycling pathway of L1	RPS6KA4	ribosomal protein S6 kinase A4	8986	down	1,33	5,67E-03
R-HSA-437239	Recycling pathway of L1	TUBA4A	tubulin alpha 4a	7277	down	1,63	2,97E-02
R-HSA-1236382	Constitutive Signaling by Ligand-Responsive EGFR Cancer Variants	PIK3CA	phosphatidylinositol-4,5-bisphosphate 3-kinase catalytic subunit alpha	5290	up	1,33	3,17E-02
R-HSA-1236382	Constitutive Signaling by Ligand-Responsive EGFR Cancer Variants	PLCG1	phospholipase C gamma 1	5335	down	1,51	2,85E-02
R-HSA-1236382	Constitutive Signaling by Ligand-Responsive EGFR Cancer Variants	PIK3R1	phosphoinositide-3-kinase regulatory subunit 1	5295	down	2,04	8,40E-03
R-HSA-1236382	Constitutive Signaling by Ligand-Responsive EGFR Cancer Variants	HRAS	HRas proto-oncogene, GTPase	3265	down	1,31	2,19E-03
R-HSA-936964	Activation of IRF3/IRF7 mediated by TBK1/IKK epsilon	IKBKE	inhibitor of nuclear factor kappa B kinase subunit epsilon	9641	down	1,67	1,00E-02
R-HSA-936964	Activation of IRF3/IRF7 mediated by TBK1/IKK epsilon	IRF3	interferon regulatory factor 3	3661	down	1,33	2,58E-03
R-HSA-936964	Activation of IRF3/IRF7 mediated by TBK1/IKK epsilon	TRAF3	TNF receptor associated factor 3	7187	down	1,40	1,36E-02
R-HSA-1963642	PI3K events in ERBB2 signaling	HBEGF	heparin binding EGF like growth factor	1839	up	3,67	5,67E-03
R-HSA-1963642	PI3K events in ERBB2 signaling	PIK3R1	phosphoinositide-3-kinase regulatory subunit 1	5295	down	2,04	8,40E-03
R-HSA-1963642	PI3K events in ERBB2 signaling	PIK3CA	phosphatidylinositol-4,5-bisphosphate 3-kinase catalytic subunit alpha	5290	up	1,33	3,17E-02
R-HSA-1963642	PI3K events in ERBB2 signaling	ERBB2	erb-b2 receptor tyrosine kinase 2	2064	down	1,47	1,93E-02
R-HSA-196757	Metabolism of folate and pterines	SLC46A1	solute carrier family 46 member 1	113235	down	1,66	4,58E-02
R-HSA-196757	Metabolism of folate and pterines	MTHFD2	methylenetetrahydrofolate dehydrogenase (NADP+ dependent) 2, methenyltetrahydrofolate cyclohydrolase	10797	up	2,09	9,37E-03
R-HSA-196757	Metabolism of folate and pterines	MTHFD1L	methylenetetrahydrofolate dehydrogenase (NADP+ dependent) 1 like	25902	up	1,36	4,51E-02
R-HSA-196757	Metabolism of folate and pterines	SLC19A1	solute carrier family 19 member 1	6573	down	1,93	4,76E-03
R-HSA-6787639	GDP-fucose biosynthesis	FUOM	fucose mutarotase	282969	down	1,30	1,85E-02
R-HSA-6787639	GDP-fucose biosynthesis	SLC35C1	solute carrier family 35 member C1	55343	down	1,25	2,93E-02
R-HSA-1606341	IRF3 mediated activation of type 1 IFN	DTX4	deltex E3 ubiquitin ligase 4	23220	down	1,52	4,63E-02
R-HSA-1606341	IRF3 mediated activation of type 1 IFN	IRF3	interferon regulatory factor 3	3661	down	1,33	2,58E-03
R-HSA-500753	Pyrimidine biosynthesis	UMPS	uridine monophosphate synthetase	7372	down	1,34	4,41E-02
R-HSA-500753	Pyrimidine biosynthesis	CAD	carbamoyl-phosphate synthetase 2, aspartate transcarbamylase, and dihydroorotase	790	down	1,43	7,14E-03
R-HSA-5173105	O-linked glycosylation	LARGE2	LARGE xylosyl- and glucuronyltransferase 2	120071	down	2,23	3,90E-02
R-HSA-5173105	O-linked glycosylation	DAG1	dystroglycan 1	1605	down	1,65	1,04E-02
R-HSA-3928665	EPH-ephrin mediated repulsion of cells	LYN	LYN proto-oncogene, Src family tyrosine kinase	4067	down	1,36	2,34E-02
R-HSA-3928665	EPH-ephrin mediated repulsion of cells	EFNA4	ephrin A4	1945	down	1,43	4,92E-02
R-HSA-3928665	EPH-ephrin mediated repulsion of cells	EPHA2	EPH receptor A2	1969	up	1,89	2,51E-02
R-HSA-3928665	EPH-ephrin mediated repulsion of cells	EPHB2	EPH receptor B2	2048	down	1,66	2,52E-02
R-HSA-3928665	EPH-ephrin mediated repulsion of cells	EPHA5	EPH receptor A5	2044	down	18,87	1,96E-02
R-HSA-3928665	EPH-ephrin mediated repulsion of cells	YES1	YES proto-oncogene 1, Src family tyrosine kinase	7525	up	1,30	2,08E-02
R-HSA-3928665	EPH-ephrin mediated repulsion of cells	ACTG1	actin gamma 1	71	up	1,58	1,66E-02
R-HSA-3928665	EPH-ephrin mediated repulsion of cells	EFNA3	ephrin A3	1944	down	2,00	4,89E-02
R-HSA-917729	Endosomal Sorting Complex Required For Transport (ESCRT)	CHMP5	charged multivesicular body protein 5	51510	up	1,32	3,37E-02
R-HSA-917729	Endosomal Sorting Complex Required For Transport (ESCRT)	STAM	signal transducing adaptor molecule	8027	up	1,23	3,52E-02
R-HSA-917729	Endosomal Sorting Complex Required For Transport (ESCRT)	VPS37A	VPS37A, ESCRT-I subunit	137492	up	1,48	1,14E-02
R-HSA-917729	Endosomal Sorting Complex Required For Transport (ESCRT)	STAM2	signal transducing adaptor molecule 2	10254	up	1,41	6,99E-03
R-HSA-917729	Endosomal Sorting Complex Required For Transport (ESCRT)	VPS37D	VPS37D, ESCRT-I subunit	155382	up	2,22	5,83E-03
R-HSA-901032	ER Quality Control Compartment (ERQC)	SYVN1	synoviolin 1	84447	up	2,33	1,93E-02
R-HSA-901032	ER Quality Control Compartment (ERQC)	EDEM1	ER degradation enhancing alpha-mannosidase like protein 1	9695	up	2,16	1,32E-02
R-HSA-901032	ER Quality Control Compartment (ERQC)	SEL1L	SEL1L ERAD E3 ligase adaptor subunit	6400	up	2,76	4,03E-03
R-HSA-901032	ER Quality Control Compartment (ERQC)	DERL2	derlin 2	51009	up	1,68	4,88E-02
R-HSA-110056	MAPK3 (ERK1) activation	IL6ST	interleukin 6 signal transducer	3572	up	1,52	1,96E-02
R-HSA-110056	MAPK3 (ERK1) activation	JAK1	Janus kinase 1	3716	up	1,53	2,13E-02
R-HSA-110056	MAPK3 (ERK1) activation	IL6R	interleukin 6 receptor	3570	up	2,48	3,34E-02
R-HSA-1614635	Sulfur amino acid metabolism	AHCY	adenosylhomocysteinase	191	down	1,14	2,15E-02
R-HSA-1614635	Sulfur amino acid metabolism	GCLC	glutamate-cysteine ligase catalytic subunit	2729	up	2,09	2,27E-02
R-HSA-1614635	Sulfur amino acid metabolism	CNDP2	carnosine dipeptidase 2	55748	down	1,20	4,78E-02
R-HSA-3371378	Regulation by c-FLIP	TRAF2	TNF receptor associated factor 2	7186	down	1,47	2,65E-02
R-HSA-3371378	Regulation by c-FLIP	TNFRSF10B	TNF receptor superfamily member 10b	8795	up	2,77	1,99E-03
R-HSA-3371378	Regulation by c-FLIP	FADD	Fas associated via death domain	8772	down	1,31	8,90E-03
R-HSA-5218900	CASP8 activity is inhibited	TRAF2	TNF receptor associated factor 2	7186	down	1,47	2,65E-02
R-HSA-5218900	CASP8 activity is inhibited	FADD	Fas associated via death domain	8772	down	1,31	8,90E-03
R-HSA-5218900	CASP8 activity is inhibited	TNFRSF10B	TNF receptor superfamily member 10b	8795	up	2,77	1,99E-03
R-HSA-2408508	Metabolism of ingested SeMet, Sec, MeSec into H2Se	CTH	cystathionine gamma-lyase	1491	up	3,41	4,94E-03
R-HSA-2408508	Metabolism of ingested SeMet, Sec, MeSec into H2Se	AHCY	adenosylhomocysteinase	191	down	1,14	2,15E-02
R-HSA-2408508	Metabolism of ingested SeMet, Sec, MeSec into H2Se	NNMT	nicotinamide N-methyltransferase	4837	down	2,26	3,05E-02
R-HSA-69416	Dimerization of procaspase-8	TRAF2	TNF receptor associated factor 2	7186	down	1,47	2,65E-02
R-HSA-69416	Dimerization of procaspase-8	TNFRSF10B	TNF receptor superfamily member 10b	8795	up	2,77	1,99E-03
R-HSA-69416	Dimerization of procaspase-8	FADD	Fas associated via death domain	8772	down	1,31	8,90E-03
R-HSA-982772	Growth hormone receptor signaling	ADAM17	ADAM metallopeptidase domain 17	6868	up	2,59	1,60E-03
R-HSA-982772	Growth hormone receptor signaling	IRS2	insulin receptor substrate 2	8660	up	2,21	2,22E-02
R-HSA-982772	Growth hormone receptor signaling	LYN	LYN proto-oncogene, Src family tyrosine kinase	4067	down	1,36	2,34E-02
R-HSA-982772	Growth hormone receptor signaling	SH2B1	SH2B adaptor protein 1	25970	down	1,31	1,81E-02
R-HSA-982772	Growth hormone receptor signaling	IRS1	insulin receptor substrate 1	3667	down	1,89	6,25E-03
R-HSA-3560783	Defective B4GALT7 causes EDS, progeroid type	CSPG4	chondroitin sulfate proteoglycan 4	1464	down	2,22	3,99E-02
R-HSA-3560783	Defective B4GALT7 causes EDS, progeroid type	SDC1	syndecan 1	6382	down	2,17	1,61E-02
R-HSA-3560783	Defective B4GALT7 causes EDS, progeroid type	SDC3	syndecan 3	9672	down	1,68	1,97E-02
R-HSA-3560801	Defective B3GAT3 causes JDSSDHD	CSPG4	chondroitin sulfate proteoglycan 4	1464	down	2,22	3,99E-02
R-HSA-3560801	Defective B3GAT3 causes JDSSDHD	SDC3	syndecan 3	9672	down	1,68	1,97E-02
R-HSA-3560801	Defective B3GAT3 causes JDSSDHD	SDC1	syndecan 1	6382	down	2,17	1,61E-02
R-HSA-4420332	Defective B3GALT6 causes EDSP2 and SEMDJL1	SDC3	syndecan 3	9672	down	1,68	1,97E-02
R-HSA-4420332	Defective B3GALT6 causes EDSP2 and SEMDJL1	SDC1	syndecan 1	6382	down	2,17	1,61E-02
R-HSA-4420332	Defective B3GALT6 causes EDSP2 and SEMDJL1	CSPG4	chondroitin sulfate proteoglycan 4	1464	down	2,22	3,99E-02
R-HSA-5654706	FRS-mediated FGFR3 signaling	FGFR3	fibroblast growth factor receptor 3	2261	down	1,70	4,60E-02
R-HSA-5654706	FRS-mediated FGFR3 signaling	FGF2	fibroblast growth factor 2	2247	down	5,35	3,09E-02
R-HSA-5654706	FRS-mediated FGFR3 signaling	HRAS	HRas proto-oncogene, GTPase	3265	down	1,31	2,19E-03
R-HSA-5620922	BBSome-mediated cargo-targeting to cilium	BBS2	Bardet-Biedl syndrome 2	583	up	1,21	3,77E-02
R-HSA-5620922	BBSome-mediated cargo-targeting to cilium	LZTFL1	leucine zipper transcription factor like 1	54585	up	1,44	4,05E-02
R-HSA-5620922	BBSome-mediated cargo-targeting to cilium	BBIP1	BBSome interacting protein 1	92482	up	1,33	3,49E-02
R-HSA-5620922	BBSome-mediated cargo-targeting to cilium	BBS12	Bardet-Biedl syndrome 12	166379	up	1,27	4,93E-02
R-HSA-1059683	Interleukin-6 signaling	IL6ST	interleukin 6 signal transducer	3572	up	1,52	1,96E-02
R-HSA-1059683	Interleukin-6 signaling	JAK1	Janus kinase 1	3716	up	1,53	2,13E-02
R-HSA-1059683	Interleukin-6 signaling	IL6R	interleukin 6 receptor	3570	up	2,48	3,34E-02
R-HSA-2132295	MHC class II antigen presentation	CANX	calnexin	821	up	1,36	3,98E-02
R-HSA-2132295	MHC class II antigen presentation	AP1M1	adaptor related protein complex 1 mu 1 subunit	8907	down	1,24	1,30E-02
R-HSA-2132295	MHC class II antigen presentation	SEC24D	SEC24 homolog D, COPII coat complex component	9871	up	4,45	6,80E-04
R-HSA-2132295	MHC class II antigen presentation	SEC31A	SEC31 homolog A, COPII coat complex component	22872	up	1,53	3,02E-02
R-HSA-2132295	MHC class II antigen presentation	DCTN4	dynactin subunit 4	51164	up	1,51	1,31E-02
R-HSA-2132295	MHC class II antigen presentation	SEC23A	Sec23 homolog A, coat complex II component	10484	up	1,46	2,47E-02
R-HSA-2132295	MHC class II antigen presentation	KIF5B	kinesin family member 5B	3799	up	1,40	7,18E-03
R-HSA-2132295	MHC class II antigen presentation	OSBPL1A	oxysterol binding protein like 1A	114876	up	1,40	2,14E-03
R-HSA-2132295	MHC class II antigen presentation	SEC24A	SEC24 homolog A, COPII coat complex component	10802	up	1,71	3,95E-03
R-HSA-2132295	MHC class II antigen presentation	DYNC1LI2	dynein cytoplasmic 1 light intermediate chain 2	1783	up	1,21	2,47E-02
R-HSA-2132295	MHC class II antigen presentation	DYNC2H1	dynein cytoplasmic 2 heavy chain 1	79659	up	1,52	9,51E-03
R-HSA-2132295	MHC class II antigen presentation	DYNC2LI1	dynein cytoplasmic 2 light intermediate chain 1	51626	up	1,40	3,09E-02
R-HSA-2132295	MHC class II antigen presentation	TUBA1B	tubulin alpha 1b	10376	down	1,78	2,30E-02
R-HSA-2132295	MHC class II antigen presentation	KIF3C	kinesin family member 3C	3797	down	1,58	4,57E-02
R-HSA-2132295	MHC class II antigen presentation	TUBA4A	tubulin alpha 4a	7277	down	1,63	2,97E-02
R-HSA-2894862	Constitutive Signaling by NOTCH1 HD+PEST Domain Mutants	ADAM17	ADAM metallopeptidase domain 17	6868	up	2,59	1,60E-03
R-HSA-2894862	Constitutive Signaling by NOTCH1 HD+PEST Domain Mutants	MAMLD1	mastermind like domain containing 1	10046	down	3,36	4,56E-02
R-HSA-2894862	Constitutive Signaling by NOTCH1 HD+PEST Domain Mutants	TBL1X	transducin beta like 1 X-linked	6907	down	1,20	2,84E-02
R-HSA-2894862	Constitutive Signaling by NOTCH1 HD+PEST Domain Mutants	NOTCH1	notch 1	4851	down	1,62	2,46E-02
R-HSA-2894862	Constitutive Signaling by NOTCH1 HD+PEST Domain Mutants	HDAC9	histone deacetylase 9	9734	up	2,67	1,19E-02
R-HSA-2894862	Constitutive Signaling by NOTCH1 HD+PEST Domain Mutants	HEY1	hes related family bHLH transcription factor with YRPW motif 1	23462	up	3,28	1,40E-02
R-HSA-2894862	Constitutive Signaling by NOTCH1 HD+PEST Domain Mutants	KAT2A	lysine acetyltransferase 2A	2648	down	1,39	1,20E-02
R-HSA-2894862	Constitutive Signaling by NOTCH1 HD+PEST Domain Mutants	HDAC4	histone deacetylase 4	9759	down	1,38	1,08E-02
R-HSA-2894862	Constitutive Signaling by NOTCH1 HD+PEST Domain Mutants	JAG1	jagged 1	182	up	1,84	3,27E-02
R-HSA-2644606	Constitutive Signaling by NOTCH1 PEST Domain Mutants	MAMLD1	mastermind like domain containing 1	10046	down	3,36	4,56E-02
R-HSA-2644606	Constitutive Signaling by NOTCH1 PEST Domain Mutants	ADAM17	ADAM metallopeptidase domain 17	6868	up	2,59	1,60E-03
R-HSA-2644606	Constitutive Signaling by NOTCH1 PEST Domain Mutants	NOTCH1	notch 1	4851	down	1,62	2,46E-02
R-HSA-2644606	Constitutive Signaling by NOTCH1 PEST Domain Mutants	TBL1X	transducin beta like 1 X-linked	6907	down	1,20	2,84E-02
R-HSA-2644606	Constitutive Signaling by NOTCH1 PEST Domain Mutants	HEY1	hes related family bHLH transcription factor with YRPW motif 1	23462	up	3,28	1,40E-02
R-HSA-2644606	Constitutive Signaling by NOTCH1 PEST Domain Mutants	HDAC9	histone deacetylase 9	9734	up	2,67	1,19E-02
R-HSA-2644606	Constitutive Signaling by NOTCH1 PEST Domain Mutants	JAG1	jagged 1	182	up	1,84	3,27E-02
R-HSA-2644606	Constitutive Signaling by NOTCH1 PEST Domain Mutants	HDAC4	histone deacetylase 4	9759	down	1,38	1,08E-02
R-HSA-2644606	Constitutive Signaling by NOTCH1 PEST Domain Mutants	KAT2A	lysine acetyltransferase 2A	2648	down	1,39	1,20E-02
R-HSA-167238	Pausing and recovery of Tat-mediated HIV elongation	POLR2B	RNA polymerase II subunit B	5431	down	1,23	3,81E-02
R-HSA-167238	Pausing and recovery of Tat-mediated HIV elongation	TCEA1	transcription elongation factor A1	6917	up	1,76	1,81E-02
R-HSA-167238	Pausing and recovery of Tat-mediated HIV elongation	POLR2F	RNA polymerase II subunit F	5435	down	1,41	3,22E-02
R-HSA-167238	Pausing and recovery of Tat-mediated HIV elongation	POLR2L	RNA polymerase II subunit L	5441	down	1,52	3,58E-03
R-HSA-167238	Pausing and recovery of Tat-mediated HIV elongation	POLR2E	RNA polymerase II subunit E	5434	down	1,31	3,18E-03
R-HSA-167238	Pausing and recovery of Tat-mediated HIV elongation	CCNT1	cyclin T1	904	up	1,34	3,05E-02
R-HSA-109704	PI3K Cascade	IRS2	insulin receptor substrate 2	8660	up	2,21	2,22E-02
R-HSA-109704	PI3K Cascade	IRS1	insulin receptor substrate 1	3667	down	1,89	6,25E-03
R-HSA-109704	PI3K Cascade	PIK3CA	phosphatidylinositol-4,5-bisphosphate 3-kinase catalytic subunit alpha	5290	up	1,33	3,17E-02
R-HSA-109704	PI3K Cascade	FGFR3	fibroblast growth factor receptor 3	2261	down	1,70	4,60E-02
R-HSA-109704	PI3K Cascade	PIK3R1	phosphoinositide-3-kinase regulatory subunit 1	5295	down	2,04	8,40E-03
R-HSA-109704	PI3K Cascade	FGF2	fibroblast growth factor 2	2247	down	5,35	3,09E-02
R-HSA-167243	Tat-mediated HIV elongation arrest and recovery	CCNT1	cyclin T1	904	up	1,34	3,05E-02
R-HSA-167243	Tat-mediated HIV elongation arrest and recovery	POLR2E	RNA polymerase II subunit E	5434	down	1,31	3,18E-03
R-HSA-167243	Tat-mediated HIV elongation arrest and recovery	TCEA1	transcription elongation factor A1	6917	up	1,76	1,81E-02
R-HSA-167243	Tat-mediated HIV elongation arrest and recovery	POLR2F	RNA polymerase II subunit F	5435	down	1,41	3,22E-02
R-HSA-167243	Tat-mediated HIV elongation arrest and recovery	POLR2L	RNA polymerase II subunit L	5441	down	1,52	3,58E-03
R-HSA-167243	Tat-mediated HIV elongation arrest and recovery	POLR2B	RNA polymerase II subunit B	5431	down	1,23	3,81E-02
R-HSA-4641263	Regulation of FZD by ubiquitination	USP8	ubiquitin specific peptidase 8	9101	up	1,31	7,82E-03
R-HSA-4641263	Regulation of FZD by ubiquitination	FZD4	frizzled class receptor 4	8322	down	2,17	3,82E-02
R-HSA-4641263	Regulation of FZD by ubiquitination	LGR5	leucine rich repeat containing G protein-coupled receptor 5	8549	down	2,70	3,08E-02
R-HSA-4641263	Regulation of FZD by ubiquitination	ZNRF3	zinc and ring finger 3	84133	down	1,62	2,51E-02
R-HSA-5621575	CD209 (DC-SIGN) signaling	RPS6KA5	ribosomal protein S6 kinase A5	9252	up	2,11	5,94E-03
R-HSA-5621575	CD209 (DC-SIGN) signaling	ICAM3	intercellular adhesion molecule 3	3385	down	1,36	1,58E-02
R-HSA-5621575	CD209 (DC-SIGN) signaling	HRAS	HRas proto-oncogene, GTPase	3265	down	1,31	2,19E-03
R-HSA-5621575	CD209 (DC-SIGN) signaling	LYN	LYN proto-oncogene, Src family tyrosine kinase	4067	down	1,36	2,34E-02
R-HSA-1227986	Signaling by ERBB2	HBEGF	heparin binding EGF like growth factor	1839	up	3,67	5,67E-03
R-HSA-1227986	Signaling by ERBB2	STUB1	STIP1 homology and U-box containing protein 1	10273	down	1,24	4,82E-03
R-HSA-1227986	Signaling by ERBB2	ERBB2	erb-b2 receptor tyrosine kinase 2	2064	down	1,47	1,93E-02
R-HSA-1227986	Signaling by ERBB2	ERBIN	erbb2 interacting protein	55914	up	1,44	6,49E-03
R-HSA-1227986	Signaling by ERBB2	YES1	YES proto-oncogene 1, Src family tyrosine kinase	7525	up	1,30	2,08E-02
R-HSA-416572	Sema4D induced cell migration and growth-cone collapse	ERBB2	erb-b2 receptor tyrosine kinase 2	2064	down	1,47	1,93E-02
R-HSA-416572	Sema4D induced cell migration and growth-cone collapse	LIMK1	LIM domain kinase 1	3984	down	1,44	6,49E-03
R-HSA-416572	Sema4D induced cell migration and growth-cone collapse	PLXNB1	plexin B1	5364	down	1,32	3,64E-02
R-HSA-416572	Sema4D induced cell migration and growth-cone collapse	RND1	Rho family GTPase 1	27289	up	4,86	3,18E-03
R-HSA-416572	Sema4D induced cell migration and growth-cone collapse	RHOB	ras homolog family member B	388	up	1,65	2,44E-02
R-HSA-5663220	RHO GTPases Activate Formins	PPP2CB	protein phosphatase 2 catalytic subunit beta	5516	up	1,30	4,79E-02
R-HSA-5663220	RHO GTPases Activate Formins	TUBA4A	tubulin alpha 4a	7277	down	1,63	2,97E-02
R-HSA-5663220	RHO GTPases Activate Formins	PFN1	profilin 1	5216	down	1,20	3,98E-02
R-HSA-5663220	RHO GTPases Activate Formins	RHOB	ras homolog family member B	388	up	1,65	2,44E-02
R-HSA-5663220	RHO GTPases Activate Formins	CENPO	centromere protein O	79172	down	1,38	4,86E-02
R-HSA-5663220	RHO GTPases Activate Formins	NDEL1	nudE neurodevelopment protein 1 like 1	81565	up	1,97	6,96E-03
R-HSA-5663220	RHO GTPases Activate Formins	ERCC6L	ERCC excision repair 6 like, spindle assembly checkpoint helicase	54821	down	2,03	2,60E-02
R-HSA-5663220	RHO GTPases Activate Formins	SRF	serum response factor	6722	up	1,48	3,97E-02
R-HSA-5663220	RHO GTPases Activate Formins	CLIP1	CAP-Gly domain containing linker protein 1	6249	up	1,72	1,42E-03
R-HSA-5663220	RHO GTPases Activate Formins	SPC24	SPC24, NDC80 kinetochore complex component	147841	down	2,07	3,62E-02
R-HSA-5663220	RHO GTPases Activate Formins	TUBA1B	tubulin alpha 1b	10376	down	1,78	2,30E-02
R-HSA-5663220	RHO GTPases Activate Formins	DAAM1	dishevelled associated activator of morphogenesis 1	23002	up	1,56	1,63E-02
R-HSA-5663220	RHO GTPases Activate Formins	B9D2	B9 domain containing 2	80776	down	1,43	1,56E-02
R-HSA-5663220	RHO GTPases Activate Formins	ACTG1	actin gamma 1	71	up	1,58	1,66E-02
R-HSA-5663220	RHO GTPases Activate Formins	INCENP	inner centromere protein	3619	down	1,78	2,08E-02
R-HSA-5663220	RHO GTPases Activate Formins	DIAPH2	diaphanous related formin 2	1730	up	1,25	2,60E-02
R-HSA-5663220	RHO GTPases Activate Formins	RANGAP1	Ran GTPase activating protein 1	5905	down	1,48	1,41E-02
R-HSA-5663220	RHO GTPases Activate Formins	MIS12	MIS12, kinetochore complex component	79003	up	1,78	1,57E-02
R-HSA-442742	CREB1 phosphorylation through NMDA receptor-mediated activation of RAS signaling	CREB1	cAMP responsive element binding protein 1	1385	up	1,51	7,18E-03
R-HSA-442742	CREB1 phosphorylation through NMDA receptor-mediated activation of RAS signaling	BRAF	B-Raf proto-oncogene, serine/threonine kinase	673	up	1,52	4,53E-02
R-HSA-442742	CREB1 phosphorylation through NMDA receptor-mediated activation of RAS signaling	CAMK2D	calcium/calmodulin dependent protein kinase II delta	817	up	1,29	1,49E-02
R-HSA-4411364	Binding of TCF/LEF:CTNNB1 to target gene promoters	AXIN2	axin 2	8313	down	2,79	3,67E-03
R-HSA-4411364	Binding of TCF/LEF:CTNNB1 to target gene promoters	TCF7	transcription factor 7	6932	down	1,47	1,07E-02
R-HSA-351200	Interconversion of polyamines	SMOX	spermine oxidase	54498	up	2,90	6,10E-03
R-HSA-351200	Interconversion of polyamines	SAT1	spermidine/spermine N1-acetyltransferase 1	6303	up	2,30	3,55E-02
R-HSA-193681	Ceramide signalling	SMPD2	sphingomyelin phosphodiesterase 2	6610	down	1,22	4,95E-02
R-HSA-193681	Ceramide signalling	NGFR	nerve growth factor receptor	4804	up	12,35	2,75E-03
R-HSA-425397	Transport of vitamins, nucleosides, and related molecules	SLC33A1	solute carrier family 33 member 1	9197	up	1,72	2,23E-02
R-HSA-425397	Transport of vitamins, nucleosides, and related molecules	SLC5A6	solute carrier family 5 member 6	8884	down	1,35	8,34E-03
R-HSA-173599	Formation of the active cofactor, UDP-glucuronate	UGDH	UDP-glucose 6-dehydrogenase	7358	up	1,53	3,49E-02
R-HSA-173599	Formation of the active cofactor, UDP-glucuronate	UGP2	UDP-glucose pyrophosphorylase 2	7360	up	1,37	3,47E-02
R-HSA-2151209	Activation of PPARGC1A (PGC-1alpha) by phosphorylation	PRKAB2	protein kinase AMP-activated non-catalytic subunit beta 2	5565	up	1,83	1,27E-02
R-HSA-2151209	Activation of PPARGC1A (PGC-1alpha) by phosphorylation	PRKAG2	protein kinase AMP-activated non-catalytic subunit gamma 2	51422	up	1,28	4,57E-02
R-HSA-2151209	Activation of PPARGC1A (PGC-1alpha) by phosphorylation	MAPK12	mitogen-activated protein kinase 12	6300	down	1,37	3,32E-03
R-HSA-74749	Signal attenuation	GRB10	growth factor receptor bound protein 10	2887	up	1,86	2,07E-02
R-HSA-74749	Signal attenuation	IRS2	insulin receptor substrate 2	8660	up	2,21	2,22E-02
R-HSA-74749	Signal attenuation	IRS1	insulin receptor substrate 1	3667	down	1,89	6,25E-03
R-HSA-70635	Urea cycle	NMRAL1	NmrA like redox sensor 1	57407	down	1,28	3,98E-02
R-HSA-70635	Urea cycle	ARG2	arginase 2	384	up	7,09	3,92E-04
R-HSA-70635	Urea cycle	NAGS	N-acetylglutamate synthase	162417	down	1,62	4,90E-02
R-HSA-1250342	PI3K events in ERBB4 signaling	PIK3CA	phosphatidylinositol-4,5-bisphosphate 3-kinase catalytic subunit alpha	5290	up	1,33	3,17E-02
R-HSA-1250342	PI3K events in ERBB4 signaling	PIK3R1	phosphoinositide-3-kinase regulatory subunit 1	5295	down	2,04	8,40E-03
R-HSA-1250342	PI3K events in ERBB4 signaling	HBEGF	heparin binding EGF like growth factor	1839	up	3,67	5,67E-03
R-HSA-5685939	HDR through MMEJ (alt-NHEJ)	FEN1	flap structure-specific endonuclease 1	2237	down	2,04	1,60E-02
R-HSA-5685939	HDR through MMEJ (alt-NHEJ)	NBN	nibrin	4683	up	1,25	3,15E-02
R-HSA-5685939	HDR through MMEJ (alt-NHEJ)	PARP1	poly(ADP-ribose) polymerase 1	142	down	1,50	3,92E-02
R-HSA-167290	Pausing and recovery of HIV elongation	POLR2B	RNA polymerase II subunit B	5431	down	1,23	3,81E-02
R-HSA-167290	Pausing and recovery of HIV elongation	POLR2L	RNA polymerase II subunit L	5441	down	1,52	3,58E-03
R-HSA-167290	Pausing and recovery of HIV elongation	POLR2F	RNA polymerase II subunit F	5435	down	1,41	3,22E-02
R-HSA-167290	Pausing and recovery of HIV elongation	TCEA1	transcription elongation factor A1	6917	up	1,76	1,81E-02
R-HSA-167290	Pausing and recovery of HIV elongation	POLR2E	RNA polymerase II subunit E	5434	down	1,31	3,18E-03
R-HSA-167290	Pausing and recovery of HIV elongation	CCNT1	cyclin T1	904	up	1,34	3,05E-02
R-HSA-167287	HIV elongation arrest and recovery	CCNT1	cyclin T1	904	up	1,34	3,05E-02
R-HSA-167287	HIV elongation arrest and recovery	POLR2E	RNA polymerase II subunit E	5434	down	1,31	3,18E-03
R-HSA-167287	HIV elongation arrest and recovery	POLR2L	RNA polymerase II subunit L	5441	down	1,52	3,58E-03
R-HSA-167287	HIV elongation arrest and recovery	TCEA1	transcription elongation factor A1	6917	up	1,76	1,81E-02
R-HSA-167287	HIV elongation arrest and recovery	POLR2F	RNA polymerase II subunit F	5435	down	1,41	3,22E-02
R-HSA-167287	HIV elongation arrest and recovery	POLR2B	RNA polymerase II subunit B	5431	down	1,23	3,81E-02
R-HSA-2129379	Molecules associated with elastic fibres	BMP4	bone morphogenetic protein 4	652	down	2,60	1,26E-02
R-HSA-2129379	Molecules associated with elastic fibres	EMILIN2	elastin microfibril interfacer 2	84034	down	1,40	4,61E-02
R-HSA-2129379	Molecules associated with elastic fibres	EFEMP1	EGF containing fibulin extracellular matrix protein 1	2202	down	3,55	4,54E-02
R-HSA-2129379	Molecules associated with elastic fibres	EMILIN1	elastin microfibril interfacer 1	11117	down	2,02	1,49E-02
R-HSA-5617472	Activation of anterior HOX genes in hindbrain development during early embryogenesis	RXRA	retinoid X receptor alpha	6256	down	1,34	3,67E-03
R-HSA-5617472	Activation of anterior HOX genes in hindbrain development during early embryogenesis	H2AFX	H2A histone family member X	3014	down	2,11	1,30E-03
R-HSA-5617472	Activation of anterior HOX genes in hindbrain development during early embryogenesis	MEIS1	Meis homeobox 1	4211	down	1,47	3,49E-02
R-HSA-5617472	Activation of anterior HOX genes in hindbrain development during early embryogenesis	CNOT9	CCR4-NOT transcription complex subunit 9	9125	down	1,30	4,90E-02
R-HSA-5617472	Activation of anterior HOX genes in hindbrain development during early embryogenesis	POLR2B	RNA polymerase II subunit B	5431	down	1,23	3,81E-02
R-HSA-5617472	Activation of anterior HOX genes in hindbrain development during early embryogenesis	WDR5	WD repeat domain 5	11091	down	1,28	3,81E-03
R-HSA-5617472	Activation of anterior HOX genes in hindbrain development during early embryogenesis	POLR2L	RNA polymerase II subunit L	5441	down	1,52	3,58E-03
R-HSA-5617472	Activation of anterior HOX genes in hindbrain development during early embryogenesis	POLR2F	RNA polymerase II subunit F	5435	down	1,41	3,22E-02
R-HSA-5617472	Activation of anterior HOX genes in hindbrain development during early embryogenesis	POLR2E	RNA polymerase II subunit E	5434	down	1,31	3,18E-03
R-HSA-5617472	Activation of anterior HOX genes in hindbrain development during early embryogenesis	NCOA3	nuclear receptor coactivator 3	8202	up	1,53	4,13E-02
R-HSA-1839117	Signaling by cytosolic FGFR1 fusion mutants	PIK3CA	phosphatidylinositol-4,5-bisphosphate 3-kinase catalytic subunit alpha	5290	up	1,33	3,17E-02
R-HSA-1839117	Signaling by cytosolic FGFR1 fusion mutants	PIK3R1	phosphoinositide-3-kinase regulatory subunit 1	5295	down	2,04	8,40E-03
R-HSA-1839117	Signaling by cytosolic FGFR1 fusion mutants	FGFR1OP2	FGFR1 oncogene partner 2	26127	up	1,39	2,09E-02
R-HSA-1839117	Signaling by cytosolic FGFR1 fusion mutants	LRRFIP1	LRR binding FLII interacting protein 1	9208	up	1,28	2,23E-02
R-HSA-264876	Insulin processing	VAMP2	vesicle associated membrane protein 2	6844	up	1,50	4,82E-02
R-HSA-264876	Insulin processing	KIF5B	kinesin family member 5B	3799	up	1,40	7,18E-03
R-HSA-264876	Insulin processing	SLC30A7	solute carrier family 30 member 7	148867	up	1,55	2,39E-02
R-HSA-264876	Insulin processing	ERO1B	endoplasmic reticulum oxidoreductase 1 beta	56605	up	8,94	1,01E-02
R-HSA-381033	ATF6 (ATF6-alpha) activates chaperones	ATF6	activating transcription factor 6	22926	up	1,68	1,14E-02
R-HSA-381033	ATF6 (ATF6-alpha) activates chaperones	HSPA5	heat shock protein family A (Hsp70) member 5	3309	up	5,02	6,98E-04
R-HSA-381042	PERK regulates gene expression	HSPA5	heat shock protein family A (Hsp70) member 5	3309	up	5,02	6,98E-04
R-HSA-381042	PERK regulates gene expression	EIF2AK3	eukaryotic translation initiation factor 2 alpha kinase 3	9451	up	2,82	1,11E-03
R-HSA-205043	NRIF signals cell death from the nucleus	NGFR	nerve growth factor receptor	4804	up	12,35	2,75E-03
R-HSA-205043	NRIF signals cell death from the nucleus	SQSTM1	sequestosome 1	8878	up	1,88	2,42E-02
R-HSA-205043	NRIF signals cell death from the nucleus	MAPK8	mitogen-activated protein kinase 8	5599	up	1,38	3,05E-02
R-HSA-2565942	Regulation of PLK1 Activity at G2/M Transition	TUBA4A	tubulin alpha 4a	7277	down	1,63	2,97E-02
R-HSA-2565942	Regulation of PLK1 Activity at G2/M Transition	CEP290	centrosomal protein 290	80184	up	1,63	1,81E-02
R-HSA-2565942	Regulation of PLK1 Activity at G2/M Transition	OPTN	optineurin	10133	up	1,48	2,60E-02
R-HSA-2565942	Regulation of PLK1 Activity at G2/M Transition	CEP164	centrosomal protein 164	22897	up	1,46	2,91E-02
R-HSA-2565942	Regulation of PLK1 Activity at G2/M Transition	PCM1	pericentriolar material 1	5108	up	1,23	5,27E-03
R-HSA-2565942	Regulation of PLK1 Activity at G2/M Transition	PPP1R12A	protein phosphatase 1 regulatory subunit 12A	4659	up	1,25	1,03E-02
R-HSA-2565942	Regulation of PLK1 Activity at G2/M Transition	TUBG1	tubulin gamma 1	7283	down	1,50	1,42E-02
R-HSA-2565942	Regulation of PLK1 Activity at G2/M Transition	CEP63	centrosomal protein 63	80254	up	1,42	2,18E-02
R-HSA-2565942	Regulation of PLK1 Activity at G2/M Transition	CEP57	centrosomal protein 57	9702	up	1,57	1,19E-02
R-HSA-2565942	Regulation of PLK1 Activity at G2/M Transition	TUBB	tubulin beta class I	203068	down	1,56	2,67E-02
R-HSA-2565942	Regulation of PLK1 Activity at G2/M Transition	AKAP9	A-kinase anchoring protein 9	10142	up	1,47	1,80E-02
R-HSA-2046105	Linoleic acid (LA) metabolism	FADS1	fatty acid desaturase 1	3992	down	1,54	8,39E-03
R-HSA-2046105	Linoleic acid (LA) metabolism	ACSL1	acyl-CoA synthetase long chain family member 1	2180	down	1,54	3,01E-02
R-HSA-174430	Telomere C-strand synthesis initiation	POLE	DNA polymerase epsilon, catalytic subunit	5426	down	1,55	2,67E-02
R-HSA-174430	Telomere C-strand synthesis initiation	POLA2	DNA polymerase alpha 2, accessory subunit	23649	down	1,72	2,46E-02
R-HSA-68952	DNA replication initiation	POLA2	DNA polymerase alpha 2, accessory subunit	23649	down	1,72	2,46E-02
R-HSA-68952	DNA replication initiation	POLE	DNA polymerase epsilon, catalytic subunit	5426	down	1,55	2,67E-02
R-HSA-3595174	Defective CHST14 causes EDS, musculocontractural type	CHST14	carbohydrate sulfotransferase 14	113189	down	1,92	4,01E-03
R-HSA-3595174	Defective CHST14 causes EDS, musculocontractural type	CSPG4	chondroitin sulfate proteoglycan 4	1464	down	2,22	3,99E-02
R-HSA-68877	Mitotic Prometaphase	SPC24	SPC24, NDC80 kinetochore complex component	147841	down	2,07	3,62E-02
R-HSA-68877	Mitotic Prometaphase	CLIP1	CAP-Gly domain containing linker protein 1	6249	up	1,72	1,42E-03
R-HSA-68877	Mitotic Prometaphase	NDEL1	nudE neurodevelopment protein 1 like 1	81565	up	1,97	6,96E-03
R-HSA-68877	Mitotic Prometaphase	ERCC6L	ERCC excision repair 6 like, spindle assembly checkpoint helicase	54821	down	2,03	2,60E-02
R-HSA-68877	Mitotic Prometaphase	PPP2CB	protein phosphatase 2 catalytic subunit beta	5516	up	1,30	4,79E-02
R-HSA-68877	Mitotic Prometaphase	CENPO	centromere protein O	79172	down	1,38	4,86E-02
R-HSA-68877	Mitotic Prometaphase	RANGAP1	Ran GTPase activating protein 1	5905	down	1,48	1,41E-02
R-HSA-68877	Mitotic Prometaphase	MIS12	MIS12, kinetochore complex component	79003	up	1,78	1,57E-02
R-HSA-68877	Mitotic Prometaphase	INCENP	inner centromere protein	3619	down	1,78	2,08E-02
R-HSA-68877	Mitotic Prometaphase	B9D2	B9 domain containing 2	80776	down	1,43	1,56E-02
R-HSA-68877	Mitotic Prometaphase	TUBA1B	tubulin alpha 1b	10376	down	1,78	2,30E-02
R-HSA-68877	Mitotic Prometaphase	TUBA4A	tubulin alpha 4a	7277	down	1,63	2,97E-02
R-HSA-936837	Ion transport by P-type ATPases	ATP11A	ATPase phospholipid transporting 11A	23250	down	1,28	4,20E-02
R-HSA-936837	Ion transport by P-type ATPases	CALM2	calmodulin 2	805	down	1,43	2,23E-02
R-HSA-936837	Ion transport by P-type ATPases	ATP2A3	ATPase sarcoplasmic/endoplasmic reticulum Ca2+ transporting 3	489	down	1,62	4,34E-02
R-HSA-936837	Ion transport by P-type ATPases	CALM3	calmodulin 3	808	down	1,43	2,23E-02
R-HSA-936837	Ion transport by P-type ATPases	ATP11B	ATPase phospholipid transporting 11B (putative)	23200	up	1,40	9,63E-03
R-HSA-936837	Ion transport by P-type ATPases	CALM1	calmodulin 1	801	down	1,43	2,23E-02
R-HSA-936837	Ion transport by P-type ATPases	CAMK2D	calcium/calmodulin dependent protein kinase II delta	817	up	1,29	1,49E-02
R-HSA-936837	Ion transport by P-type ATPases	ATP2B1	ATPase plasma membrane Ca2+ transporting 1	490	up	1,35	4,17E-02
R-HSA-6783310	Fanconi Anemia Pathway	RPA1	replication protein A1	6117	down	1,41	4,93E-02
R-HSA-6783310	Fanconi Anemia Pathway	CENPX	centromere protein X	201254	down	1,50	2,52E-02
R-HSA-6783310	Fanconi Anemia Pathway	DCLRE1B	DNA cross-link repair 1B	64858	down	1,70	1,16E-02
R-HSA-6783310	Fanconi Anemia Pathway	FAAP20	Fanconi anemia core complex associated protein 20	199990	down	1,22	1,49E-02
R-HSA-373760	L1CAM interactions	L1CAM	L1 cell adhesion molecule	3897	down	2,86	3,09E-02
R-HSA-373760	L1CAM interactions	EPHB2	EPH receptor B2	2048	down	1,66	2,52E-02
R-HSA-373760	L1CAM interactions	RANBP9	RAN binding protein 9	10048	up	1,43	1,66E-02
R-HSA-180292	GAB1 signalosome	PIK3R1	phosphoinositide-3-kinase regulatory subunit 1	5295	down	2,04	8,40E-03
R-HSA-180292	GAB1 signalosome	CSK	C-terminal Src kinase	1445	down	1,24	5,67E-03
R-HSA-180292	GAB1 signalosome	PIK3CA	phosphatidylinositol-4,5-bisphosphate 3-kinase catalytic subunit alpha	5290	up	1,33	3,17E-02
R-HSA-428790	No details found for 428790	SLC2A6	solute carrier family 2 member 6	11182	down	1,81	1,03E-02
R-HSA-428790	No details found for 428790	SLC2A8	solute carrier family 2 member 8	29988	down	1,22	3,58E-03
R-HSA-380972	Energy dependent regulation of mTOR by LKB1-AMPK	RPTOR	regulatory associated protein of MTOR complex 1	57521	down	1,20	1,16E-02
R-HSA-380972	Energy dependent regulation of mTOR by LKB1-AMPK	RRAGC	Ras related GTP binding C	64121	up	1,78	6,10E-03
R-HSA-380972	Energy dependent regulation of mTOR by LKB1-AMPK	PRKAB2	protein kinase AMP-activated non-catalytic subunit beta 2	5565	up	1,83	1,27E-02
R-HSA-380972	Energy dependent regulation of mTOR by LKB1-AMPK	STK11	serine/threonine kinase 11	6794	down	1,25	3,05E-02
R-HSA-380972	Energy dependent regulation of mTOR by LKB1-AMPK	PRKAG2	protein kinase AMP-activated non-catalytic subunit gamma 2	51422	up	1,28	4,57E-02
R-HSA-210991	Basigin interactions	SLC3A2	solute carrier family 3 member 2	6520	up	2,41	7,95E-03
R-HSA-210991	Basigin interactions	PPIL2	peptidylprolyl isomerase like 2	23759	down	1,39	6,52E-03
R-HSA-210991	Basigin interactions	L1CAM	L1 cell adhesion molecule	3897	down	2,86	3,09E-02
R-HSA-210991	Basigin interactions	SLC7A6	solute carrier family 7 member 6	9057	down	1,49	1,37E-02
R-HSA-3108214	SUMOylation of DNA damage response and repair proteins	CBX4	chromobox 4	8535	up	2,70	4,00E-03
R-HSA-3108214	SUMOylation of DNA damage response and repair proteins	SP100	SP100 nuclear antigen	6672	up	1,31	2,71E-02
R-HSA-3108214	SUMOylation of DNA damage response and repair proteins	NUP58	nucleoporin 58	9818	up	1,61	1,28E-02
R-HSA-3108214	SUMOylation of DNA damage response and repair proteins	PARP1	poly(ADP-ribose) polymerase 1	142	down	1,50	3,92E-02
R-HSA-3108214	SUMOylation of DNA damage response and repair proteins	CBX2	chromobox 2	84733	down	2,70	8,09E-03
R-HSA-3108214	SUMOylation of DNA damage response and repair proteins	STAG2	stromal antigen 2	10735	up	1,26	3,69E-02
R-HSA-3108214	SUMOylation of DNA damage response and repair proteins	RPA1	replication protein A1	6117	down	1,41	4,93E-02
R-HSA-3108214	SUMOylation of DNA damage response and repair proteins	CBX8	chromobox 8	57332	down	1,30	2,19E-02
R-HSA-3108214	SUMOylation of DNA damage response and repair proteins	SUMO3	small ubiquitin-like modifier 3	6612	down	1,24	4,67E-02
R-HSA-3108214	SUMOylation of DNA damage response and repair proteins	NUP62	nucleoporin 62	23636	down	1,52	4,39E-03
R-HSA-5673001	RAF/MAP kinase cascade	CALM2	calmodulin 2	805	down	1,43	2,23E-02
R-HSA-5673001	RAF/MAP kinase cascade	CALM3	calmodulin 3	808	down	1,43	2,23E-02
R-HSA-5673001	RAF/MAP kinase cascade	AKAP9	A-kinase anchoring protein 9	10142	up	1,47	1,80E-02
R-HSA-5673001	RAF/MAP kinase cascade	FGF2	fibroblast growth factor 2	2247	down	5,35	3,09E-02
R-HSA-5673001	RAF/MAP kinase cascade	CALM1	calmodulin 1	801	down	1,43	2,23E-02
R-HSA-5673001	RAF/MAP kinase cascade	IRS1	insulin receptor substrate 1	3667	down	1,89	6,25E-03
R-HSA-5673001	RAF/MAP kinase cascade	ERBB2	erb-b2 receptor tyrosine kinase 2	2064	down	1,47	1,93E-02
R-HSA-5673001	RAF/MAP kinase cascade	IRS2	insulin receptor substrate 2	8660	up	2,21	2,22E-02
R-HSA-5673001	RAF/MAP kinase cascade	HRAS	HRas proto-oncogene, GTPase	3265	down	1,31	2,19E-03
R-HSA-5673001	RAF/MAP kinase cascade	CAMK2D	calcium/calmodulin dependent protein kinase II delta	817	up	1,29	1,49E-02
R-HSA-5673001	RAF/MAP kinase cascade	SPTBN1	spectrin beta, non-erythrocytic 1	6711	up	1,42	1,66E-02
R-HSA-5673001	RAF/MAP kinase cascade	JAK1	Janus kinase 1	3716	up	1,53	2,13E-02
R-HSA-5673001	RAF/MAP kinase cascade	RASGRP3	RAS guanyl releasing protein 3	25780	up	2,59	1,78E-02
R-HSA-5673001	RAF/MAP kinase cascade	HBEGF	heparin binding EGF like growth factor	1839	up	3,67	5,67E-03
R-HSA-5673001	RAF/MAP kinase cascade	FGFR3	fibroblast growth factor receptor 3	2261	down	1,70	4,60E-02
R-HSA-5362517	Signaling by Retinoic Acid	PDK1	pyruvate dehydrogenase kinase 1	5163	up	1,31	2,69E-03
R-HSA-5362517	Signaling by Retinoic Acid	PDK2	pyruvate dehydrogenase kinase 2	5164	down	1,42	1,03E-02
R-HSA-5362517	Signaling by Retinoic Acid	DLD	dihydrolipoamide dehydrogenase	1738	up	1,16	4,53E-02
R-HSA-5362517	Signaling by Retinoic Acid	RXRA	retinoid X receptor alpha	6256	down	1,34	3,67E-03
R-HSA-450321	JNK (c-Jun kinases) phosphorylation and activation mediated by activated human TAK1	TAB1	TGF-beta activated kinase 1 (MAP3K7) binding protein 1	10454	down	1,29	1,94E-02
R-HSA-450321	JNK (c-Jun kinases) phosphorylation and activation mediated by activated human TAK1	RIPK2	receptor interacting serine/threonine kinase 2	8767	up	1,72	8,31E-03
R-HSA-450321	JNK (c-Jun kinases) phosphorylation and activation mediated by activated human TAK1	MAPK8	mitogen-activated protein kinase 8	5599	up	1,38	3,05E-02
R-HSA-450321	JNK (c-Jun kinases) phosphorylation and activation mediated by activated human TAK1	TAB3	TGF-beta activated kinase 1 and MAP3K7 binding protein 3	257397	up	1,40	4,94E-02
R-HSA-69895	Transcriptional activation of cell cycle inhibitor p21	CDKN1A	cyclin dependent kinase inhibitor 1A	1026	up	3,62	5,43E-03
R-HSA-69895	Transcriptional activation of cell cycle inhibitor p21	ZNF385A	zinc finger protein 385A	25946	down	1,64	3,03E-02
R-HSA-165158	Activation of AKT2	TRIB3	tribbles pseudokinase 3	57761	up	3,17	8,07E-03
[truncated: 1,187 more rows]
