# Supplementary material for: Transcriptome profiling of human col\onic cells exposed to the gut pathobiont Streptococcus gallolyticus subsp. gallolyticus
Source: PLoS One. 2023 Nov 30;18(11):e0294868. doi: 10.1371/journal.pone.0294868 (PMC10688619; doi:10.1371/journal.pone.0294868)
Supplement: S7 Table — (XLSX) [file pone.0294868.s010.xlsx]

## Sheet: GSE FHC SGG vs SGM 
Supplemental Table S7. GSEA: List of 14 gene sets enriched in FHC cells induced by SGG UCN34 infection.
Gene Set	Number of Genes	Total number of genes	PValue	FDR	Direction	Genes names
HALLMARK_OXIDATIVE_PHOSPHORYLATION	199	200	7.31778e-11	3.65889e-09	Up	ABCB7;ACAA1;ACAA2;ACADM;ACADSB;ACADVL;ACAT1;ACO2;AFG3L2;AIFM1;ALAS1;ALDH6A1;ATP1B1;ATP5A1;ATP5B;ATP5C1;ATP5D;ATP5E;ATP5F1;ATP5G1;ATP5G2;ATP5G3;ATP5H;ATP5I;ATP5J;ATP5J2;ATP5L;ATP5O;ATP6AP1;ATP6V0B;ATP6V0E1;ATP6V1C1;ATP6V1D;ATP6V1E1;ATP6V1F;ATP6V1G1;ATP6V1H;BAX;BCKDHA;BDH2;CASP7;COX10;COX11;COX15;COX17;COX4I1;COX5A;COX5B;COX6A1;COX6B1;COX6C;COX7A2;COX7A2L;COX7B;COX7C;COX8A;CPT1A;CS;CYB5A;CYB5R3;CYC…
HALLMARK_ADIPOGENESIS	184	200	3.89623e-05	0.000689113	Up	ABCA1;ABCB8;ACAA2;ACADM;ACADS;ACLY;ACO2;ACOX1;ADCY6;ADIPOR2;AGPAT3;AIFM1;AK2;ALDH2;ALDOA;ANGPT1;ANGPTL4;APLP2;APOE;ARAF;ARL4A;ATL2;ATP1B3;ATP5O;BAZ2A;BCKDHA;BCL2L13;BCL6;C3;CAT;CAVIN1;CAVIN2;CCNG2;CD151;CD302;CD36;CDKN2C;CHCHD10;CHUK;CMBL;CMPK1;COL15A1;COL4A1;COQ3;COQ5;COQ9;COX6A1;COX7B;COX8A;CPT2;CRAT;CS;CYC1;DBT;DECR1;DGAT1;DHCR7;DHRS7;DHRS7B;DLAT;DLD;DNAJB9;DNAJC15;DRAM2;ECH1;ECHS1;ELMOD3;ELOV…
HALLMARK_REACTIVE_OXIGEN_SPECIES_PATHWAY	46	49	5.46716e-05	0.000689113	Up	ABCC1;ATOX1;CAT;CDKN2D;EGLN2;ERCC2;FES;FTL;G6PD;GCLC;GCLM;GLRX;GLRX2;GPX3;GPX4;GSR;HHEX;HMOX2;JUNB;LAMTOR5;MBP;MGST1;MSRA;NDUFA6;NDUFB4;NDUFS2;NQO1;OXSR1;PDLIM1;PFKP;PRDX1;PRDX2;PRDX4;PRDX6;PRNP;PTPA;SBNO2;SCAF4;SELENOS;SOD1;SOD2;SRXN1;STK25;TXN;TXNRD1;TXNRD2
HALLMARK_CHOLESTEROL_HOMEOSTASIS	72	74	5.52282e-05	0.000689113	Down	ABCA2;ACAT2;ACSS2;ACTG1;ALCAM;ALDOC;ANTXR2;ANXA13;ANXA5;ATF3;ATF5;ATXN2;CBS;CD9;CHKA;CLU;CPEB2;CTNNB1;CXCL16;CYP51A1;DHCR7;EBP;ECH1;ERRFI1;ETHE1;FABP5;FADS2;FAM129A;FASN;FBXO6;FDFT1;FDPS;GLDC;GNAI1;GPX8;GSTM2;GUSB;HMGCR;HMGCS1;HSD17B7;IDI1;JAG1;LDLR;LGALS3;LGMN;LPL;LSS;MAL2;MVD;MVK;NFIL3;NSDHL;PCYT2;PDK3;PLAUR;PLSCR1;PMVK;PNRC1;PPARG;S100A11;SC5D;SCD;SEMA3B;SQLE;SREBF2;STARD4;STX5;TM7SF2;TMEM97;T…
HALLMARK_INTERFERON_ALPHA_RESPONSE	91	97	6.89113e-05	0.000689113	Up	ADAR;B2M;BATF2;BST2;C1S;CASP1;CASP8;CCRL2;CD47;CMPK2;CMTR1;CNP;CSF1;CXCL10;DDX60;DHX58;EIF2AK2;ELF1;EPSTI1;FAM46A;GBP2;GBP4;GMPR;HELZ2;HERC6;HLA-C;IFI27;IFI35;IFI44;IFIH1;IFIT2;IFIT3;IFITM1;IFITM2;IFITM3;IL15;IL4R;IRF1;IRF2;IRF7;ISG15;ISG20;LAMP3;LAP3;LGALS3BP;LPAR6;LY6E;MOV10;MVB12A;MX1;NCOA7;NMI;NUB1;OAS1;OASL;OGFR;PARP12;PARP14;PARP9;PLSCR1;PNPT1;PROCR;PSMA3;PSMB8;PSMB9;PSME1;PSME2;RIPK2;RNF31…
HALLMARK_MYC_TARGETS_V1	199	200	0.000151967	0.00126639	Up	ABCE1;ACP1;AIMP2;AP3S1;APEX1;BUB3;C1QBP;CAD;CANX;CBX3;CCNA2;CCT2;CCT3;CCT4;CCT5;CCT7;CDC20;CDC45;CDK2;CDK4;CLNS1A;CNBP;COPS5;COX5A;CSTF2;CTPS1;CUL1;CYC1;DDX18;DDX21;DEK;DHX15;DUT;EEF1B2;EIF1AX;EIF2S1;EIF2S2;EIF3B;EIF3D;EIF3J;EIF4A1;EIF4E;EIF4G2;EIF4H;EPRS;ERH;ETF1;EXOSC7;FAM120A;FBL;G3BP1;GLO1;GNL3;GOT2;GSPT1;H2AFZ;HDAC2;HDDC2;HDGF;HNRNPA1;HNRNPA2B1;HNRNPA3;HNRNPC;HNRNPD;HNRNPR;HNRNPU;HPRT1;HSP90…
HALLMARK_PROTEIN_SECRETION	95	96	0.000235532	0.00161762	Up	ABCA1;ADAM10;ANP32E;AP1G1;AP2B1;AP2M1;AP2S1;AP3B1;AP3S1;ARCN1;ARF1;ARFGAP3;ARFGEF1;ARFGEF2;ARFIP1;ATP1A1;ATP6V1B1;ATP6V1H;ATP7A;BET1;BNIP3;CAV2;CD63;CLCN3;CLN5;CLTA;CLTC;COG2;COPB1;COPB2;COPE;CTSC;DNM1L;DOPEY1;DST;EGFR;ERGIC3;GALC;GBF1;GLA;GNAS;GOLGA4;GOSR2;ICA1;IGF2R;KIF1B;KRT18;LAMP2;LMAN1;M6PR;MAPK1;MON2;NAPA;NAPG;OCRL;PAM;PPT1;RAB14;RAB22A;RAB2A;RAB5A;RAB9A;RER1;RPS6KA3;SCAMP1;SCAMP3;SCRN1;SE…
HALLMARK_FATTY_ACID_METABOLISM	136	158	0.000258819	0.00161762	Up	AADAT;ACAA1;ACAA2;ACADM;ACADS;ACADVL;ACAT2;ACO2;ACOT2;ACOT8;ACOX1;ACSL1;ACSL4;ACSL5;ACSM3;ACSS1;ADIPOR2;ADSL;ALAD;ALDH1A1;ALDH3A1;ALDH3A2;ALDH9A1;ALDOA;APEX1;AUH;BCKDHB;BLVRA;BPHL;CA2;CBR1;CBR3;CCDC58;CD36;CEL;CPOX;CPT1A;CPT2;CRAT;CRYZ;CYP1A1;D2HGDH;DECR1;DHCR24;DLD;DLST;ECH1;ECHS1;ECI1;ECI2;EHHADH;ELOVL5;ENO2;ENO3;EPHX1;ERP29;ETFDH;FABP1;FASN;FH;G0S2;GABARAPL1;GCDH;GLUL;GPD1;GPD2;GRHPR;GSTZ1;H2A…
HALLMARK_EPITHELIAL_MESENCHYMAL_TRANSITION	183	200	0.000491366	0.00272981	Up	ACTA2;ADAM12;ANPEP;APLP1;AREG;BASP1;BDNF;BGN;BMP1;CADM1;CALD1;CALU;CAP2;CAPG;CD44;CD59;CDH11;CDH2;CDH6;COL11A1;COL12A1;COL16A1;COL1A1;COL1A2;COL3A1;COL4A1;COL4A2;COL5A1;COL5A2;COL6A2;COL6A3;COL7A1;COL8A2;COLGALT1;COPA;CRLF1;CTGF;CTHRC1;CXCL1;CXCL8;CYR61;DAB2;DCN;DKK1;DPYSL3;DST;ECM1;EDIL3;EFEMP2;ELN;EMP3;ENO2;FAP;FAS;FBLN1;FBLN2;FBLN5;FBN1;FBN2;FERMT2;FGF2;FLNA;FMOD;FN1;FOXC2;FSTL1;FSTL3;FUCA1;FZ…
HALLMARK_INTERFERON_GAMMA_RESPONSE	164	200	0.00127627	0.00638133	Up	ADAR;APOL6;ARID5B;ARL4A;AUTS2;B2M;BANK1;BATF2;BPGM;BST2;BTG1;C1R;C1S;CASP1;CASP3;CASP4;CASP7;CASP8;CD274;CD40;CD69;CDKN1A;CFH;CMPK2;CMTR1;CSF2RB;CXCL10;DDX58;DDX60;DHX58;EIF2AK2;EIF4E3;EPSTI1;FAS;FPR1;GBP4;GCH1;HELZ2;HERC6;HIF1A;HLA-A;HLA-B;HLA-DMA;HLA-DQA1;HLA-G;ICAM1;IFI27;IFI35;IFI44;IFIH1;IFIT1;IFIT2;IFIT3;IFITM2;IFITM3;IFNAR2;IL15;IL15RA;IL18BP;IL4R;IL6;IRF1;IRF2;IRF5;IRF7;IRF8;ISG15;ISG20;I…
HALLMARK_MYC_TARGETS_V2	58	58	0.003059	0.0139046	Down	AIMP2;BYSL;CBX3;CDK4;DCTPP1;DDX18;DUSP2;EXOSC5;FARSA;GNL3;GRWD1;HK2;HSPD1;HSPE1;IMP4;IPO4;LAS1L;MAP3K6;MCM4;MCM5;MPHOSPH10;MRTO4;MYBBP1A;MYC;NDUFAF4;NIP7;NOC4L;NOLC1;NOP16;NOP2;NOP56;NPM1;PA2G4;PES1;PHB;PLK1;PLK4;PPAN;PPRC1;PRMT3;PUS1;RABEPK;RCL1;RRP12;RRP9;SLC19A1;SLC29A2;SORD;SRM;SUPV3L1;TBRG4;TCOF1;TFB2M;TMEM97;UNG;UTP20;WDR43;WDR74
HALLMARK_HYPOXIA	177	200	0.00579276	0.0241365	Up	ACKR3;ADM;ADORA2B;AK4;AKAP12;ALDOA;ALDOC;AMPD3;ANGPTL4;ANKZF1;ANXA2;ATF3;ATP7A;B3GALT6;B4GALNT2;BCL2;BGN;BHLHE40;BNIP3L;BTG1;CA12;CASP6;CAV1;CAVIN1;CAVIN3;CCNG2;CDKN1A;CDKN1B;CDKN1C;CHST2;CHST3;CITED2;COL5A1;CSRP2;CTGF;CXCR4;CYR61;DCN;DDIT3;DDIT4;DPYSL4;DTNA;DUSP1;EFNA1;EFNA3;EGFR;ENO1;ENO2;ENO3;ERO1A;ERRFI1;ETS1;EXT1;F3;FAM162A;FBP1;FOS;FOSL2;FOXO3;GAA;GALK1;GAPDH;GBE1;GCNT2;GLRX;GPC1;GPC3;GPC4;…
HALLMARK_ESTROGEN_RESPONSE_EARLY	185	200	0.00758651	0.0291789	Down	ABAT;ABCA3;ABHD2;ABLIM1;ADCY1;ADCY9;ADD3;AFF1;AKAP1;ALDH3B1;AMFR;ANXA9;AQP3;AR;AREG;ARL3;ASB13;B4GALT1;BAG1;BCL11B;BCL2;BHLHE40;BLVRB;CA12;CALB2;CANT1;CCND1;CD44;CELSR1;CELSR2;CHPT1;CISH;CLDN7;CLIC3;CYP26B1;DEPTOR;DHCR7;DHRS2;DHRS3;DLC1;DYNLT3;EGR3;ELF1;ELF3;ELOVL5;ENDOD1;ESRP2;FAM102A;FARP1;FASN;FCMR;FDFT1;FHL2;FKBP4;FKBP5;FLNB;FOS;FOXC1;FRK;GAB2;GFRA1;GJA1;GLA;GREB1;HES1;HR;HSPB8;IGF1R;IGFBP4;I…
HALLMARK_DNA_REPAIR	148	150	0.0121182	0.0432793	Up	AAAS;ADA;ADCY6;ADRM1;AGO4;AK1;AK3;ALYREF;APRT;ARL6IP1;BCAM;BCAP31;BRF2;CANT1;CCNO;CDA;CETN2;CLP1;CMPK2;COX17;CSTF3;DAD1;DCTN4;DDB1;DDB2;DGCR8;DGUOK;DUT;EDF1;EIF1B;ELL;ELOA;ERCC1;ERCC2;ERCC3;ERCC4;ERCC5;ERCC8;FEN1;GMPR2;GPX4;GSDME;GTF2A2;GTF2B;GTF2F1;GTF2H1;GTF2H3;GTF2H5;GTF3C5;GUK1;HCLS1;HPRT1;IMPDH2;ITPA;LIG1;MPC2;MPG;MRPL40;NCBP2;NELFB;NELFCD;NELFE;NFX1;NME1;NME3;NME4;NPR2;NT5C;NT5C3A;NUDT21;NU…
