# Supplementary material for: Transcriptome profiling of human col\onic cells exposed to the gut pathobiont Streptococcus gallolyticus subsp. gallolyticus
Source: PLoS One. 2023 Nov 30;18(11):e0294868. doi: 10.1371/journal.pone.0294868 (PMC10688619; doi:10.1371/journal.pone.0294868)
Supplement: S8 Table — (XLSX) [file pone.0294868.s011.xlsx]

## Sheet: GSE HT29 SGG vs SGM
Supplemental Table S8. GSEA: List of 9 gene sets enriched in HT29 cells induced by SGG UCN34 infection.
Gene Set	Number of Genes	Total number of genes	PValue	FDR	Direction	Genes names
HALLMARK_UNFOLDED_PROTEIN_RESPONSE	111	113	Up	1.17026e-09	5.85132e-08	ALDH18A1;ARFGAP1;ASNS;ATF3;ATF4;ATF6;ATP6V0D1;BAG3;BANF1;CALR;CEBPB;CEBPG;CHAC1;CKS1B;CNOT2;CNOT4;CNOT6;CXXC1;DCP1A;DCP2;DCTN1;DDIT4;DDX10;DKC1;DNAJA4;DNAJB9;DNAJC3;EDC4;EDEM1;EEF2;EIF2AK3;EIF2S1;EIF4A1;EIF4A2;EIF4A3;EIF4E;EIF4EBP1;EIF4G1;ERN1;ERO1A;EXOC2;EXOSC1;EXOSC10;EXOSC2;EXOSC4;EXOSC5;EXOSC9;FKBP14;FUS;GEMIN4;GOSR2;H2AFX;HERPUD1;HSP90B1;HSPA5;HSPA9;HYOU1;IARS;IFIT1;IMP3;KDELR3;KHSRP;KIF5B;L…
HALLMARK_E2F_TARGETS	199	200	Down	3.74143e-08	9.35358e-07	AK2;ANP32E;ASF1A;ASF1B;ATAD2;AURKA;AURKB;BARD1;BIRC5;BRCA1;BRCA2;BRMS1L;BUB1B;CBX5;CCNB2;CCNE1;CCP110;CDC20;CDC25A;CDC25B;CDCA3;CDCA8;CDK1;CDK4;CDKN1A;CDKN1B;CDKN2A;CDKN2C;CDKN3;CENPE;CENPM;CHEK1;CHEK2;CIT;CKS1B;CKS2;CNOT9;CSE1L;CTCF;CTPS1;DCK;DCLRE1B;DCTPP1;DDX39A;DEK;DEPDC1;DIAPH3;DLGAP5;DNMT1;DONSON;DSCC1;DUT;E2F8;EED;EIF2S1;ESPL1;EXOSC8;EZH2;GINS1;GINS3;GINS4;GSPT1;H2AFX;H2AFZ;HELLS;HMGA1;HMG…
HALLMARK_PROTEIN_SECRETION	94	96	Up	1.46274e-07	2.43789e-06	ABCA1;ADAM10;ANP32E;AP1G1;AP2B1;AP2M1;AP2S1;AP3B1;AP3S1;ARCN1;ARF1;ARFGAP3;ARFGEF1;ARFGEF2;ARFIP1;ATP1A1;ATP6V1H;ATP7A;BET1;BNIP3;CAV2;CD63;CLCN3;CLN5;CLTA;CLTC;COG2;COPB1;COPB2;COPE;CTSC;DNM1L;DOPEY1;DST;EGFR;ERGIC3;GALC;GBF1;GLA;GNAS;GOLGA4;GOSR2;ICA1;IGF2R;KIF1B;KRT18;LAMP2;LMAN1;M6PR;MAPK1;MON2;NAPA;NAPG;OCRL;PAM;PPT1;RAB14;RAB22A;RAB2A;RAB5A;RAB9A;RER1;RPS6KA3;SCAMP1;SCAMP3;SCRN1;SEC22B;SEC2…
HALLMARK_TNFA_SIGNALING_VIA_NFKB	178	200	Up	2.6992e-06	3.374e-05	ABCA1;ACKR3;AREG;ATF3;ATP2B1;B4GALT1;B4GALT5;BCL3;BCL6;BHLHE40;BIRC2;BIRC3;BMP2;BTG1;BTG2;BTG3;CCND1;CCNL1;CCRL2;CD44;CD69;CD83;CDKN1A;CEBPB;CEBPD;CFLAR;CLCF1;CSF1;CSF2;CXCL1;CXCL10;CYR61;DDX58;DENND5A;DNAJB4;DRAM1;DUSP1;DUSP2;DUSP4;DUSP5;EDN1;EFNA1;EGR1;EGR2;EHD1;EIF1;ETS2;F2RL1;F3;FJX1;FOS;FOSB;FOSL1;FOSL2;FUT4;G0S2;GADD45A;GADD45B;GCH1;GEM;GFPT2;HBEGF;HES1;ICAM1;ID2;IER2;IER3;IER5;IFIH1;IFIT2;…
HALLMARK_G2M_CHECKPOINT	198	200	Down	5.54111e-06	5.54111e-05	ABL1;AMD1;ARID4A;ATF5;ATRX;AURKA;AURKB;BARD1;BCL3;BIRC5;BRCA2;BUB1;BUB3;CASP8AP2;CBX1;CCNA2;CCNB2;CCND1;CCNF;CCNT1;CDC20;CDC25A;CDC25B;CDC27;CDC45;CDC6;CDC7;CDK1;CDK4;CDKN1B;CDKN2C;CDKN3;CENPA;CENPE;CENPF;CHAF1A;CHEK1;CHMP1A;CKS1B;CKS2;CTCF;CUL1;CUL3;CUL4A;CUL5;DBF4;DDX39A;DKC1;DMD;DR1;DTYMK;E2F1;E2F2;E2F3;E2F4;EFNA5;EGF;ESPL1;EWSR1;EXO1;EZH2;FANCC;FBXO5;FOXN3;G3BP1;GINS2;GSPT1;H2AFV;H2AFX;H2AFZ;…
HALLMARK_KRAS_SIGNALING_DN	90	200	Down	0.00216882	0.0180735	AKR1B10;ASB7;BARD1;BTG2;C5;CAMK1D;CAPN9;CCDC106;CDKAL1;CELSR2;CHST2;CLSTN3;COPZ2;COQ8A;CPEB3;CYP39A1;DTNB;EDN1;EFHD1;EGF;ENTPD7;EPHA5;FAM46C;FGFR3;FGGY;GAMT;GDNF;GPR19;GPR3;GPRC5C;GTF3C5;H2AFY2;HNF1A;HSD11B2;HTR1D;IDUA;IGFBP2;ITIH3;KCND1;KMT2D;KRT13;KRT15;LFNG;LYPD3;MAGIX;MAST3;MFSD6;MSH5;MTHFR;MX1;NR4A2;NR6A1;NTF3;NUDT11;P2RX6;PDK2;PKP1;PLAG1;PRODH;PTPRJ;RGS11;RIBC2;RSAD2;SELENOP;SGK1;SIDT1;SKIL…
HALLMARK_MYC_TARGETS_V2	58	58	Down	0.00396268	0.0283049	AIMP2;BYSL;CBX3;CDK4;DCTPP1;DDX18;DUSP2;EXOSC5;FARSA;GNL3;GRWD1;HK2;HSPD1;HSPE1;IMP4;IPO4;LAS1L;MAP3K6;MCM4;MCM5;MPHOSPH10;MRTO4;MYBBP1A;MYC;NDUFAF4;NIP7;NOC4L;NOLC1;NOP16;NOP2;NOP56;NPM1;PA2G4;PES1;PHB;PLK1;PLK4;PPAN;PPRC1;PRMT3;PUS1;RABEPK;RCL1;RRP12;RRP9;SLC19A1;SLC29A2;SORD;SRM;SUPV3L1;TBRG4;TCOF1;TFB2M;TMEM97;UNG;UTP20;WDR43;WDR74
HALLMARK_EPITHELIAL_MESENCHYMAL_TRANSITION	181	200	Down	0.00499892	0.0312432	ACTA2;ANPEP;APLP1;AREG;BASP1;BDNF;BGN;BMP1;CADM1;CALD1;CALU;CAP2;CAPG;CD44;CD59;CDH11;CDH2;CDH6;COL11A1;COL12A1;COL16A1;COL1A1;COL1A2;COL3A1;COL4A1;COL4A2;COL5A1;COL5A2;COL6A2;COL6A3;COL7A1;COL8A2;COLGALT1;COPA;CRLF1;CTGF;CTHRC1;CXCL1;CXCL8;CYR61;DAB2;DCN;DKK1;DPYSL3;DST;ECM1;EDIL3;EFEMP2;EMP3;ENO2;FAP;FAS;FBLN1;FBLN2;FBLN5;FBN1;FBN2;FERMT2;FGF2;FLNA;FMOD;FN1;FOXC2;FSTL1;FSTL3;FUCA1;FZD8;GADD45A;…
HALLMARK_HEME_METABOLISM	168	200	Up	0.00831155	0.0461753	ABCB6;ABCG2;ACP5;ADD1;ADD2;ADIPOR1;AGPAT4;ALAD;ALDH1L1;ALDH6A1;ANK1;AQP3;ARHGEF12;ARL2BP;ASNS;ATG4A;ATP6V0A1;BACH1;BCAM;BLVRA;BLVRB;BMP2K;BNIP3L;BPGM;BSG;BTG2;BTRC;C3;CA2;CAST;CAT;CCDC28A;CCND3;CDC27;CDR2;CIR1;CLCN3;CLIC2;CPOX;CROCCP2;CTNS;CTSB;CTSE;DAAM1;DCAF10;DCAF11;DCUN1D1;DMTN;E2F2;EIF2AK1;ELL2;ENDOD1;EPB41;EPOR;ERMAP;EZH1;FAM46C;FBXO34;FBXO7;FBXO9;FECH;FN3K;FOXJ2;FOXO3;GAPVD1;GCLC;GCLM;GDE1…
